# Supplementary material for: Skeletal muscle transcriptional dysregulation of genes involved in senescence is associated with prognosis in severe heart failure
Source: Commun Med (Lond). 2026 Jan 16;6:97. doi: 10.1038/s43856-025-01362-z (PMC12891519; doi:10.1038/s43856-025-01362-z)
Supplement: Supplementary file 4 — Supplementary Data 1 [file 43856_2025_1362_MOESM4_ESM.xlsx]

## Sheet: BedRest
ensembl id	entrezgene	symbol	logFC	FDR
ENSG00000255772		LINC01479	1.58862	2.1e-08
ENSG00000073282	8626	TP63	1.03197	1.48e-07
ENSG00000078814	57644	MYH7B	-0.890966	3.43e-07
ENSG00000135469	93058	COQ10A	-0.643917	3.43e-07
ENSG00000099783	4670	HNRNPM	0.411058	3.43e-07
ENSG00000088756	79822	ARHGAP28	0.711931	3.43e-07
ENSG00000103507	10295	BCKDK	-0.413534	4.27e-07
ENSG00000133065	254428	SLC41A1	-0.477321	7.87e-07
ENSG00000101745	23253	ANKRD12	0.76447	3.33e-06
ENSG00000149634	128497	SPATA25	-0.420609	3.58e-06
ENSG00000258444			-0.651423	6.67e-06
ENSG00000159199	516	ATP5MC1	-0.479142	8.15e-06
ENSG00000155846	133522	PPARGC1B	-0.462489	8.15e-06
ENSG00000215158			0.945438	8.15e-06
ENSG00000188582	344838	PAQR9	-0.401215	8.21e-06
ENSG00000109061	4619	MYH1	1.96807	8.21e-06
ENSG00000108179	10105	PPIF	-0.559965	9.02e-06
ENSG00000184205	64061	TSPYL2	0.537027	9.02e-06
ENSG00000104812	2997	GYS1	-0.639351	1.19e-05
ENSG00000131730	1160	CKMT2	-0.612495	1.19e-05
ENSG00000236764		COX7A2P2	-0.73349	1.19e-05
ENSG00000118689	2309	FOXO3	0.605078	1.19e-05
ENSG00000231721		LINC-PINT	0.67049	1.2e-05
ENSG00000140990	4716	NDUFB10	-0.394652	1.23e-05
ENSG00000164405	27089	UQCRQ	-0.263879	1.23e-05
ENSG00000158882	84134	TOMM40L	-0.321367	1.24e-05
ENSG00000185722	51479	ANKFY1	0.380887	1.26e-05
ENSG00000100281	10042	HMGXB4	0.298201	1.86e-05
ENSG00000196465	140465	MYL6B	-0.710608	1.92e-05
ENSG00000160808	4634	MYL3	-0.665807	1.92e-05
ENSG00000223784		LINP1	-0.749432	1.92e-05
ENSG00000111245	4633	MYL2	-0.503512	1.92e-05
ENSG00000009950	51085	MLXIPL	-0.46885	1.92e-05
ENSG00000138193	51196	PLCE1	0.884754	1.94e-05
ENSG00000077009	27231	NMRK2	-1.80334	2.01e-05
ENSG00000147421	79618	HMBOX1	0.320347	2.01e-05
ENSG00000047662	27146	FAM184B	0.521876	2.09e-05
ENSG00000227440		ATP5MC1P4	-0.524607	2.35e-05
ENSG00000158008	2134	EXTL1	-0.438937	2.39e-05
ENSG00000178741	9377	COX5A	-0.40347	2.39e-05
ENSG00000108528	8402	SLC25A11	-0.37449	2.39e-05
ENSG00000147010	30011	SH3KBP1	-0.322523	2.39e-05
ENSG00000122591	84668	FAM126A	0.885789	2.39e-05
ENSG00000115159	2820	GPD2	0.664903	2.42e-05
ENSG00000179091	1537	CYC1	-0.368026	2.71e-05
ENSG00000228612		HK2P1	-0.665923	2.97e-05
ENSG00000171840	4815	NINJ2	-0.532698	3.65e-05
ENSG00000004779	4706	NDUFAB1	-0.422919	3.68e-05
ENSG00000138433	9541	CIR1	0.369828	3.68e-05
ENSG00000145494	4726	NDUFS6	-0.278493	4.03e-05
ENSG00000185847		LINC01405	-1.12941	4.26e-05
ENSG00000186951	5465	PPARA	-0.312698	4.26e-05
ENSG00000128655	50940	PDE11A	1.0782	4.26e-05
ENSG00000105341	55101	DMAC2	-0.323631	4.72e-05
ENSG00000204564	221545	C6orf136	-0.308091	4.87e-05
ENSG00000198830	3151	HMGN2	0.565526	5.04e-05
ENSG00000117360	9129	PRPF3	0.291285	5.2e-05
ENSG00000004776	126393	HSPB6	-0.84616	5.56e-05
ENSG00000078804	58476	TP53INP2	-0.364586	5.65e-05
ENSG00000105976	4233	MET	0.619908	5.65e-05
ENSG00000169020	521	ATP5ME	-0.327042	6e-05
ENSG00000104218	79848	CSPP1	0.512472	6.14e-05
ENSG00000265996		MIR3671	0.839154	6.53e-05
ENSG00000119723	51004	COQ6	-0.341243	6.96e-05
ENSG00000142082	23410	SIRT3	-0.245414	7.01e-05
ENSG00000138814	5530	PPP3CA	0.515439	7.01e-05
ENSG00000130312	64981	MRPL34	-0.421249	7.24e-05
ENSG00000158828	65018	PINK1	-0.400728	7.24e-05
ENSG00000182154	64975	MRPL41	-0.331997	7.24e-05
ENSG00000137133	84681	HINT2	-0.265007	7.24e-05
ENSG00000092054	4625	MYH7	-0.559903	7.3e-05
ENSG00000197448	373156	GSTK1	-0.289051	7.3e-05
ENSG00000159399	3099	HK2	-0.602027	7.31e-05
ENSG00000048991	23518	R3HDM1	-0.466825	7.31e-05
ENSG00000049759	23327	NEDD4L	0.380178	7.31e-05
ENSG00000136861	55755	CDK5RAP2	0.382371	7.31e-05
ENSG00000112715	7422	VEGFA	-0.423799	7.44e-05
ENSG00000248144	126	ADH1C	0.854253	7.44e-05
ENSG00000179766		ATP8B5P	-0.246033	7.54e-05
ENSG00000274605			-0.47467	7.54e-05
ENSG00000182054	3418	IDH2	-0.41357	7.69e-05
ENSG00000110955	506	ATP5F1B	-0.348269	7.93e-05
ENSG00000271369			-0.450724	7.93e-05
ENSG00000129204	9098	USP6	0.643525	8.28e-05
ENSG00000166123	84706	GPT2	-0.45007	8.34e-05
ENSG00000198736	51734	MSRB1	-0.354004	8.45e-05
ENSG00000237686			-0.441279	8.45e-05
ENSG00000113273	411	ARSB	-0.319139	8.45e-05
ENSG00000090863	2734	GLG1	0.484289	8.45e-05
ENSG00000169885	163688	CALML6	0.558163	8.91e-05
ENSG00000095066	29911	HOOK2	-0.316504	9.13e-05
ENSG00000003756	10181	RBM5	0.367215	9.43e-05
ENSG00000123009		NME2P1	-0.373519	9.63e-05
ENSG00000014641	4190	MDH1	-0.528866	9.79e-05
ENSG00000173473	6599	SMARCC1	0.316989	0.000101213
ENSG00000116133	1718	DHCR24	-0.72485	0.000102616
ENSG00000126267	1340	COX6B1	-0.431609	0.000106248
ENSG00000154518	518	ATP5MC3	-0.423568	0.000109998
ENSG00000178952	7284	TUFM	-0.299586	0.000110773
ENSG00000089250	4842	NOS1	-0.550245	0.000114169
ENSG00000166592	6236	RRAD	0.75049	0.000118158
ENSG00000119421	4702	NDUFA8	-0.334177	0.000120664
ENSG00000171368	11076	TPPP	-0.249263	0.000128116
ENSG00000066136	4802	NFYC	-0.238041	0.000128116
ENSG00000187642	84808	PERM1	-0.475697	0.000146938
ENSG00000169087	79663	HSPBAP1	0.476136	0.000148206
ENSG00000157693	203197	TMEM268	-0.223771	0.00014869
ENSG00000105649	5864	RAB3A	-0.28521	0.000151439
ENSG00000167380	7769	ZNF226	0.280671	0.000154
ENSG00000231235			0.420524	0.000155648
ENSG00000261434			-0.530259	0.000160331
ENSG00000114054	5096	PCCB	-0.361841	0.000168102
ENSG00000181722	26137	ZBTB20	0.353704	0.00017384
ENSG00000138073	10113	PREB	-0.360424	0.000174652
ENSG00000136463	51204	TACO1	-0.323266	0.000181498
ENSG00000065989	5141	PDE4A	-0.301432	0.000181498
ENSG00000118298	23632	CA14	-0.833559	0.000182135
ENSG00000166582	201161	CENPV	-0.301274	0.000182135
ENSG00000167792	4723	NDUFV1	-0.339786	0.000186128
ENSG00000131143	1327	COX4I1	-0.313035	0.000186128
ENSG00000260604			-0.381909	0.000186128
ENSG00000010256	7384	UQCRC1	-0.3182	0.000203365
ENSG00000196387	7699	ZNF140	0.218849	0.000205207
ENSG00000189077	83862	TMEM120A	-0.33266	0.00021407
ENSG00000131013	85313	PPIL4	0.448388	0.00021407
ENSG00000188322	388228	SBK1	-0.384966	0.000215731
ENSG00000256269	3145	HMBS	-0.307999	0.000215731
ENSG00000125356	4694	NDUFA1	-0.286887	0.000215731
ENSG00000186188	338557	FFAR4	-0.25177	0.000215731
ENSG00000118482	23469	PHF3	0.374067	0.000215731
ENSG00000100906	4792	NFKBIA	0.507417	0.000215731
ENSG00000136270	9238	TBRG4	-0.22764	0.000217776
ENSG00000241549		GUSBP2	0.638424	0.000224659
ENSG00000121057	8165	AKAP1	-0.313293	0.000224659
ENSG00000145431	56034	PDGFC	0.426433	0.000224659
ENSG00000184076	29796	UQCR10	-0.449714	0.000228863
ENSG00000170222	56985	ADPRM	0.433945	0.000228863
ENSG00000189195	23285	BTBD8	0.435648	0.000228863
ENSG00000181754	57463	AMIGO1	-0.30046	0.000232102
ENSG00000212579			0.966168	0.000249808
ENSG00000103145	54985	HCFC1R1	-0.423217	0.000259404
ENSG00000135473	9924	PAN2	0.277259	0.000259404
ENSG00000114742	57599	WDR48	0.320116	0.000259404
ENSG00000105048	7138	TNNT1	-0.668051	0.000259465
ENSG00000109458	2549	GAB1	0.631841	0.000281051
ENSG00000234899		SOX9-AS1	-0.249687	0.000296279
ENSG00000278291			-0.494361	0.000302845
ENSG00000125166	2806	GOT2	-0.474903	0.00030328
ENSG00000129518	55837	EAPP	0.337207	0.00030694
ENSG00000174917	125988	C19orf70	-0.247539	0.000308941
ENSG00000130821	6535	SLC6A8	-0.376617	0.000311497
ENSG00000196616	125	ADH1B	1.17786	0.000311497
ENSG00000154265	23461	ABCA5	0.770477	0.000314483
ENSG00000124374	400961	PAIP2B	-0.691561	0.000373207
ENSG00000170485	4862	NPAS2	-0.255582	0.000378359
ENSG00000183625	1232	CCR3	-0.720954	0.00038606
ENSG00000159173	7135	TNNI1	-0.61586	0.000396532
ENSG00000136044	55198	APPL2	0.316354	0.000396532
ENSG00000147535	84513	PLPP5	0.215094	0.000401315
ENSG00000088682	57017	COQ9	-0.326511	0.000415316
ENSG00000147162	8473	OGT	0.404873	0.000420017
ENSG00000213126			-0.629317	0.000443376
ENSG00000083896	91746	YTHDC1	0.43075	0.00045439
ENSG00000072422	9886	RHOBTB1	0.665663	0.00045439
ENSG00000135679	4193	MDM2	0.642326	0.000456219
ENSG00000124003	116255	MOGAT1	-0.261652	0.000462324
ENSG00000012232	2137	EXTL3	-0.184089	0.000462324
ENSG00000124523	23408	SIRT5	-0.321162	0.00046348
ENSG00000155749	130540	ALS2CR12	-0.318618	0.000469662
ENSG00000161267	622	BDH1	-0.323142	0.00048467
ENSG00000134759	55250	ELP2	0.484945	0.00048467
ENSG00000069712			0.515802	0.000485764
ENSG00000157600	84187	TMEM164	-0.267061	0.000493083
ENSG00000111669	7167	TPI1	-0.320376	0.000522647
ENSG00000105856	26959	HBP1	0.399562	0.000522647
ENSG00000138379	2660	MSTN	1.00774	0.000549048
ENSG00000117118	6390	SDHB	-0.321001	0.000555567
ENSG00000166816	197257	LDHD	-0.300287	0.000555567
ENSG00000198039	10793	ZNF273	0.516182	0.000555567
ENSG00000164089	64850	ETNPPL	-0.460897	0.000559464
ENSG00000164463	153222	CREBRF	0.504697	0.000559464
ENSG00000224426		SLC31A1P1	-0.455268	0.000567561
ENSG00000198887	23137	SMC5	0.6511	0.000567561
ENSG00000084710	22979	EFR3B	-0.366377	0.000573701
ENSG00000107165	7306	TYRP1	-0.347141	0.000590348
ENSG00000170776	11214	AKAP13	0.340288	0.000590348
ENSG00000155380	6566	SLC16A1	-0.423476	0.000593026
ENSG00000151553	57700	FAM160B1	0.372811	0.000608276
ENSG00000118729	845	CASQ2	-0.673998	0.00061945
ENSG00000135940	1329	COX5B	-0.347286	0.00061945
ENSG00000049246	8863	PER3	0.849448	0.00062974
ENSG00000105379	2109	ETFB	-0.328499	0.000633349
ENSG00000163257	54876	DCAF16	0.470575	0.000633349
ENSG00000160007	2909	ARHGAP35	-0.29427	0.000633984
ENSG00000131495	4695	NDUFA2	-0.275598	0.000633984
ENSG00000185909	200942	KLHDC8B	-0.295391	0.000640973
ENSG00000115170	90	ACVR1	0.412431	0.000640973
ENSG00000113712	1452	CSNK1A1	0.346561	0.000662692
ENSG00000185028	389257	LRRC14B	-0.464978	0.000664875
ENSG00000157404	3815	KIT	0.480388	0.000664875
ENSG00000065911	10797	MTHFD2	0.630004	0.000672784
ENSG00000171016	26108	PYGO1	0.413095	0.000681511
ENSG00000174738	9975	NR1D2	0.593262	0.000681511
ENSG00000162650	127002	ATXN7L2	-0.497338	0.000692972
ENSG00000148450	22921	MSRB2	-0.277799	0.000722903
ENSG00000156463	153769	SH3RF2	0.484706	0.000729385
ENSG00000143889	92906	HNRNPLL	0.348608	0.000734239
ENSG00000100311	5155	PDGFB	-0.29812	0.000752539
ENSG00000126953	1678	TIMM8A	-0.238143	0.00075418
ENSG00000106077	83451	ABHD11	-0.263179	0.000759089
ENSG00000226982		CENPCP1	0.435582	0.000759089
ENSG00000116688	9927	MFN2	-0.330397	0.000759553
ENSG00000168769	54790	TET2	0.276063	0.000763565
ENSG00000132763	25974	MMACHC	-0.245912	0.000766544
ENSG00000135999	26122	EPC2	0.372173	0.000766544
ENSG00000224781		EIF4A2P4	0.440799	0.000766544
ENSG00000080546	27244	SESN1	0.605769	0.000769508
ENSG00000184207	283871	PGP	-0.385271	0.000794418
ENSG00000143198	4259	MGST3	-0.335232	0.000794418
ENSG00000126775	22863	ATG14	0.378214	0.000794418
ENSG00000101638	29906	ST8SIA5	-0.284722	0.00080169
ENSG00000120658	55068	ENOX1	0.345123	0.000809398
ENSG00000165029	19	ABCA1	0.637023	0.000830431
ENSG00000258260			-0.333839	0.000840178
ENSG00000144642	27303	RBMS3	0.413758	0.000840178
ENSG00000125449	79637	ARMC7	-0.245238	0.000905101
ENSG00000273567		REXO1L3P	-0.47008	0.000910903
ENSG00000154310	23043	TNIK	0.49673	0.000918392
ENSG00000173281	79660	PPP1R3B	-0.446286	0.000926994
ENSG00000110717	4728	NDUFS8	-0.36828	0.000926994
ENSG00000130159	51295	ECSIT	-0.264383	0.000926994
ENSG00000188177	376940	ZC3H6	0.445595	0.000931309
ENSG00000173933	5936	RBM4	0.447951	0.000945098
ENSG00000145241	1060	CENPC	0.334788	0.000992137
ENSG00000198947	1756	DMD	0.372572	0.00099328
ENSG00000108055	9126	SMC3	0.406939	0.00099433
ENSG00000152520	255967	PAN3	0.381213	0.000997558
ENSG00000248092		NNT-AS1	-0.308489	0.000999558
ENSG00000176946	51078	THAP4	-0.254497	0.00100963
ENSG00000132326	8864	PER2	0.613831	0.00100963
ENSG00000124795	7913	DEK	0.327707	0.00101825
ENSG00000136859	23452	ANGPTL2	0.363692	0.00101825
ENSG00000048740	10659	CELF2	0.367377	0.00102102
ENSG00000249464		LINC01091	0.979723	0.00102469
ENSG00000177119	196527	ANO6	0.306117	0.00102469
ENSG00000118579	80306	MED28	0.424578	0.00102469
ENSG00000130222	10912	GADD45G	0.55678	0.00102469
ENSG00000116560	6421	SFPQ	0.502945	0.00104647
ENSG00000141576	114804	RNF157	-0.507213	0.00106331
ENSG00000117569	58155	PTBP2	0.518283	0.00106331
ENSG00000214973		CHCHD3P3	-0.479134	0.00108534
ENSG00000163541	8802	SUCLG1	-0.312655	0.00111488
ENSG00000261925			-0.422703	0.00113931
ENSG00000082996	11342	RNF13	0.243138	0.00116067
ENSG00000064651	6558	SLC12A2	0.592257	0.00118729
ENSG00000156219	419	ART3	0.679237	0.00118729
ENSG00000166224	8879	SGPL1	0.321684	0.00119438
ENSG00000196743	2760	GM2A	-0.224539	0.00119867
ENSG00000120963	51123	ZNF706	0.173233	0.00119867
ENSG00000163960	26043	UBXN7	0.268674	0.00119867
ENSG00000112167	55776	SAYSD1	0.218471	0.00119941
ENSG00000120053	2805	GOT1	-0.437241	0.00120787
ENSG00000009780	199870	FAM76A	0.274314	0.00120787
ENSG00000226519		LINC00390	0.516251	0.00121863
ENSG00000270112			-0.635448	0.00122413
ENSG00000007866	7005	TEAD3	-0.251954	0.00127346
ENSG00000158006	5051	PAFAH2	-0.240482	0.00129587
ENSG00000174547	65003	MRPL11	-0.230346	0.00129587
ENSG00000121671	1408	CRY2	0.261984	0.00130215
ENSG00000245293			-0.195948	0.00130921
ENSG00000169738	51181	DCXR	-0.320104	0.00132423
ENSG00000090020	6548	SLC9A1	-0.252252	0.00132423
ENSG00000126432	25824	PRDX5	-0.242104	0.00132423
ENSG00000227682		ATP5F1AP2	-0.347196	0.00133044
ENSG00000146648	1956	EGFR	0.358453	0.00133044
ENSG00000174080	8722	CTSF	-0.311081	0.00134697
ENSG00000226380			0.839003	0.00134697
ENSG00000177238	493829	TRIM72	-0.306992	0.00134761
ENSG00000181826	768211	RELL1	-0.275616	0.00134761
ENSG00000238197		PAXBP1-AS1	0.210637	0.00135546
ENSG00000125445	51081	MRPS7	-0.349133	0.00137431
ENSG00000174948	344758	GPR149	-0.195299	0.00137431
ENSG00000151151	253430	IPMK	0.353738	0.00137431
ENSG00000140374	2108	ETFA	-0.311292	0.00137704
ENSG00000139597	90634	N4BP2L1	0.446306	0.00137704
ENSG00000060971	30	ACAA1	-0.173556	0.00140438
ENSG00000234337			-0.403932	0.00141891
ENSG00000105866	6671	SP4	0.259492	0.00142426
ENSG00000117707	5629	PROX1	-0.495579	0.00143462
ENSG00000088926	2160	F11	-0.254887	0.00143462
ENSG00000100320	23543	RBFOX2	0.294031	0.0015112
ENSG00000128833	55930	MYO5C	0.350609	0.00151929
ENSG00000172115	54205	CYCS	-0.281371	0.0015246
ENSG00000181991	64963	MRPS11	-0.249348	0.00154214
ENSG00000023330	211	ALAS1	-0.306462	0.00156807
ENSG00000151729	291	SLC25A4	-0.331932	0.00157613
ENSG00000275342	157285	PRAG1	-0.308465	0.00158176
ENSG00000119013	4709	NDUFB3	-0.288536	0.00158176
ENSG00000173273	8658	TNKS	0.335448	0.00162295
ENSG00000247596	11344	TWF2	-0.363857	0.00162414
ENSG00000182512	51218	GLRX5	-0.202391	0.00162826
ENSG00000116044	4780	NFE2L2	0.267656	0.00165051
ENSG00000173660	7388	UQCRH	-0.264786	0.00167062
ENSG00000270264		NDUFB8P2	-0.362615	0.00167062
ENSG00000168291	5162	PDHB	-0.315782	0.00171598
ENSG00000100321	9145	SYNGR1	-0.198881	0.00171598
ENSG00000061936	6433	SFSWAP	0.201692	0.00171598
ENSG00000138398	9360	PPIG	0.297818	0.00171598
ENSG00000138670	153020	RASGEF1B	0.397508	0.00171598
ENSG00000135063	9413	FAM189A2	0.415402	0.00171598
ENSG00000187758	124	ADH1A	0.275327	0.00172475
ENSG00000105197	92609	TIMM50	-0.254791	0.001732
ENSG00000132846	84327	ZBED3	-0.220321	0.001732
ENSG00000116221	51253	MRPL37	-0.280074	0.00175034
ENSG00000236420		CHCHD3P1	-0.402475	0.00176656
ENSG00000080298	5991	RFX3	0.416101	0.00176656
ENSG00000105926	51678	MPP6	0.462232	0.00176656
ENSG00000090097	57060	PCBP4	-0.347596	0.00177497
ENSG00000120690	1997	ELF1	0.386566	0.00179341
ENSG00000162763	440699	LRRC52	-0.360887	0.00179981
ENSG00000104490	83988	NCALD	0.343122	0.00181357
ENSG00000070182	6710	SPTB	0.363466	0.00186474
ENSG00000159228	873	CBR1	-0.383704	0.00186562
ENSG00000125952	4149	MAX	0.229344	0.00186562
ENSG00000112695	1347	COX7A2	-0.33723	0.00186802
ENSG00000106829	7091	TLE4	0.290078	0.00187368
ENSG00000182199	6472	SHMT2	-0.187098	0.00189382
ENSG00000213619	4722	NDUFS3	-0.272626	0.00193635
ENSG00000032389	7260	EIPR1	-0.205719	0.00193635
ENSG00000231822			0.43995	0.00193635
ENSG00000158864	4720	NDUFS2	-0.268155	0.00195294
ENSG00000259976			0.330467	0.00195294
ENSG00000006695	1352	COX10	-0.340092	0.00195438
ENSG00000178982	27335	EIF3K	-0.235788	0.00195438
ENSG00000171456	171023	ASXL1	0.193968	0.00195438
ENSG00000224837		GCSHP5	-0.375493	0.00195438
ENSG00000161980	51728	POLR3K	-0.231626	0.00202285
ENSG00000145819	23092	ARHGAP26	0.229551	0.00202972
ENSG00000184983	4700	NDUFA6	-0.311184	0.00203691
ENSG00000101161	24148	PRPF6	0.184783	0.00204412
ENSG00000234771		SLC25A25-AS1	-0.245757	0.00204412
ENSG00000255070		OSBPL9P3	0.438851	0.00204412
ENSG00000250003		LINC02107	0.870796	0.00204412
ENSG00000235942	448835	LCE6A	-0.326673	0.00204763
ENSG00000164068	63891	RNF123	-0.285355	0.00204763
ENSG00000135111	6926	TBX3	-0.27091	0.00205417
ENSG00000086712	55787	TXLNG	0.212337	0.00205417
ENSG00000136147	51131	PHF11	0.246281	0.00206112
ENSG00000260793			-0.356063	0.00206112
ENSG00000164548	29896	TRA2A	0.398177	0.00211107
ENSG00000251139			-0.263888	0.00212745
ENSG00000224609			0.75114	0.00213796
ENSG00000223799		IL10RB-AS1	-0.386736	0.00215019
ENSG00000095564	9044	BTAF1	0.41077	0.00216937
ENSG00000122126	4952	OCRL	0.335848	0.00217765
ENSG00000187446	11261	CHP1	-0.334094	0.00219115
ENSG00000224051	80772	CPTP	-0.305084	0.00219115
ENSG00000272086			-0.433687	0.00219115
ENSG00000083535	10464	PIBF1	0.364555	0.00219115
ENSG00000148541	220965	FAM13C	0.487124	0.00219211
ENSG00000165269	364	AQP7	-0.291211	0.00219594
ENSG00000184478	390083	OR56A3	-0.189521	0.00223042
ENSG00000136237	9771	RAPGEF5	0.327679	0.00223042
ENSG00000151414	140609	NEK7	0.383983	0.00223042
ENSG00000170291	23587	ELP5	-0.278633	0.00227308
ENSG00000047056	22884	WDR37	-0.24374	0.00228119
ENSG00000116898	64960	MRPS15	-0.230114	0.00228793
ENSG00000214050	157574	FBXO16	-0.266116	0.00228916
ENSG00000114268	5210	PFKFB4	-0.220528	0.00228939
ENSG00000108799	2145	EZH1	0.30307	0.00236647
ENSG00000197429	3652	IPP	0.464766	0.00237848
ENSG00000138835	5998	RGS3	-0.220163	0.00244126
ENSG00000264538		SUZ12P1	0.367236	0.0024671
ENSG00000163092	129446	XIRP2	-0.394445	0.00247889
ENSG00000008853	23221	RHOBTB2	-0.227086	0.00254012
ENSG00000147854	115426	UHRF2	0.25334	0.00254012
ENSG00000225509		AIFM1P1	-0.305221	0.00254012
ENSG00000117859	114883	OSBPL9	0.352594	0.00254012
ENSG00000162390	26027	ACOT11	-0.31392	0.00254526
ENSG00000270442			0.284372	0.00256225
ENSG00000055044	51602	NOP58	0.377334	0.00256225
ENSG00000137106	9380	GRHPR	-0.193436	0.00257182
ENSG00000128928	3712	IVD	-0.197634	0.00258459
ENSG00000259828			1.15836	0.00261017
ENSG00000132680	22889	KHDC4	0.263503	0.00261017
ENSG00000226950		DANCR	-0.22743	0.00261017
ENSG00000108352	51195	RAPGEFL1	-0.209612	0.00262149
ENSG00000180098	54952	TRNAU1AP	0.169764	0.0026227
ENSG00000176853	157769	FAM91A1	0.291687	0.0026227
ENSG00000108961	29098	RANGRF	-0.169008	0.0026617
ENSG00000077522	88	ACTN2	-0.30935	0.00267637
ENSG00000100036	339665	SLC35E4	-0.226392	0.0026957
ENSG00000255733		IFNG-AS1	0.32704	0.00272751
ENSG00000004142	26073	POLDIP2	-0.266612	0.00273924
ENSG00000275066	11276	SYNRG	0.25276	0.00275132
ENSG00000272975		MYHAS	0.514848	0.00275132
ENSG00000164609	10569	SLU7	0.246861	0.00275139
ENSG00000118007	10274	STAG1	0.420879	0.00275139
ENSG00000135870	149041	RC3H1	0.431601	0.00275139
ENSG00000073331	80216	ALPK1	0.218662	0.00275383
ENSG00000171953	91647	ATPAF2	-0.176618	0.00275499
ENSG00000254449		SF3A3P2	-0.963045	0.00275499
ENSG00000077458	143684	FAM76B	0.327722	0.00275499
ENSG00000068971	5526	PPP2R5B	-0.179779	0.00281513
ENSG00000136754	10006	ABI1	0.20607	0.00281513
ENSG00000100227	84271	POLDIP3	0.172625	0.00281924
ENSG00000162613	8880	FUBP1	0.387942	0.00281924
ENSG00000171612	84275	SLC25A33	0.626273	0.00284923
ENSG00000060237	65125	WNK1	-0.264784	0.00288537
ENSG00000258001			-0.23963	0.0029277
ENSG00000118496	84085	FBXO30	0.306772	0.00292783
ENSG00000182108	28955	DEXI	-0.227831	0.00293861
ENSG00000267680	7767	ZNF224	0.21173	0.00293861
ENSG00000269374			0.365595	0.00295338
ENSG00000112685	55770	EXOC2	0.29182	0.00295747
ENSG00000024862	25901	CCDC28A	0.210285	0.00296431
ENSG00000234281		LANCL1-AS1	0.84061	0.00297448
ENSG00000138668	3184	HNRNPD	0.245102	0.00300814
ENSG00000257327			-0.260643	0.00300814
ENSG00000123689	50486	G0S2	-0.754602	0.0030139
ENSG00000185915	257240	KLHL34	-0.598308	0.00302632
ENSG00000229729			0.408662	0.00302632
ENSG00000260032		NORAD	0.484112	0.00302632
ENSG00000182117	55505	NOP10	-0.374785	0.00304022
ENSG00000152642	23171	GPD1L	-0.316562	0.00307667
ENSG00000137831	55075	UACA	0.329869	0.00312384
ENSG00000181192	55526	DHTKD1	-0.287241	0.00312686
ENSG00000162073	124222	PAQR4	-0.201192	0.00312686
ENSG00000088833	55968	NSFL1C	0.174632	0.00312686
ENSG00000259086			0.442956	0.00312686
ENSG00000121769	2170	FABP3	-0.557239	0.00313535
ENSG00000163050	56997	COQ8A	-0.306306	0.00313772
ENSG00000234518		PTGES3P1	0.406211	0.00313772
ENSG00000237222		LINC01968	-0.248375	0.00313772
ENSG00000155090	7071	KLF10	0.533768	0.00313772
ENSG00000101972	10735	STAG2	0.298278	0.00314605
ENSG00000146247	55023	PHIP	0.415185	0.00316269
ENSG00000187778	10445	MCRS1	-0.21575	0.00316407
ENSG00000114127	54464	XRN1	0.326547	0.00317079
ENSG00000087301	57544	TXNDC16	0.366939	0.00320112
ENSG00000232451			0.313297	0.00322353
ENSG00000150722	151242	PPP1R1C	-0.381289	0.0032301
ENSG00000141526	9123	SLC16A3	-0.362545	0.0032301
ENSG00000105612	1777	DNASE2	-0.262626	0.0032301
ENSG00000163382	128240	NAXE	-0.258729	0.0032301
ENSG00000197044	126068	ZNF441	0.31354	0.0032301
ENSG00000180957	23760	PITPNB	0.328402	0.0032301
ENSG00000120694	10808	HSPH1	0.44629	0.0032301
ENSG00000204568	28973	MRPS18B	-0.285958	0.00323915
ENSG00000078269	8871	SYNJ2	-0.271489	0.00323915
ENSG00000230311		TOMM20P4	0.932952	0.00323915
ENSG00000129988	3929	LBP	-0.37632	0.00324461
ENSG00000121749	64786	TBC1D15	0.355224	0.00324461
ENSG00000079393	51207	DUSP13	-0.312065	0.00324825
ENSG00000152404	143884	CWF19L2	0.357115	0.00324825
ENSG00000124942	79026	AHNAK	0.289691	0.00325379
ENSG00000151612	152485	ZNF827	-0.287984	0.00336779
ENSG00000108518	5216	PFN1	-0.285368	0.00336779
ENSG00000086967	4606	MYBPC2	0.439394	0.00336779
ENSG00000005981	51666	ASB4	0.453356	0.00336779
ENSG00000273247			0.349546	0.00336779
ENSG00000182944	2130	EWSR1	0.288129	0.00337762
ENSG00000099260	54873	PALMD	0.397807	0.00337762
ENSG00000134884	55082	ARGLU1	0.288203	0.0033802
ENSG00000064490	8625	RFXANK	-0.214758	0.0034318
ENSG00000166311	6609	SMPD1	-0.249444	0.00344382
ENSG00000099804	997	CDC34	-0.247718	0.00348036
ENSG00000256103		ATP5MFP5	-0.2881	0.00350298
ENSG00000261326		LINC01355	0.526731	0.0035131
ENSG00000100908	51016	EMC9	-0.251688	0.00357108
ENSG00000124104	90203	SNX21	-0.222673	0.00357574
ENSG00000174652	10781	ZNF266	0.305115	0.00357574
ENSG00000185088	6232	RPS27L	0.246138	0.00361673
ENSG00000240024		LINC00888	-0.25472	0.00361673
ENSG00000203965	84455	EFCAB7	0.468274	0.00364275
ENSG00000147166	26548	ITGB1BP2	-0.391288	0.00365515
ENSG00000172845	6670	SP3	0.147441	0.00365515
ENSG00000073921	8301	PICALM	0.281019	0.00366057
ENSG00000186814	100101467	ZSCAN30	-0.20768	0.00366958
ENSG00000131378	23180	RFTN1	-0.226734	0.00368367
ENSG00000213569			-0.263139	0.0036997
ENSG00000168214	3516	RBPJ	0.2383	0.00371872
ENSG00000160209	8566	PDXK	-0.167641	0.00378296
ENSG00000188092	51463	GPR89B	0.219389	0.00378296
ENSG00000167136	2021	ENDOG	-0.374392	0.0038256
ENSG00000130830	4354	MPP1	-0.225243	0.00386992
ENSG00000067365		METTL22	-0.367925	0.00386992
ENSG00000103064	9057	SLC7A6	0.584865	0.00388025
ENSG00000199263			-0.262409	0.00388972
ENSG00000132424	25957	PNISR	0.347923	0.00389556
ENSG00000280323			-0.43673	0.00391872
ENSG00000102038	6594	SMARCA1	0.289328	0.00396529
ENSG00000065154	4942	OAT	0.330451	0.00396529
ENSG00000188340	81442	OR6N2	-0.211626	0.00397528
ENSG00000099795	4713	NDUFB7	-0.246114	0.00399124
ENSG00000022840	9921	RNF10	-0.243473	0.00403105
ENSG00000229425			1.67345	0.00403135
ENSG00000177370	29928	TIMM22	-0.197258	0.00405946
ENSG00000179862	163732	CITED4	-0.301716	0.00407291
ENSG00000106991	2022	ENG	-0.338163	0.00413101
ENSG00000227729	647286	RD3L	-0.331954	0.00413101
ENSG00000048140	26262	TSPAN17	-0.203483	0.00413101
ENSG00000137574	96764	TGS1	0.231482	0.00413101
ENSG00000032219	5926	ARID4A	0.241997	0.00413101
ENSG00000019995	54764	ZRANB1	0.412568	0.00413101
ENSG00000201467			0.21046	0.00413101
ENSG00000128626	6183	MRPS12	-0.208367	0.00413839
ENSG00000139405	84934	RITA1	-0.216	0.00414705
ENSG00000255437			0.724924	0.00417616
ENSG00000149575	6327	SCN2B	-0.30017	0.00423405
ENSG00000131558	60412	EXOC4	0.251221	0.00425546
ENSG00000113240	57396	CLK4	0.391082	0.00425546
ENSG00000132386	5176	SERPINF1	-0.304897	0.00426793
ENSG00000125656	8192	CLPP	-0.249029	0.00430913
ENSG00000116754	9295	SRSF11	0.318311	0.00436194
ENSG00000163032	7447	VSNL1	-0.331979	0.0043644
ENSG00000197361	283807	FBXL22	-0.213697	0.0043644
ENSG00000224699		LAMTOR5-AS1	-0.180878	0.00437211
ENSG00000272732			0.837817	0.00437501
ENSG00000127314	5908	RAP1B	0.30925	0.00437618
ENSG00000143337	26092	TOR1AIP1	0.365725	0.00438932
ENSG00000108946	5573	PRKAR1A	0.4075	0.00445035
ENSG00000134548	80763	SPX	-0.363153	0.00455018
ENSG00000182518	90736	FAM104B	-0.194212	0.00455103
ENSG00000198408	10724	MGEA5	0.390345	0.00457299
ENSG00000103994	64397	ZNF106	-0.316875	0.00466016
ENSG00000160050	79140	CCDC28B	-0.244041	0.00466016
ENSG00000263002	10780	ZNF234	0.249173	0.00469525
ENSG00000132549	157680	VPS13B	0.303522	0.00471131
ENSG00000013441	1195	CLK1	0.465241	0.00471365
ENSG00000132823	51526	OSER1	0.284304	0.00473143
ENSG00000255384			-0.297145	0.00474762
ENSG00000114854	7134	TNNC1	-0.362008	0.00476527
ENSG00000228192			-0.168376	0.00476527
ENSG00000111241	2251	FGF6	-0.589682	0.00480457
ENSG00000136840	27090	ST6GALNAC4	-0.297127	0.00482789
ENSG00000132305	10989	IMMT	-0.268111	0.00482789
ENSG00000231607		DLEU2	0.42142	0.00482789
ENSG00000172893	1717	DHCR7	-0.244966	0.00482789
ENSG00000149809	7108	TM7SF2	-0.224142	0.00482789
ENSG00000076248	7374	UNG	-0.19363	0.00482789
ENSG00000155508	9337	CNOT8	0.175568	0.00482789
ENSG00000012822	57658	CALCOCO1	0.230165	0.00482789
ENSG00000197312	84301	DDI2	0.297912	0.00482789
ENSG00000226415		TPI1P1	-0.476949	0.00482789
ENSG00000164938	94241	TP53INP1	0.420101	0.00482789
ENSG00000133083	9201	DCLK1	0.547576	0.00482789
ENSG00000272316			0.510506	0.00486797
ENSG00000164879	761	CA3	-0.397704	0.00488236
ENSG00000013374	51667	NUB1	0.185536	0.00491746
ENSG00000279711			-0.257448	0.00491746
ENSG00000141384	6875	TAF4B	0.464559	0.00491746
ENSG00000077152	29089	UBE2T	-0.268103	0.00498444
ENSG00000157827	114793	FMNL2	0.329931	0.00499186
ENSG00000214223		HNRNPA1P10	0.385063	0.00500895
ENSG00000177084	5426	POLE	0.161304	0.00501287
ENSG00000196504	55660	PRPF40A	0.27434	0.00501287
ENSG00000161981	79622	SNRNP25	-0.192467	0.00501795
ENSG00000227704			-0.286027	0.00501795
ENSG00000137288	84300	UQCC2	-0.375268	0.00505341
ENSG00000092201	11198	SUPT16H	0.27849	0.00507001
ENSG00000130414	4705	NDUFA10	-0.1811	0.00508634
ENSG00000134363	10468	FST	0.411238	0.00513397
ENSG00000138347	84665	MYPN	0.316781	0.00516737
ENSG00000157106	23049	SMG1	0.438221	0.00523166
ENSG00000162104	115	ADCY9	-0.298978	0.00524538
ENSG00000232738			-0.205399	0.00526457
ENSG00000153006	285672	SREK1IP1	0.289765	0.00529495
ENSG00000119801	51646	YPEL5	0.201856	0.00532679
ENSG00000233308		OSTN-AS1	-0.22879	0.00540403
ENSG00000228057		SEC63P1	0.324105	0.00542826
ENSG00000228317			-0.297369	0.00542826
ENSG00000198837	9909	DENND4B	-0.167918	0.0054375
ENSG00000136504	11143	KAT7	0.17127	0.00546105
ENSG00000226124	348751	FTCDNL1	-0.193334	0.00550234
ENSG00000167863	10476	ATP5PD	-0.181222	0.00552254
ENSG00000103121	56942	CMC2	-0.321639	0.00553896
ENSG00000172458	53342	IL17D	-0.369059	0.00555268
ENSG00000152234	498	ATP5F1A	-0.245291	0.00556543
ENSG00000204463	7917	BAG6	-0.187054	0.00557992
ENSG00000100372	10478	SLC25A17	0.199243	0.00557992
ENSG00000138735	8654	PDE5A	0.58322	0.00557992
ENSG00000165675	10495	ENOX2	0.208885	0.00558814
ENSG00000135537	246269	AFG1L	-0.237103	0.00562544
ENSG00000137038	90871	DMAC1	-0.20205	0.00562544
ENSG00000110958	10728	PTGES3	0.201107	0.00562544
ENSG00000105364	51073	MRPL4	-0.18086	0.00562774
ENSG00000154723	522	ATP5PF	-0.211502	0.0056405
ENSG00000140386	49855	SCAPER	0.325193	0.00571734
ENSG00000069869	4734	NEDD4	0.404963	0.00571734
ENSG00000125741	80207	OPA3	-0.234548	0.00577776
ENSG00000107372	7763	ZFAND5	0.21288	0.00580008
ENSG00000256972			-0.333854	0.00580204
ENSG00000112983	10902	BRD8	0.182659	0.00582397
ENSG00000145824	9547	CXCL14	0.463055	0.00584248
ENSG00000066135	9682	KDM4A	0.209291	0.00587781
ENSG00000105186	84079	ANKRD27	0.2599	0.00588478
ENSG00000138798	1950	EGF	0.540687	0.0059874
ENSG00000110066	51111	KMT5B	0.278904	0.0059986
ENSG00000156273	571	BACH1	0.288919	0.00603138
ENSG00000171307	84287	ZDHHC16	-0.220396	0.00603898
ENSG00000101306	85366	MYLK2	0.55871	0.00605964
ENSG00000172399	51778	MYOZ2	-0.837977	0.00610682
ENSG00000196781	7088	TLE1	0.357951	0.00616331
ENSG00000143994	84696	ABHD1	-0.246292	0.00616334
ENSG00000198853	9853	RUSC2	-0.227605	0.00616334
ENSG00000125814	63908	NAPB	0.24661	0.00616334
ENSG00000054282	10806	SDCCAG8	0.251774	0.00616334
ENSG00000198937	154467	CCDC167	-0.310707	0.00618793
ENSG00000230183		CNOT6LP1	0.318196	0.00620477
ENSG00000166407	4004	LMO1	-0.247733	0.0062054
ENSG00000167280	64772	ENGASE	-0.205315	0.00628987
ENSG00000173153	2101	ESRRA	-0.222075	0.00633005
ENSG00000067955	865	CBFB	0.261907	0.00633005
ENSG00000107643	5599	MAPK8	0.243108	0.00636611
ENSG00000160785	9673	SLC25A44	-0.192676	0.00646633
ENSG00000078246	7289	TULP3	0.290615	0.00646633
ENSG00000112992	23530	NNT	-0.31931	0.00648776
ENSG00000146147	90523	MLIP	0.357722	0.00648776
ENSG00000230313		HCG24	-0.175194	0.00648776
ENSG00000152767	10160	FARP1	-0.396311	0.00652374
ENSG00000146926	136371	ASB10	-0.223242	0.00652573
ENSG00000137947	2959	GTF2B	0.22006	0.0065402
ENSG00000204130	55680	RUFY2	0.273963	0.00656879
ENSG00000230561	728586	CCDC192	0.615778	0.00663154
ENSG00000231991		ANXA2P2	0.584066	0.00665356
ENSG00000156709	9131	AIFM1	-0.231311	0.00665356
ENSG00000147050	7403	KDM6A	0.30406	0.00665356
ENSG00000155755	65062	TMEM237	0.243411	0.00669542
ENSG00000231445		TIMM8AP1	-0.440573	0.00669553
ENSG00000205085	346653	FAM71F2	-0.341665	0.00672301
ENSG00000105755	23474	ETHE1	-0.218102	0.00672922
ENSG00000231595			-0.386655	0.00675033
ENSG00000168765	2948	GSTM4	-0.260577	0.00676307
ENSG00000119401	22954	TRIM32	0.285605	0.00676307
ENSG00000198842	92235	DUSP27	0.311645	0.00676307
ENSG00000230568		SF3A3P1	-0.884493	0.00676307
ENSG00000232788			-0.241161	0.00676307
ENSG00000224505			0.579935	0.00676686
ENSG00000070540	55062	WIPI1	-0.331216	0.00682946
ENSG00000154814	92106	OXNAD1	-0.317238	0.00685627
ENSG00000198793	2475	MTOR	-0.238649	0.00685627
ENSG00000010626	10233	LRRC23	-0.198062	0.00685627
ENSG00000100412	50	ACO2	-0.242278	0.00686816
ENSG00000118985	22936	ELL2	0.418151	0.00696549
ENSG00000063761	57143	ADCK1	-0.149895	0.0070053
ENSG00000154930	84532	ACSS1	-0.279873	0.007016
ENSG00000155903	5922	RASA2	0.370346	0.00702594
ENSG00000158022	84676	TRIM63	0.443015	0.00706956
ENSG00000134186	55119	PRPF38B	0.244213	0.00712673
ENSG00000140694	5073	PARN	0.253784	0.00714399
ENSG00000166478	7702	ZNF143	0.281087	0.0071558
ENSG00000256906		LINC02419	-0.215234	0.0071558
ENSG00000125454	60386	SLC25A19	-0.208843	0.00719024
ENSG00000103978	25963	TMEM87A	0.328884	0.00719716
ENSG00000235535		TRDN-AS1	0.317724	0.00722588
ENSG00000198818	113402	SFT2D1	0.208222	0.00731195
ENSG00000226891		LINC01359	0.554629	0.00739792
ENSG00000251451		GTF2IP9	0.543837	0.00739792
ENSG00000158158	26504	CNNM4	-0.366141	0.00740283
ENSG00000110422	10114	HIPK3	0.286769	0.00746749
ENSG00000173166	65059	RAPH1	0.30694	0.00747835
ENSG00000008513	6482	ST3GAL1	-0.346101	0.00749299
ENSG00000169957	79724	ZNF768	-0.269289	0.00752519
ENSG00000163431	25802	LMOD1	0.636766	0.00752519
ENSG00000175895	79666	PLEKHF2	0.362856	0.00758143
ENSG00000277969			-0.260127	0.00758143
ENSG00000265480		KRT18P55	-0.244919	0.00758203
ENSG00000118965	57539	WDR35	0.275727	0.00761854
ENSG00000203709		MIR29B2CHG	0.34947	0.0076854
ENSG00000196208	9687	GREB1	-0.19744	0.00769385
ENSG00000087274	118	ADD1	0.172813	0.00769385
ENSG00000248333	984	CDK11B	0.188018	0.00769385
ENSG00000138463	84925	DIRC2	0.340524	0.00769385
ENSG00000213076			-0.410441	0.00769385
ENSG00000158445	3745	KCNB1	-0.685829	0.00769961
ENSG00000124532	57380	MRS2	-0.376712	0.00769961
ENSG00000231365			0.155781	0.00769961
ENSG00000106477	95681	CEP41	-0.108598	0.00769961
ENSG00000088930	22803	XRN2	0.280084	0.00769961
ENSG00000088970	55857	KIZ	0.287712	0.00769961
ENSG00000170919		TPT1-AS1	0.193701	0.00769961
ENSG00000145794	84466	MEGF10	0.504981	0.00769961
ENSG00000252051		RN7SKP276	-0.488589	0.00769961
ENSG00000271147		ARMCX5-GPRASP2	0.334678	0.00769961
ENSG00000112759	2030	SLC29A1	-0.188825	0.00773388
ENSG00000228366			0.478819	0.00773388
ENSG00000163249	151195	CCNYL1	0.155668	0.00778503
ENSG00000011021	1185	CLCN6	0.16697	0.00778503
ENSG00000184220	84319	CMSS1	0.310467	0.00778503
ENSG00000173991	8557	TCAP	-0.330022	0.0078191
ENSG00000235371			-0.275964	0.0078191
ENSG00000105220	2821	GPI	-0.280586	0.00786114
ENSG00000236391			-0.244812	0.00786114
ENSG00000198721	10455	ECI2	-0.272465	0.00787562
ENSG00000108671	5717	PSMD11	0.213754	0.00792787
ENSG00000212257		RNU6-1176P	0.420188	0.00794937
ENSG00000113558	6500	SKP1	0.431509	0.00799034
ENSG00000175354	5771	PTPN2	0.176213	0.00804127
ENSG00000131115	7770	ZNF227	0.235848	0.00804127
ENSG00000069667	6095	RORA	0.348053	0.00804127
ENSG00000179094	5187	PER1	0.473797	0.00804127
ENSG00000257877			0.390803	0.00804127
ENSG00000171992	11346	SYNPO	-0.243764	0.00808003
ENSG00000204628	10399	RACK1	0.150364	0.00808003
ENSG00000166797	84191	FAM96A	-0.275186	0.00809106
ENSG00000067334	30836	DNTTIP2	0.24009	0.00809106
ENSG00000230555			-0.278064	0.00813919
ENSG00000007944	29116	MYLIP	0.298267	0.00816453
ENSG00000146701	4191	MDH2	-0.226126	0.00817906
ENSG00000167701	2875	GPT	-0.235063	0.00819146
ENSG00000130770	93974	ATP5IF1	-0.226774	0.00819146
ENSG00000120616	80314	EPC1	0.265922	0.00819146
ENSG00000112851	55914	ERBIN	0.333303	0.00826751
ENSG00000165669	63877	FAM204A	0.282428	0.00827911
ENSG00000268532		LINC02135	-0.201797	0.0083735
ENSG00000259291		ZNF710-AS1	-0.482485	0.00845787
ENSG00000253320		AZIN1-AS1	0.174164	0.00848836
ENSG00000100603	22938	SNW1	0.191843	0.00848836
ENSG00000223546		LINC00630	0.150212	0.00848836
ENSG00000109320	4790	NFKB1	0.187621	0.00850422
ENSG00000087338	64395	GMCL1	0.24897	0.00851747
ENSG00000172348	10231	RCAN2	-0.318107	0.00854648
ENSG00000165119	3190	HNRNPK	0.268252	0.00854648
ENSG00000261742		LINC00922	-0.1364	0.00854648
ENSG00000111913	9750	RIPOR2	-0.326412	0.00857083
ENSG00000173230	2804	GOLGB1	0.257494	0.00857083
ENSG00000258871			-0.283482	0.00857083
ENSG00000175416	1212	CLTB	-0.222836	0.00861665
ENSG00000160877	112939	NACC1	-0.229936	0.00862482
ENSG00000133114	55425	GPALPP1	0.229925	0.00863631
ENSG00000100201	10521	DDX17	0.303985	0.00863836
ENSG00000130520	25804	LSM4	-0.280526	0.00868016
ENSG00000063854	3029	HAGH	-0.215113	0.00872456
ENSG00000147202	1730	DIAPH2	0.336041	0.00872456
ENSG00000132361	23277	CLUH	-0.229173	0.00873533
ENSG00000183779	80139	ZNF703	-0.227388	0.00873533
ENSG00000274523	81554	RCC1L	-0.16066	0.00873533
ENSG00000136457	1101	CHAD	0.3222	0.00873533
ENSG00000257913		DDN-AS1	-0.289243	0.00873533
ENSG00000147573	84675	TRIM55	0.315997	0.00874415
ENSG00000111269	1389	CREBL2	0.242224	0.00888305
ENSG00000233247			0.282652	0.00893006
ENSG00000215210		RBMXP2	0.262172	0.00893006
ENSG00000111011	65117	RSRC2	0.264955	0.00895742
ENSG00000101353	140699	MROH8	-0.183376	0.00896697
ENSG00000147155	10682	EBP	-0.166337	0.00896697
ENSG00000185442	400451	FAM174B	0.174132	0.00896697
ENSG00000198964	259230	SGMS1	0.220671	0.00896697
ENSG00000137845	102	ADAM10	0.261295	0.00896697
ENSG00000075407	7587	ZNF37A	0.233931	0.00897879
ENSG00000029534	286	ANK1	-0.257609	0.00900458
ENSG00000178776	389336	C5orf46	-0.18498	0.00903218
ENSG00000186868	4137	MAPT	-0.243926	0.00904175
ENSG00000204954	728568	C12orf73	-0.183198	0.00904175
ENSG00000125821	92675	DTD1	-0.196221	0.00905422
ENSG00000253384			1.03851	0.00905422
ENSG00000165197	2277	VEGFD	0.415284	0.00915983
ENSG00000082068	55100	WDR70	0.236542	0.00917838
ENSG00000259481			0.289739	0.00920671
ENSG00000116489	829	CAPZA1	0.266735	0.00922251
ENSG00000119906	55719	SLF2	0.306981	0.00922251
ENSG00000180834	79929	MAP6D1	-0.227951	0.00926306
ENSG00000277934			0.839334	0.00926606
ENSG00000187079	7003	TEAD1	-0.238235	0.00928024
ENSG00000196262	5478	PPIA	0.222932	0.00928024
ENSG00000111716	3945	LDHB	-0.511494	0.00930585
ENSG00000259107		LINC00911	-0.225495	0.00930585
ENSG00000111605	11052	CPSF6	0.259862	0.00931811
ENSG00000028203	55591	VEZT	0.294313	0.00933433
ENSG00000166377	374868	ATP9B	0.189367	0.00935463
ENSG00000136153	4008	LMO7	0.367254	0.00935463
ENSG00000249328			-0.184836	0.00939658
ENSG00000124160	57727	NCOA5	0.168569	0.00941958
ENSG00000102531	22862	FNDC3A	0.286449	0.00941958
ENSG00000165392	7486	WRN	0.347178	0.00941958
ENSG00000260268		LINC00919	-0.169644	0.00941958
ENSG00000102743	10166	SLC25A15	-0.255121	0.00948466
ENSG00000170144	220988	HNRNPA3	0.374334	0.00957986
ENSG00000114738	7867	MAPKAPK3	-0.296787	0.00958327
ENSG00000170153	57484	RNF150	0.385525	0.00958327
ENSG00000168411	55159	RFWD3	0.157766	0.00961185
ENSG00000171490	26156	RSL1D1	0.249276	0.00961185
ENSG00000025796	11231	SEC63	0.289357	0.00961185
ENSG00000183431	10946	SF3A3	-0.778269	0.00966101
ENSG00000164758	90390	MED30	0.184883	0.00966101
ENSG00000100418	27351	DESI1	-0.200363	0.00977428
ENSG00000275052	57223	PPP4R3B	0.299548	0.00977428
ENSG00000206918		RNU6-1181P	0.477479	0.00977805
ENSG00000158321	26053	AUTS2	-0.234825	0.00981003
ENSG00000233139			0.816998	0.0100093
ENSG00000011258	54799	MBTD1	0.201182	0.0100875
ENSG00000163170	388962	BOLA3	-0.228191	0.0100922
ENSG00000181260		MTHFD2P7	0.824353	0.0102188
ENSG00000257756		LINC02386	-0.167512	0.0102224
ENSG00000187109	4673	NAP1L1	0.288706	0.0102697
ENSG00000054938	25884	CHRDL2	-0.254235	0.0102697
ENSG00000167700	113655	MFSD3	-0.21014	0.0102697
ENSG00000139209	55089	SLC38A4	0.790496	0.0102697
ENSG00000148935	2620	GAS2	-0.454378	0.0102697
ENSG00000099800	26517	TIMM13	-0.251748	0.0102697
ENSG00000110200	25906	ANAPC15	-0.187661	0.0102697
ENSG00000163833	51725	FBXO40	-0.302894	0.0102697
ENSG00000099797	9524	TECR	-0.239737	0.0102697
ENSG00000091482	23676	SMPX	-0.513971	0.0102697
ENSG00000245532		NEAT1	0.317294	0.0102697
ENSG00000205882	613211	DEFB134	-0.177532	0.0102697
ENSG00000250567			-0.162231	0.0102697
ENSG00000100897	80344	DCAF11	-0.199347	0.010277
ENSG00000225526	100129480	MKRN2OS	-0.19725	0.010291
ENSG00000197971	4155	MBP	-0.186033	0.0103242
ENSG00000236733			-0.180044	0.0103242
ENSG00000253661		ZFHX4-AS1	-0.259772	0.0103774
ENSG00000150893	341640	FREM2	0.4378	0.0103774
ENSG00000099341	5714	PSMD8	-0.221857	0.0103774
ENSG00000232842			0.391417	0.0103774
ENSG00000090054	10558	SPTLC1	0.286903	0.0103835
ENSG00000263214			-0.23839	0.0103854
ENSG00000059691	5188	GATB	-0.179651	0.0103854
ENSG00000084674	338	APOB	-0.152123	0.0103854
ENSG00000101470	7125	TNNC2	0.225338	0.0103854
ENSG00000231023		LINC00326	-0.125453	0.0103854
ENSG00000135837	9857	CEP350	0.271934	0.0104507
ENSG00000157107	115548	FCHO2	0.36496	0.0104839
ENSG00000188493	284325	C19orf54	-0.217889	0.0104985
ENSG00000132475	3021	H3F3B	0.238784	0.01051
ENSG00000066279	259266	ASPM	-0.120952	0.010518
ENSG00000109606	1665	DHX15	0.321871	0.0105653
ENSG00000259248		USP3-AS1	-0.144814	0.0106059
ENSG00000143457	55204	GOLPH3L	0.302332	0.0106117
ENSG00000203875		SNHG5	0.392724	0.0106117
ENSG00000101096	4773	NFATC2	0.33476	0.0106117
ENSG00000150593	27250	PDCD4	0.405271	0.0106117
ENSG00000156976	1974	EIF4A2	0.386911	0.0106117
ENSG00000196199	54737	MPHOSPH8	0.304475	0.0106156
ENSG00000240891	257068	PLCXD2	-0.180156	0.0106156
ENSG00000175344	1139	CHRNA7	-0.17936	0.0106448
ENSG00000143575	10456	HAX1	-0.182063	0.010682
ENSG00000227981			-0.22653	0.010682
ENSG00000133020	4626	MYH8	2.27116	0.010687
ENSG00000165813	55088	CCDC186	0.29717	0.010687
ENSG00000102678	2254	FGF9	-0.2451	0.0106922
ENSG00000182177	401036	ASB18	-0.249469	0.0106975
ENSG00000012061	2067	ERCC1	-0.158648	0.0106975
ENSG00000005243	51226	COPZ2	-0.2727	0.0107274
ENSG00000213698			0.507574	0.0107406
ENSG00000254677		OSBPL9P2	0.377395	0.0107452
ENSG00000129460	25983	NGDN	0.205175	0.0107574
ENSG00000224020		MIR181A2HG	-0.372078	0.0107635
ENSG00000110011	3338	DNAJC4	-0.251659	0.0107853
ENSG00000054267	51742	ARID4B	0.27212	0.0108105
ENSG00000260539			0.453526	0.0108105
ENSG00000197989		SNHG12	0.205718	0.0108194
ENSG00000145390	54532	USP53	0.320771	0.0108194
ENSG00000111581	57122	NUP107	0.31835	0.0108194
ENSG00000005302	10943	MSL3	-0.186231	0.0108194
ENSG00000079134	9984	THOC1	0.321608	0.0108194
ENSG00000138768	8615	USO1	0.320105	0.0108194
ENSG00000253096			-0.239495	0.0108194
ENSG00000143363	58497	PRUNE1	0.197417	0.0108418
ENSG00000128573	93986	FOXP2	0.425578	0.0108418
ENSG00000234145		NAP1L4P3	0.243994	0.0108418
ENSG00000095739	25805	BAMBI	-0.137646	0.0109241
ENSG00000142546	51070	NOSIP	-0.199157	0.0109903
ENSG00000253783			-0.243617	0.0110606
ENSG00000181856	6517	SLC2A4	-0.297126	0.0110996
ENSG00000146166	51557	LGSN	-0.150383	0.0111103
ENSG00000134717	91408	BTF3L4	0.170802	0.0111445
ENSG00000106701	83856	FSD1L	0.302215	0.0111445
ENSG00000197548	10533	ATG7	0.133893	0.0111483
ENSG00000175548	144245	ALG10B	0.283152	0.0111829
ENSG00000279659			0.418115	0.0111881
ENSG00000164309	202333	CMYA5	0.221197	0.0111986
ENSG00000198815	22887	FOXJ3	0.208926	0.0111986
ENSG00000132768	1802	DPH2	-0.201325	0.0112002
ENSG00000121879	5290	PIK3CA	0.320603	0.0112205
ENSG00000164776	5260	PHKG1	0.318294	0.0112475
ENSG00000218350		LYPLA1P3	-0.362385	0.0113287
ENSG00000226810			0.266481	0.0113469
ENSG00000182718	302	ANXA2	0.352405	0.0113575
ENSG00000172531	5499	PPP1CA	-0.183127	0.0113575
ENSG00000168298	3008	HIST1H1E	-0.252211	0.0113575
ENSG00000255945			-0.229906	0.0113575
ENSG00000071205	79658	ARHGAP10	0.304571	0.0113634
ENSG00000103876	2184	FAH	-0.188685	0.0113699
ENSG00000147123	54539	NDUFB11	-0.264384	0.0113699
ENSG00000173226	9657	IQCB1	0.28425	0.011371
ENSG00000101343	51340	CRNKL1	0.203895	0.0113993
ENSG00000164649	55536	CDCA7L	0.296017	0.0114899
ENSG00000233680		HNRNPA1P27	0.35422	0.0114899
ENSG00000273559	54883	CWC25	0.139958	0.0115146
ENSG00000236830		CBR3-AS1	-0.181947	0.0115568
ENSG00000236404		VLDLR-AS1	-0.210376	0.0115568
ENSG00000095574	64376	IKZF5	0.32107	0.0115568
ENSG00000166881	23306	NEMP1	0.288945	0.0116034
ENSG00000167085	5245	PHB	-0.166944	0.0116034
ENSG00000203943	148418	SAMD13	-0.115483	0.0116034
ENSG00000251432			-0.186649	0.0116034
ENSG00000188677	29780	PARVB	-0.245519	0.0116627
ENSG00000151150	288	ANK3	0.306046	0.0116627
ENSG00000174227	54872	PIGG	0.104353	0.0117859
ENSG00000145901	10318	TNIP1	-0.166251	0.0117859
ENSG00000089682	55285	RBM41	0.293506	0.0118097
ENSG00000273294		C1QTNF3-AMACR	0.474955	0.0118113
ENSG00000117614	25949	SYF2	0.276238	0.0118469
ENSG00000229251		HNRNPA1P8	0.417442	0.0118469
ENSG00000230956			0.695145	0.0118816
ENSG00000204177		BMS1P1	0.371257	0.0119614
ENSG00000096717	23411	SIRT1	0.289266	0.0119649
ENSG00000146457	9589	WTAP	0.202711	0.0119878
ENSG00000173209	130872	AHSA2P	0.292052	0.0119878
ENSG00000118369	57558	USP35	-0.181371	0.012059
ENSG00000122026	6144	RPL21	0.251509	0.0120958
ENSG00000137770	51496	CTDSPL2	0.278375	0.0121212
ENSG00000249628		LINC00942	-0.212233	0.0121212
ENSG00000103742	57722	IGDCC4	-0.236946	0.012147
ENSG00000038219	259282	BOD1L1	0.236038	0.0121504
ENSG00000185787	10933	MORF4L1	0.151566	0.0122394
ENSG00000119689	1743	DLST	-0.257855	0.0122422
ENSG00000162664	284695	ZNF326	0.309046	0.0122534
ENSG00000125944	10236	HNRNPR	0.359062	0.0124711
ENSG00000154767	7508	XPC	0.129721	0.0124911
ENSG00000198892	149345	SHISA4	-0.314868	0.0124911
ENSG00000197345	219927	MRPL21	-0.174632	0.0124911
ENSG00000108848	51747	LUC7L3	0.28708	0.0124911
ENSG00000231851			-0.149374	0.0124924
ENSG00000120129	1843	DUSP1	0.553748	0.012656
ENSG00000136527	6434	TRA2B	0.343352	0.012656
ENSG00000152601	4154	MBNL1	0.256466	0.0126935
ENSG00000234584			0.70235	0.0127588
ENSG00000163069	6443	SGCB	0.250697	0.0127893
ENSG00000174243	9416	DDX23	0.159329	0.0128256
ENSG00000145075		CCDC39	0.50278	0.0128385
ENSG00000004961	3052	HCCS	-0.252856	0.0128385
ENSG00000181061	25994	HIGD1A	-0.266035	0.0128385
ENSG00000223883		LINC01707	-0.163809	0.0128385
ENSG00000122367	11155	LDB3	-0.264095	0.0129087
ENSG00000188559	57186	RALGAPA2	-0.332459	0.0129087
ENSG00000230684			-0.234431	0.0129087
ENSG00000065135	2773	GNAI3	0.302196	0.012975
ENSG00000166508	4176	MCM7	0.140684	0.0129761
ENSG00000132485	9406	ZRANB2	0.381823	0.0129884
ENSG00000102898	10204	NUTF2	-0.17259	0.0129926
ENSG00000167671	80700	UBXN6	-0.192256	0.0130053
ENSG00000159348	51706	CYB5R1	-0.285935	0.0130228
ENSG00000068784	55133	SRBD1	0.273626	0.0130739
ENSG00000231200		LINC01830	-0.134471	0.0130739
ENSG00000254004	339324	ZNF260	0.220026	0.01315
ENSG00000155368	1622	DBI	-0.183256	0.013198
ENSG00000233954	440567	UQCRHL	-0.309183	0.013211
ENSG00000102125	6901	TAZ	-0.155877	0.0133603
ENSG00000133597	90956	ADCK2	-0.172298	0.013365
ENSG00000130528	3270	HRC	-0.194554	0.013365
ENSG00000273136	101060684	NBPF26	0.370003	0.013365
ENSG00000272894			0.339257	0.0133974
ENSG00000232056			0.398708	0.0135123
ENSG00000081019	54665	RSBN1	0.263457	0.0136072
ENSG00000118407	27145	FILIP1	0.32029	0.0136316
ENSG00000183597	128989	TANGO2	-0.173902	0.0136316
ENSG00000070614	3340	NDST1	-0.147184	0.0136753
ENSG00000107672	54780	NSMCE4A	0.236724	0.0136873
ENSG00000113851	51185	CRBN	0.278104	0.0136873
ENSG00000141349	92579	G6PC3	-0.255616	0.0136873
ENSG00000106992	203	AK1	-0.442989	0.0136873
ENSG00000115286	374291	NDUFS7	-0.178366	0.0138342
ENSG00000092531	8773	SNAP23	0.216068	0.0138342
ENSG00000256211			0.284259	0.0138342
ENSG00000198276	54963	UCKL1	-0.183029	0.0138342
ENSG00000203995	440590	ZYG11A	-0.119392	0.0138342
ENSG00000257824			-0.236103	0.0138372
ENSG00000258603			-0.333903	0.0138519
ENSG00000260401			-0.365165	0.0138519
ENSG00000144711	9922	IQSEC1	-0.185627	0.0140154
ENSG00000223650		UHRF2P1	0.263515	0.0141117
ENSG00000162695	148867	SLC30A7	0.277711	0.0141316
ENSG00000226900			-0.290023	0.0141596
ENSG00000248100			-0.203723	0.0141596
ENSG00000101574	64863	METTL4	0.222612	0.0141756
ENSG00000078061	369	ARAF	-0.208627	0.0141756
ENSG00000124788	6310	ATXN1	0.231237	0.0141888
ENSG00000127993	84060	RBM48	0.326595	0.0141987
ENSG00000163171	10602	CDC42EP3	0.381938	0.0142048
ENSG00000134371	79577	CDC73	0.282383	0.0142073
ENSG00000144847	152404	IGSF11	-0.207198	0.0142183
ENSG00000166272	54838	WBP1L	0.320998	0.014303
ENSG00000147059	54466	SPIN2A	-0.220594	0.0143135
ENSG00000252393		RNU6-1004P	-0.305812	0.0143135
ENSG00000163492	285025	CCDC141	-0.403656	0.0143478
ENSG00000170325	56980	PRDM10	0.211714	0.0144198
ENSG00000198168	258010	SVIP	0.352014	0.0144685
ENSG00000152193	79596	RNF219	0.283814	0.0144799
ENSG00000231628			0.572934	0.0144799
ENSG00000115008	3552	IL1A	-0.155692	0.0144799
ENSG00000139269	83729	INHBE	-0.205014	0.0145093
ENSG00000168661	90075	ZNF30	-0.213385	0.0145093
ENSG00000133805	272	AMPD3	0.537234	0.0145485
ENSG00000225137		DYNC1I2P1	0.275139	0.014578
ENSG00000124383	10199	MPHOSPH10	0.205955	0.0146361
ENSG00000233830		EIF4HP1	0.19685	0.0146361
ENSG00000200059			-0.615032	0.0146361
ENSG00000094880	8697	CDC23	0.206193	0.014653
ENSG00000122728	138474	TAF1L	0.221946	0.0146703
ENSG00000122557	64224	HERPUD2	0.176983	0.0146782
ENSG00000136478	55852	TEX2	-0.268777	0.0146782
ENSG00000145388	57721	METTL14	0.288727	0.0146947
ENSG00000185043	10519	CIB1	-0.152548	0.0148551
ENSG00000199784		RNU6-1287P	0.399323	0.0148551
ENSG00000197619	284370	ZNF615	0.268544	0.0148775
ENSG00000063601	8776	MTMR1	0.199334	0.0148815
ENSG00000073578	6389	SDHA	-0.163614	0.0148815
ENSG00000146282	57038	RARS2	0.261737	0.0149083
ENSG00000261504		LINC01686	-0.24013	0.0149083
ENSG00000173451	83591	THAP2	-0.162726	0.0149334
ENSG00000100650	6430	SRSF5	0.325613	0.0149685
ENSG00000149090	25891	PAMR1	0.28266	0.0149685
ENSG00000112651	51069	MRPL2	-0.145096	0.0149685
ENSG00000232970		POLHP1	0.400927	0.0149909
ENSG00000137965	10561	IFI44	0.284039	0.0150059
ENSG00000159208	148523	CIART	0.830201	0.0150059
ENSG00000148690	118924	FRA10AC1	0.271372	0.0150059
ENSG00000163510	57703	CWC22	0.303556	0.0150059
ENSG00000180263	55785	FGD6	-0.226493	0.0150059
ENSG00000227617		CERS6-AS1	-0.19241	0.0150059
ENSG00000196470	6477	SIAH1	0.190452	0.0151057
ENSG00000127324	7103	TSPAN8	0.481079	0.0151057
ENSG00000183077	125061	AFMID	-0.139779	0.0151057
ENSG00000261168			-0.331226	0.0151057
ENSG00000064601	5476	CTSA	-0.147306	0.0151591
ENSG00000132670	5786	PTPRA	0.179847	0.0151591
ENSG00000172270	682	BSG	-0.240183	0.0151591
ENSG00000198732	64093	SMOC1	-0.288123	0.0152426
ENSG00000063046	1975	EIF4B	0.225436	0.015301
ENSG00000258057		BCDIN3D-AS1	-0.176425	0.0153071
ENSG00000187742	79048	SECISBP2	0.25007	0.0153173
ENSG00000184792	23762	OSBP2	-0.144355	0.0153508
ENSG00000264212			-0.313646	0.0153689
ENSG00000278894			-0.17853	0.015402
ENSG00000230899		MAGEA8-AS1	-0.200132	0.0154478
ENSG00000029363	9774	BCLAF1	0.421701	0.0155181
ENSG00000124177	84181	CHD6	0.200635	0.0155181
ENSG00000160058	55108	BSDC1	0.130588	0.0155181
ENSG00000188451		SRP72P2	0.191964	0.0155181
ENSG00000257480		MRPL2P1	-0.259688	0.0155432
ENSG00000159140	6651	SON	0.271518	0.015571
ENSG00000227765		MYL12BP2	-0.536225	0.0155865
ENSG00000066654	55623	THUMPD1	0.211763	0.0157088
ENSG00000260249			-0.204977	0.0158996
ENSG00000124257	140825	NEURL2	-0.19388	0.0159199
ENSG00000154188	284	ANGPT1	0.34557	0.0159419
ENSG00000115053	4691	NCL	0.165601	0.0159419
ENSG00000184752	55967	NDUFA12	-0.179082	0.0159627
ENSG00000117000	6018	RLF	0.349798	0.0159627
ENSG00000143878	388	RHOB	0.371024	0.015975
ENSG00000173511	7423	VEGFB	-0.258057	0.0160385
ENSG00000163659	25976	TIPARP	0.162752	0.0160597
ENSG00000070269	54916	TMEM260	0.221527	0.0161123
ENSG00000142208	207	AKT1	-0.13999	0.0161132
ENSG00000185133	27124	INPP5J	-0.238101	0.0162009
ENSG00000139287	121278	TPH2	-0.114911	0.0162009
ENSG00000076662	3385	ICAM3	-0.178509	0.0162051
ENSG00000058673	9877	ZC3H11A	0.312996	0.0162051
ENSG00000173757	6777	STAT5B	0.173956	0.0162051
ENSG00000237701		ATP5PFP1	-0.259643	0.0163046
ENSG00000033800	8554	PIAS1	0.23398	0.016336
ENSG00000225083		GRTP1-AS1	-0.222431	0.0163739
ENSG00000254299		LINC01944	-0.261221	0.0163739
ENSG00000197176		LINC02291	-0.147873	0.016399
ENSG00000254813			-0.170232	0.016399
ENSG00000119707	58517	RBM25	0.262936	0.0164329
ENSG00000084093	5978	REST	0.190435	0.0164329
ENSG00000169031	1285	COL4A3	0.417882	0.0164329
ENSG00000183783	386617	KCTD8	-0.326852	0.0164329
ENSG00000169271	8988	HSPB3	0.427749	0.0164329
ENSG00000236536			-0.219405	0.016506
ENSG00000272037			0.286675	0.016506
ENSG00000162594	149233	IL23R	-0.104974	0.0165112
ENSG00000108984	5608	MAP2K6	-0.390279	0.0165142
ENSG00000185621	89782	LMLN	-0.186445	0.0166161
ENSG00000154358	84033	OBSCN	-0.265671	0.0166725
ENSG00000159069	54461	FBXW5	-0.226403	0.0167339
ENSG00000160199	5316	PKNOX1	0.174782	0.0167341
ENSG00000135723	29109	FHOD1	-0.263176	0.0167341
ENSG00000143891	130589	GALM	-0.137171	0.0167401
ENSG00000124784	83732	RIOK1	0.246993	0.0168128
ENSG00000132640	22903	BTBD3	0.160081	0.0168872
ENSG00000132792	56259	CTNNBL1	0.110882	0.0168872
ENSG00000213995	55739	NAXD	-0.143288	0.0168872
ENSG00000229321			0.423523	0.0169097
ENSG00000086827	9183	ZW10	0.279218	0.0169604
ENSG00000181227		DLSTP1	-0.265227	0.0169852
ENSG00000159377	5692	PSMB4	0.176554	0.0170219
ENSG00000109220	26511	CHIC2	0.243665	0.0171043
ENSG00000255193			-0.216511	0.0171918
ENSG00000172428	150678	COPS9	-0.157206	0.0172029
ENSG00000162607	7398	USP1	0.252366	0.0172797
ENSG00000095321	1384	CRAT	-0.308399	0.0172797
ENSG00000063241	79763	ISOC2	-0.209664	0.0172868
ENSG00000011304	5725	PTBP1	0.198901	0.0173874
ENSG00000250501			-0.14094	0.0174555
ENSG00000138629	84993	UBL7	-0.269195	0.0174569
ENSG00000198930	158511	CSAG1	-0.233885	0.0174569
ENSG00000158023	144406	WDR66	-0.13682	0.0174569
ENSG00000207695		MIR184	-0.320435	0.0174569
ENSG00000229454			-0.311426	0.0176026
ENSG00000067082	1316	KLF6	0.267452	0.0176088
ENSG00000203867	282996	RBM20	-0.266018	0.0176088
ENSG00000123143	5585	PKN1	-0.185554	0.0176088
ENSG00000275700	26574	AATF	0.235072	0.0176223
ENSG00000170917	11162	NUDT6	-0.202176	0.0176965
ENSG00000102225	5127	CDK16	-0.176614	0.017715
ENSG00000198677	9652	TTC37	0.277638	0.017715
ENSG00000104980	10469	TIMM44	-0.152875	0.0178239
ENSG00000235547		NDUFB11P1	-0.372005	0.0178239
ENSG00000164967	138716	RPP25L	-0.222848	0.0178496
ENSG00000138435	1134	CHRNA1	0.877038	0.0178739
ENSG00000119715	2103	ESRRB	-0.234674	0.0178739
ENSG00000041880	10039	PARP3	-0.184609	0.0178739
ENSG00000170949	90338	ZNF160	0.158759	0.0178739
ENSG00000234741		GAS5	0.34246	0.0178739
ENSG00000175575	80227	PAAF1	0.183268	0.0178739
ENSG00000198625	4194	MDM4	0.294799	0.0178739
ENSG00000204922	790955	UQCC3	-0.136094	0.0178739
ENSG00000244227		LRRC77P	-0.294663	0.0178739
ENSG00000003436	7035	TFPI	0.514445	0.0178978
ENSG00000159322	83440	ADPGK	0.174672	0.0179336
ENSG00000180592	387640	SKIDA1	-0.12707	0.0180824
ENSG00000257904			-0.121507	0.0180824
ENSG00000138413	3417	IDH1	-0.17098	0.0180826
ENSG00000150455	114609	TIRAP	-0.123286	0.0181158
ENSG00000112584	84498	FAM120B	0.163451	0.0181689
ENSG00000156411	9556	ATP5MPL	-0.199112	0.0182473
ENSG00000197376			-0.179523	0.0182473
ENSG00000234942		GRID1-AS1	-0.29213	0.0182473
ENSG00000250863			-0.194287	0.0182473
ENSG00000196396	5770	PTPN1	0.167962	0.018335
ENSG00000070950	56852	RAD18	0.156235	0.018335
ENSG00000279800		BCLAF1P2	0.535505	0.018335
ENSG00000145414	92345	NAF1	0.253064	0.0183362
ENSG00000144668	3680	ITGA9	0.329716	0.0183362
ENSG00000033627	535	ATP6V0A1	0.24059	0.0183482
ENSG00000007306	1087	CEACAM7	-0.178082	0.0183482
ENSG00000202515		VTRNA1-3	-0.281975	0.0183482
ENSG00000237612			-0.207543	0.0183482
ENSG00000162419	10691	GMEB1	0.136754	0.01837
ENSG00000279235			0.30414	0.0183783
ENSG00000138085	51374	ATRAID	-0.201363	0.0183789
ENSG00000090432	79594	MUL1	-0.207325	0.0184197
ENSG00000109111	6830	SUPT6H	0.159996	0.0184197
ENSG00000249679			0.273693	0.0184398
ENSG00000213926		MSRB1P1	-0.717112	0.0184417
ENSG00000049239	9563	H6PD	0.36511	0.0184485
ENSG00000171824	5394	EXOSC10	0.202834	0.018453
ENSG00000196296	487	ATP2A1	0.266771	0.0184553
ENSG00000163673	85443	DCLK3	-0.199703	0.0184779
ENSG00000197121	80055	PGAP1	0.315766	0.0184809
ENSG00000159658	9813	EFCAB14	0.188657	0.0184835
ENSG00000184939	146198	ZFP90	0.175868	0.0184933
ENSG00000130413	65975	STK33	-0.251157	0.0184933
ENSG00000142583	6518	SLC2A5	-0.301724	0.0184933
ENSG00000178445	2731	GLDC	-0.19138	0.0185059
ENSG00000176909	284358	MAMSTR	-0.244401	0.0185277
ENSG00000170100	197320	ZNF778	-0.16626	0.0185423
ENSG00000137656	84811	BUD13	0.198587	0.0185618
ENSG00000083782	1833	EPYC	-0.170517	0.0185833
ENSG00000175197	1649	DDIT3	-0.251963	0.0186677
ENSG00000165121			0.280053	0.0186677
ENSG00000229320		KRT8P12	-0.219346	0.0186677
ENSG00000004534	10180	RBM6	0.215003	0.0186677
ENSG00000235232		MRPS18BP2	-0.407936	0.0186677
ENSG00000233123		LINC01007	-0.169818	0.0186677
ENSG00000245552			-0.110459	0.0186881
ENSG00000072778	37	ACADVL	-0.240527	0.0186881
ENSG00000107566	10613	ERLIN1	0.193015	0.0186997
ENSG00000256235	85027	SMIM3	-0.162309	0.0186997
ENSG00000231015			-0.203439	0.0187467
ENSG00000104408	3646	EIF3E	0.237749	0.0187514
ENSG00000144736	55164	SHQ1	0.210674	0.0187627
ENSG00000145495	10299	2018-03-06	0.246252	0.0187999
ENSG00000108958			-0.421532	0.0187999
ENSG00000168267	256297	PTF1A	-0.225935	0.0187999
ENSG00000251257			-0.227353	0.0188057
ENSG00000202023			0.248846	0.0188696
ENSG00000263105			-0.493554	0.0188696
ENSG00000126226	55795	PCID2	0.211587	0.0188697
ENSG00000174151	284613	CYB561D1	-0.418492	0.0188697
ENSG00000228436			-0.186179	0.0188897
ENSG00000006576	57157	PHTF2	0.362555	0.0189513
ENSG00000132849	10207	PATJ	0.273681	0.0189562
ENSG00000106018	7434	VIPR2	-0.195804	0.018965
ENSG00000115484	10575	CCT4	0.225021	0.018965
ENSG00000102710	55578	SUPT20H	0.234287	0.018965
ENSG00000233828		LINC01949	-0.186123	0.018965
ENSG00000250978			1.12642	0.0190154
ENSG00000231043			0.17827	0.0190526
ENSG00000253570		RNF5P1	-0.24109	0.0190526
ENSG00000252178		RNU7-69P	0.237997	0.0191093
ENSG00000235013		COX20P2	-0.293851	0.0191185
ENSG00000248701			-0.202536	0.0191185
ENSG00000134697	29889	GNL2	0.215949	0.0191472
ENSG00000127124	59269	HIVEP3	-0.174941	0.0191772
ENSG00000196923	9260	PDLIM7	-0.205441	0.0191858
ENSG00000136518	86	ACTL6A	0.181274	0.019218
ENSG00000100380	6767	ST13	0.173273	0.0192241
ENSG00000168014	26005	C2CD3	0.199318	0.0192241
ENSG00000196878	3914	LAMB3	-0.16952	0.0192295
ENSG00000023041	64429	ZDHHC6	0.270957	0.0192295
ENSG00000113194	23197	FAF2	0.213748	0.0192295
ENSG00000101608	10627	MYL12A	-0.518149	0.0192295
ENSG00000184863	155435	RBM33	0.162692	0.0192295
ENSG00000127804	79066	METTL16	0.210214	0.0192295
ENSG00000167705	83547	RILP	-0.178798	0.0192295
ENSG00000264364	140735	DYNLL2	-0.181574	0.0192295
ENSG00000119314	9991	PTBP3	0.295634	0.0192523
ENSG00000168653	4725	NDUFS5	-0.168635	0.0192564
ENSG00000217539		IQCB2P	0.390793	0.0192564
ENSG00000253660			-0.211465	0.0193039
ENSG00000121446	353299	RGSL1	-0.116061	0.0194117
ENSG00000116668	54823	SWT1	0.257407	0.0194153
ENSG00000107938	26098	EDRF1	0.26313	0.0194153
ENSG00000228196		PTPN2P1	0.421231	0.019449
ENSG00000185761	339366	ADAMTSL5	-0.195369	0.0194601
ENSG00000055917	23369	PUM2	0.255391	0.0194736
ENSG00000115368	84128	WDR75	0.318651	0.0194736
ENSG00000164885	1020	CDK5	-0.200798	0.0194854
ENSG00000175110	56945	MRPS22	-0.173169	0.0194883
ENSG00000099219	79956	ERMP1	-0.29129	0.0195047
ENSG00000186166	338657	CCDC84	0.171295	0.0195917
ENSG00000103415	3163	HMOX2	-0.151382	0.0195917
ENSG00000205334		LINC01460	-0.233708	0.0195917
ENSG00000177932	30832	ZNF354C	0.233682	0.019613
ENSG00000116981	84618	NT5C1A	-0.344039	0.019613
ENSG00000115875	6432	SRSF7	0.362955	0.0196408
ENSG00000111252	10019	SH2B3	-0.167626	0.0196408
ENSG00000144596	80852	GRIP2	-0.23723	0.0196408
ENSG00000175591	5029	P2RY2	-0.212647	0.0196408
ENSG00000196670	643836	ZFP62	0.232413	0.0196601
ENSG00000167107	80221	ACSF2	-0.187688	0.0196824
ENSG00000250986			-0.172444	0.0196901
ENSG00000251054			-0.176565	0.0196923
ENSG00000231346		LINC01160	-0.183542	0.0197485
ENSG00000229204		PTGES3P3	0.230848	0.0197485
ENSG00000126368	9572	NR1D1	0.499196	0.0197874
ENSG00000149761	84304	NUDT22	-0.169575	0.0197874
ENSG00000205678	253017	TECRL	-0.590917	0.0197874
ENSG00000264488			-0.383376	0.0197927
ENSG00000267549			-0.218362	0.0197927
ENSG00000112294	7915	ALDH5A1	-0.261801	0.0198328
ENSG00000113328	900	CCNG1	0.412679	0.0198356
ENSG00000167676	729359	PLIN4	-0.297349	0.0198356
ENSG00000243910	80086	TUBA4B	-0.231553	0.0198578
ENSG00000112234	26235	FBXL4	0.342598	0.0199162
ENSG00000147133	6872	TAF1	0.21989	0.0199162
ENSG00000140455	9960	USP3	0.288558	0.0199162
ENSG00000080371	23011	RAB21	0.305378	0.0199162
ENSG00000185739	6345	SRL	-0.240903	0.0199162
ENSG00000253683			-0.38509	0.0199162
ENSG00000136146	29079	MED4	0.255339	0.0199324
ENSG00000148908	6001	RGS10	0.279694	0.0199443
ENSG00000248709			-0.180888	0.0199443
ENSG00000132591	26284	ERAL1	-0.217632	0.0199982
ENSG00000196867	140612	ZFP28	0.128045	0.0200343
ENSG00000179407	165721	DNAJB8	-0.177791	0.0200417
ENSG00000196214	90321	ZNF766	0.19273	0.0201063
ENSG00000127325	144453	BEST3	0.528998	0.0201063
ENSG00000260336			0.287284	0.0201131
ENSG00000184831	79135	APOO	-0.32102	0.0201384
ENSG00000136436	10241	CALCOCO2	0.225108	0.0202038
ENSG00000204219	6920	TCEA3	0.180688	0.0202038
ENSG00000133115	161003	STOML3	-0.145874	0.0202038
ENSG00000228404			-0.188878	0.0202413
ENSG00000252309			0.415914	0.0202512
ENSG00000164900	2636	GBX1	-0.204622	0.020344
ENSG00000182180	51021	MRPS16	-0.201493	0.020344
ENSG00000196295			0.182539	0.0203778
ENSG00000126952	55998	NXF5	-0.132194	0.0204001
ENSG00000203697	388743	CAPN8	-0.156342	0.0204001
ENSG00000106628	5425	POLD2	-0.163588	0.0204001
ENSG00000135976	375248	ANKRD36	0.422305	0.0204001
ENSG00000171161	79894	ZNF672	-0.156384	0.0204001
ENSG00000064042	22998	LIMCH1	0.29106	0.0204001
ENSG00000127241	5648	MASP1	-0.220834	0.0204767
ENSG00000127914	10142	AKAP9	0.257711	0.0204767
ENSG00000262050			-0.30319	0.0204777
ENSG00000134909	9743	ARHGAP32	0.204518	0.0204837
ENSG00000167005	11051	NUDT21	0.37563	0.0204837
ENSG00000118620	80264	ZNF430	0.293893	0.0204879
ENSG00000137312	10211	FLOT1	-0.148887	0.0204879
ENSG00000166579	81565	NDEL1	0.173864	0.0205162
ENSG00000134758	51444	RNF138	0.467385	0.0205162
ENSG00000146063	90933	TRIM41	-0.130126	0.0205162
ENSG00000253352		TUG1	0.24735	0.0205162
ENSG00000187837	3006	HIST1H1C	0.274431	0.0205162
ENSG00000152705	347732	CATSPER3	-0.166453	0.0205162
ENSG00000179165	222659	PXT1	-0.164856	0.0205162
ENSG00000214578		HMGN2P15	0.385291	0.020653
ENSG00000152492	152137	CCDC50	0.236882	0.0207244
ENSG00000144136	6574	SLC20A1	0.218746	0.0207677
ENSG00000138767	246175	CNOT6L	0.197577	0.0207677
ENSG00000122477	127495	LRRC39	-0.313602	0.0207677
ENSG00000148334	80142	PTGES2	-0.195966	0.0207677
ENSG00000256238		SUPT16HP1	0.303315	0.0207984
ENSG00000102935	23090	ZNF423	-0.233595	0.0207984
ENSG00000182271	388364	TMIGD1	-0.176988	0.0207984
ENSG00000176101	8636	SSNA1	-0.188776	0.0208704
ENSG00000135535	8763	CD164	0.320212	0.0208705
ENSG00000175455	64770	CCDC14	0.282244	0.0208785
ENSG00000125871	92667	MGME1	0.228685	0.0208785
ENSG00000100335	54471	MIEF1	-0.0941441	0.0209015
ENSG00000221840	81318	OR4A5	-0.195838	0.0209015
ENSG00000172769	441608	OR5B3	-0.240457	0.0210047
ENSG00000068024	9759	HDAC4	-0.235116	0.0210163
ENSG00000142065	57677	ZFP14	0.25521	0.0210389
ENSG00000100578	9786	KIAA0586	0.273529	0.0210389
ENSG00000249234			-0.204252	0.0210661
ENSG00000016391	55349	CHDH	-0.17955	0.0211483
ENSG00000174437	488	ATP2A2	-0.355415	0.021168
ENSG00000274736	6368	CCL23	-0.155259	0.0212768
ENSG00000256172		LINC02420	-0.232743	0.0212768
ENSG00000198881	142689	ASB12	-0.409712	0.021302
ENSG00000163939	55193	PBRM1	0.194985	0.0213201
ENSG00000196388	388324	INCA1	-0.230629	0.0213201
ENSG00000178695	115207	KCTD12	0.377468	0.0213536
ENSG00000151726	2180	ACSL1	-0.407947	0.0213955
ENSG00000100348	25828	TXN2	-0.21082	0.0213955
ENSG00000250722	6414	SELENOP	0.18342	0.0214111
ENSG00000198471	344892	RTP2	-0.220903	0.0214307
ENSG00000160131	203547	VMA21	0.208408	0.0214406
ENSG00000170802	3344	FOXN2	0.232584	0.0215176
ENSG00000171989	92483	LDHAL6B	-0.203607	0.0215726
ENSG00000259475			0.268399	0.0215981
ENSG00000179133	256815	C10orf67	-0.136277	0.0215981
ENSG00000234511	133874	C5orf58	-0.125341	0.0216304
ENSG00000170581	6773	STAT2	0.181997	0.0216444
ENSG00000089163	23409	SIRT4	-0.201165	0.0216901
ENSG00000052841	55761	TTC17	0.229829	0.0217092
ENSG00000236754			-0.245482	0.0217132
ENSG00000168159	149603	RNF187	-0.171222	0.0217132
ENSG00000134313	57498	KIDINS220	0.223931	0.0217943
ENSG00000119950	4601	MXI1	0.200189	0.0218873
ENSG00000168297	54899	PXK	0.261286	0.0219322
ENSG00000249961	283847	TERB1	-0.1017	0.021962
ENSG00000110693	55553	SOX6	0.327547	0.021962
ENSG00000054690	57475	PLEKHH1	-0.179308	0.0219846
ENSG00000226268			0.553926	0.0220525
ENSG00000139624	91012	CERS5	0.188107	0.0220525
ENSG00000186908	23390	ZDHHC17	0.303593	0.0220525
ENSG00000100325	84164	ASCC2	-0.116443	0.0220525
ENSG00000159899	4882	NPR2	-0.185087	0.0220525
ENSG00000178814	26873	OPLAH	-0.185931	0.0220525
ENSG00000180769		WDFY3-AS2	-0.228817	0.0220525
ENSG00000249026		CTNNA1P1	0.285852	0.022146
ENSG00000181171		FER1L6-AS1	-0.186107	0.0221565
ENSG00000234860			-0.145529	0.0221565
ENSG00000188859	149297	FAM78B	-0.220878	0.0221882
ENSG00000124935	10647	SCGB1D2	-0.276697	0.0222532
ENSG00000254823			-0.261207	0.0222532
ENSG00000095787	51322	WAC	0.202362	0.0222813
ENSG00000168502	23255	MTCL1	-0.135799	0.0222813
ENSG00000126106	79639	TMEM53	-0.169469	0.0222813
ENSG00000279529			0.215252	0.0222813
ENSG00000259150		LINC00929	-0.188079	0.0223849
ENSG00000106682	7458	EIF4H	0.295619	0.0223849
ENSG00000201807			0.25632	0.0223849
ENSG00000126882	286336	FAM78A	-0.212415	0.0223892
ENSG00000111237	51699	VPS29	0.319014	0.0224368
ENSG00000128908	54617	INO80	0.181357	0.022444
ENSG00000115392	55120	FANCL	0.316433	0.0224441
ENSG00000112514	51596	CUTA	-0.161225	0.0224441
ENSG00000160999	10603	SH2B2	-0.239074	0.0224477
ENSG00000169607	150468	CKAP2L	-0.128721	0.0225066
ENSG00000230746			-0.153481	0.0225164
ENSG00000075702	284403	WDR62	-0.205326	0.0225349
ENSG00000196873	445571	CBWD3	0.384298	0.0225349
ENSG00000164941	55656	INTS8	0.274892	0.0225532
ENSG00000229042			-0.186648	0.0225684
ENSG00000180573	8334	HIST1H2AC	0.211083	0.0225859
ENSG00000198356	439	ASNA1	-0.18024	0.0226118
ENSG00000126778	6495	SIX1	-0.188188	0.0226118
ENSG00000180279		LINC01869	-0.200688	0.0226332
ENSG00000076108	11176	BAZ2A	0.152041	0.022689
ENSG00000186566	23131	GPATCH8	0.263847	0.022689
ENSG00000242366	54576	UGT1A8	-0.267399	0.022689
ENSG00000123607	79809	TTC21B	0.267102	0.0227199
ENSG00000171084		FAM86JP	-0.223315	0.0227297
ENSG00000007129	90273	CEACAM21	-0.216803	0.0227492
ENSG00000107874	79004	CUEDC2	-0.173407	0.0227691
ENSG00000119125	9615	GDA	0.42454	0.0227691
ENSG00000227070			0.249299	0.0227691
ENSG00000246225			-0.20511	0.0227691
ENSG00000274414			-0.52199	0.0227691
ENSG00000151025	57512	GPR158	-0.136255	0.0227825
ENSG00000119878	9419	CRIPT	0.1865	0.0228805
ENSG00000233223			-0.23376	0.0229989
ENSG00000129682	2258	FGF13	0.17606	0.0231177
ENSG00000101400	6640	SNTA1	-0.292216	0.0231602
ENSG00000240292			-0.396523	0.0231602
ENSG00000215440	79716	NPEPL1	-0.191625	0.0231932
ENSG00000146038	51473	DCDC2	-0.135027	0.0232338
ENSG00000254208			-0.232611	0.023234
ENSG00000134146	89978	DPH6	0.385455	0.0232451
ENSG00000110484	4250	SCGB2A2	-0.156797	0.0233014
ENSG00000116350	6429	SRSF4	0.142471	0.0233057
ENSG00000183979	256933	NPB	-0.169263	0.0233057
ENSG00000020922	4361	MRE11	0.234587	0.0233077
ENSG00000108439	55163	PNPO	-0.211967	0.0233208
ENSG00000143379	9869	SETDB1	0.132259	0.0233315
ENSG00000251034			0.677422	0.0233315
ENSG00000143384	4170	MCL1	0.268358	0.0233331
ENSG00000085982	55230	USP40	0.210539	0.023383
ENSG00000145216	81608	FIP1L1	0.161377	0.0233861
ENSG00000104852	6625	SNRNP70	0.140171	0.0233861
ENSG00000108306	84961	FBXL20	0.254421	0.0234166
ENSG00000106615	6009	RHEB	0.172319	0.0234299
ENSG00000132394	60678	EEFSEC	-0.145764	0.0234299
ENSG00000107201	23586	DDX58	0.241907	0.0234744
ENSG00000228348		EFCAB14P1	0.605685	0.0234744
ENSG00000244342		LINC00698	-0.125305	0.0234744
ENSG00000197150	11194	ABCB8	-0.140611	0.0235166
ENSG00000134644	9698	PUM1	0.186262	0.0235166
ENSG00000199568		RNU5A-1	0.602695	0.0236887
ENSG00000235863	8705	B3GALT4	-0.21306	0.0236887
ENSG00000133104	23111	SPART	0.251374	0.0236973
ENSG00000164406	116842	LEAP2	-0.216122	0.0237031
ENSG00000147677	8667	EIF3H	0.15353	0.0237531
ENSG00000258407			-0.247044	0.0237531
ENSG00000277541		ZNF630-AS1	-0.280412	0.0237531
ENSG00000201493		RNU1-141P	-0.223661	0.023782
ENSG00000075945	22920	KIFAP3	0.241279	0.0239421
ENSG00000090975	57605	PITPNM2	-0.147497	0.0239421
ENSG00000167081	5090	PBX3	0.267473	0.0239421
ENSG00000178568	2066	ERBB4	0.28142	0.0239421
ENSG00000005483	55904	KMT2E	0.238262	0.0239421
ENSG00000112337	10246	SLC17A2	-0.122655	0.0239421
ENSG00000136868	1317	SLC31A1	-0.242163	0.0239793
ENSG00000172301	55352	COPRS	-0.170884	0.0239793
ENSG00000164604	54329	GPR85	-0.124926	0.0239847
ENSG00000185246	55015	PRPF39	0.358989	0.0240897
ENSG00000118492	79747	ADGB	-0.101232	0.0240897
ENSG00000176728		TTTY14	-0.168342	0.0241574
ENSG00000127774	83460	EMC6	-0.257417	0.0242133
ENSG00000105854	5445	PON2	0.238633	0.0243035
ENSG00000146374	84870	RSPO3	-0.37673	0.0243035
ENSG00000083799	1540	CYLD	0.318625	0.0243035
ENSG00000198353	3221	HOXC4	-0.183856	0.0243982
ENSG00000239650		GUSBP4	0.441072	0.0244389
ENSG00000054277	23596	OPN3	-0.193381	0.0244396
ENSG00000176988	158521	FMR1NB	-0.147593	0.0244396
ENSG00000184058	6899	TBX1	-0.236147	0.0244536
ENSG00000198382	7405	UVRAG	0.218043	0.0244536
ENSG00000170890	5319	PLA2G1B	-0.166829	0.0244536
ENSG00000245849		RAD51-AS1	0.176925	0.0244536
ENSG00000112667	10591	DNPH1	-0.193369	0.0244818
ENSG00000265354	100287932	TIMM23	-0.242592	0.0244818
ENSG00000236414			-0.212677	0.0244818
ENSG00000261213			-0.171618	0.0244818
ENSG00000229127			0.312549	0.0244929
ENSG00000237002			-0.196947	0.0244929
ENSG00000240175		MAGI1-AS1	-0.240967	0.0244929
ENSG00000119900	79627	OGFRL1	0.38741	0.0245303
ENSG00000179958	79077	DCTPP1	-0.223406	0.0245951
ENSG00000104221	55290	BRF2	0.142713	0.0245951
ENSG00000173692	5707	PSMD1	0.277269	0.0245951
ENSG00000204308	6048	RNF5	-0.212181	0.0246291
ENSG00000232732			-0.129246	0.0246546
ENSG00000132356	5562	PRKAA1	0.286948	0.0246808
ENSG00000144048	8446	DUSP11	0.206232	0.0246808
ENSG00000100991	26133	TRPC4AP	0.154644	0.0246808
ENSG00000173728	200159	C1orf100	-0.156578	0.0246808
ENSG00000251015		SLC25A30-AS1	-0.219099	0.0248008
ENSG00000152795	9987	HNRNPDL	0.182974	0.0249014
ENSG00000253892			-0.242002	0.0249122
ENSG00000169621	10887	APLF	0.159473	0.0249402
ENSG00000154553	27295	PDLIM3	0.378262	0.0249476
ENSG00000197045	2764	GMFB	0.193138	0.0249476
ENSG00000169926	51621	KLF13	-0.209285	0.0249476
ENSG00000153233	5801	PTPRR	-0.108328	0.0249476
ENSG00000169375	25942	SIN3A	0.180349	0.0249476
ENSG00000215835			0.216085	0.0249476
ENSG00000263781			-0.187945	0.0249476
ENSG00000186260	57496	MKL2	0.235321	0.0249699
ENSG00000133657	79572	ATP13A3	0.3552	0.0250373
ENSG00000135829	1660	DHX9	0.249686	0.0250805
ENSG00000230590		FTX	0.205358	0.0252089
ENSG00000225697	65010	SLC26A6	-0.175253	0.0252089
ENSG00000279164			-0.416091	0.0252554
ENSG00000227674		LINC00355	-0.200864	0.0252554
ENSG00000114378	3373	HYAL1	-0.190661	0.0253718
ENSG00000184108	339976	TRIML1	-0.133079	0.0253718
ENSG00000137145	55667	DENND4C	0.333067	0.02541
ENSG00000148154	7357	UGCG	0.231797	0.0254105
ENSG00000159593	8883	NAE1	0.274032	0.0254105
ENSG00000162924	5966	REL	0.188483	0.0254393
ENSG00000225536		STIP1P3	0.250125	0.0254447
ENSG00000005889	7543	ZFX	0.184671	0.0254904
ENSG00000133878	78986	DUSP26	-0.21402	0.0254904
ENSG00000254060			-0.204627	0.0254904
ENSG00000224411		HSP90AA2P	0.349405	0.0255063
ENSG00000067225	5315	PKM	-0.245925	0.0255063
ENSG00000158169	2176	FANCC	0.15061	0.0255063
ENSG00000089177	55614	KIF16B	0.236972	0.0255063
ENSG00000074855	57719	ANO8	-0.155666	0.0255063
ENSG00000088448	55608	ANKRD10	0.314702	0.0255063
ENSG00000130684	26152	ZNF337	0.128107	0.0255063
ENSG00000236053		LINC01067	-0.120073	0.0255063
ENSG00000254966			-0.186235	0.0255063
ENSG00000255829			-0.154239	0.0255063
ENSG00000196937	10447	FAM3C	0.192661	0.0255482
ENSG00000158457	340348	TSPAN33	-0.172886	0.0255482
ENSG00000215018	340267	COL28A1	0.260243	0.0255482
ENSG00000238258			-0.250074	0.0255482
ENSG00000229182		MRPS16P1	-0.466813	0.0255667
ENSG00000124228	55661	DDX27	0.129167	0.0255959
ENSG00000124224		PPP4R1L	0.165247	0.0256022
ENSG00000171681	55729	ATF7IP	0.23298	0.0256072
ENSG00000182521	387332	TBPL2	-0.129924	0.0256222
ENSG00000107833	10360	NPM3	-0.17787	0.0256324
ENSG00000105643	27106	ARRDC2	0.547825	0.0256372
ENSG00000137171	89953	KLC4	-0.134733	0.0256441
ENSG00000144597	85403	EAF1	0.128018	0.0256651
ENSG00000100027	29799	YPEL1	0.167943	0.0256651
ENSG00000021776	9716	AQR	0.292528	0.0256651
ENSG00000021300	58473	PLEKHB1	-0.171937	0.0256651
ENSG00000234781		LINC01103	-0.137057	0.0256651
ENSG00000117601	462	SERPINC1	-0.126431	0.0256972
ENSG00000132323	80895	ILKAP	0.182316	0.025772
ENSG00000005893	3920	LAMP2	0.299653	0.0257855
ENSG00000023287	9821	RB1CC1	0.327271	0.0258016
ENSG00000168710	10768	AHCYL1	0.281011	0.0258037
ENSG00000174500	257144	GCSAM	-0.16218	0.0258037
ENSG00000253300			-0.175607	0.0258037
ENSG00000256928			-0.213517	0.0258037
ENSG00000141447	114876	OSBPL1A	0.147457	0.0258079
ENSG00000168924	3954	LETM1	-0.141497	0.0258079
ENSG00000096006	10321	CRISP3	-0.124297	0.0258079
ENSG00000113460	55299	BRIX1	0.17789	0.0258442
ENSG00000234124		CSN1S2AP	-0.127734	0.025885
ENSG00000115421	64895	PAPOLG	0.257527	0.0258925
ENSG00000167074	7008	TEF	0.240525	0.0259201
ENSG00000112237	892	CCNC	0.252296	0.0259201
ENSG00000156313	6103	RPGR	0.256523	0.0259201
ENSG00000207865			-0.414764	0.0259437
ENSG00000258725		PRC1-AS1	-0.17316	0.0259675
ENSG00000151498	27034	ACAD8	-0.135886	0.026
ENSG00000264569			-0.372356	0.026
ENSG00000074964	55160	ARHGEF10L	-0.134292	0.0260178
ENSG00000258584		FAM181A-AS1	-0.285224	0.0260313
ENSG00000205534		SMG1P2	0.326777	0.0261151
ENSG00000079739	5236	PGM1	0.279129	0.0261317
ENSG00000279016			-0.18304	0.0261353
ENSG00000141380	6760	SS18	0.258793	0.0261702
ENSG00000016490	1179	CLCA1	-0.11768	0.0261702
ENSG00000248918			-0.234971	0.0261702
ENSG00000080345	55183	RIF1	0.340823	0.0261861
ENSG00000099290	387680	WASHC2A	0.178168	0.0261861
ENSG00000106541	10551	AGR2	-0.122628	0.0262182
ENSG00000178209	5339	PLEC	-0.234882	0.0262182
ENSG00000137871	54816	ZNF280D	0.197941	0.0262669
ENSG00000087842	8544	PIR	0.192086	0.0262721
ENSG00000124120	79183	TTPAL	0.140249	0.0262721
ENSG00000214102	494551	WEE2	-0.115727	0.0262994
ENSG00000160584	23387	SIK3	-0.188113	0.0263043
ENSG00000118515	6446	SGK1	-0.463699	0.0265534
ENSG00000182923	80254	CEP63	0.208055	0.0265968
ENSG00000128585	4289	MKLN1	0.306785	0.0266168
ENSG00000164049	285231	FBXW12	-0.119432	0.0266168
ENSG00000186448	10168	ZNF197	0.180807	0.0266168
ENSG00000173285	391109	OR10K1	-0.25347	0.0266168
ENSG00000198482	388558	ZNF808	-0.14697	0.0266523
ENSG00000039123	23517	MTREX	0.321812	0.0266612
ENSG00000185015	377677	CA13	-0.112232	0.0266863
ENSG00000007392	55692	LUC7L	0.179583	0.0267061
ENSG00000158122	195827	AAED1	0.349934	0.0267482
ENSG00000198040	7637	ZNF84	0.120961	0.0267482
ENSG00000273033		LINC02035	0.41045	0.026809
ENSG00000126549	6779	STATH	-0.109677	0.026809
ENSG00000115970	63892	THADA	0.175234	0.0268115
ENSG00000223004			-0.233775	0.0268199
ENSG00000064703	11218	DDX20	0.186699	0.0268543
ENSG00000166165	1152	CKB	-0.210574	0.0268654
ENSG00000132313	51318	MRPL35	-0.308788	0.0268654
ENSG00000122545	989	2018-09-07	0.25799	0.0270413
ENSG00000162947		LINC01931	-0.121518	0.0271117
ENSG00000226051		ZNF503-AS1	-0.161892	0.0271234
ENSG00000197937	84671	ZNF347	0.237617	0.0271525
ENSG00000108349	22794	CASC3	0.192279	0.0271525
ENSG00000236039			-0.168876	0.0272026
ENSG00000235899		LINC01564	-0.166078	0.0273035
ENSG00000135439	116986	AGAP2	-0.163961	0.0273427
ENSG00000079482	4983	OPHN1	0.183518	0.0273427
ENSG00000250479	400916	CHCHD10	-0.208128	0.0273427
ENSG00000189326	441525	SPANXN4	-0.204072	0.0273427
ENSG00000243089			-0.184625	0.0273427
ENSG00000177058	153129	SLC38A9	0.203866	0.027417
ENSG00000115425	55825	PECR	-0.148275	0.027417
ENSG00000234801		MORF4	0.272069	0.027417
ENSG00000103042	55238	SLC38A7	-0.173904	0.0275233
ENSG00000136045	11137	PWP1	0.207384	0.0275233
ENSG00000118412	9994	CASP8AP2	0.19831	0.0275233
ENSG00000251445			-0.306463	0.0275233
ENSG00000182827	64746	ACBD3	0.224043	0.0275242
ENSG00000075188	79023	NUP37	0.19615	0.0275375
ENSG00000143158	25874	MPC2	-0.238314	0.0275375
ENSG00000233259		FABP3P2	-0.38503	0.0275554
ENSG00000172500	9158	FIBP	-0.188434	0.0275663
ENSG00000171960	10465	PPIH	0.127594	0.0276156
ENSG00000173193	54625	PARP14	0.317812	0.0276445
ENSG00000215068			0.182546	0.0276445
ENSG00000182324	3770	KCNJ14	-0.206394	0.0276445
ENSG00000240723		RN7SL382P	0.217844	0.0276445
ENSG00000133460	66035	SLC2A11	-0.171091	0.0276446
ENSG00000064393	28996	HIPK2	-0.335186	0.0276446
ENSG00000165458	3636	INPPL1	-0.189986	0.0276446
ENSG00000155833	1539	CYLC2	-0.154145	0.0276446
ENSG00000237638		LINC02245	-0.227214	0.0276535
ENSG00000103769	8766	RAB11A	0.248019	0.0276745
ENSG00000125817	1059	CENPB	-0.180111	0.027675
ENSG00000230600			-0.180584	0.0276999
ENSG00000163812	51304	ZDHHC3	-0.127893	0.0277888
ENSG00000089234	8315	BRAP	0.189355	0.0278466
ENSG00000150768	1737	DLAT	-0.313604	0.0279568
ENSG00000151657	22944	KIN	0.271033	0.0280033
ENSG00000231367			0.206506	0.0280033
ENSG00000145700	256006	ANKRD31	-0.0951246	0.0280109
ENSG00000232685		LINC00442	-0.210011	0.0281834
ENSG00000184508	374659	HDDC3	-0.166564	0.028236
ENSG00000128311	7263	TST	-0.183926	0.0285182
ENSG00000127884	1892	ECHS1	-0.162047	0.0285878
ENSG00000129422	57509	MTUS1	0.207424	0.0286031
ENSG00000196099	390261	OR6M1	-0.170052	0.0286031
ENSG00000233334		FAM53B-AS1	-0.180894	0.0286031
ENSG00000203808		BVES-AS1	0.310391	0.0286654
ENSG00000146039	10050	SLC17A4	-0.131363	0.0286654
ENSG00000123636	29994	BAZ2B	0.223466	0.0286911
ENSG00000222675		RNA5SP146	-0.28232	0.0288238
ENSG00000261211			-0.186654	0.0288293
ENSG00000173275	203523	ZNF449	0.201779	0.0288975
ENSG00000185261	285600	KIAA0825	-0.221409	0.0288975
ENSG00000167363	64122	FN3K	-0.159834	0.028996
ENSG00000133059	25778	DSTYK	0.174216	0.0290009
ENSG00000154511	388650	FAM69A	-0.248999	0.0290451
ENSG00000176915	23141	ANKLE2	0.128444	0.0291866
ENSG00000130396	4301	AFDN	0.191827	0.0291899
ENSG00000199172		MIR331	0.283837	0.0291932
ENSG00000257181			0.398022	0.0291932
ENSG00000077235	2975	GTF3C1	-0.173867	0.0291947
ENSG00000279227			-0.223017	0.0292011
ENSG00000146414	257218	SHPRH	0.239542	0.029275
ENSG00000010404	3423	IDS	0.268177	0.0292792
ENSG00000165731	5979	RET	-0.188841	0.0292792
ENSG00000252245			0.321294	0.0293472
ENSG00000112308	81688	C6orf62	0.244033	0.029415
ENSG00000256994		LINC02378	-0.135581	0.029415
ENSG00000183648	4707	NDUFB1	-0.169567	0.0294298
ENSG00000174032	253512	SLC25A30	-0.54761	0.0294687
ENSG00000166228	5092	PCBD1	-0.178282	0.0294687
ENSG00000126453	83596	BCL2L12	-0.16476	0.0294984
ENSG00000127824	7277	TUBA4A	-0.309889	0.0294984
ENSG00000006757	8228	PNPLA4	-0.222419	0.0294984
ENSG00000229589		ACVR2B-AS1	0.274785	0.0294984
ENSG00000224032		EPB41L4A-AS1	0.256205	0.0295012
ENSG00000271182			0.280893	0.0295526
ENSG00000179841	9495	AKAP5	-0.139448	0.0295591
ENSG00000215262	157855	KCNU1	-0.0959641	0.0295591
ENSG00000233643			-0.127012	0.0295591
ENSG00000236081		ELFN1-AS1	-0.215948	0.0295591
ENSG00000276487			-0.158109	0.0295591
ENSG00000126756	8409	UXT	-0.158014	0.0295817
ENSG00000153561	64795	RMND5A	0.266988	0.0296073
ENSG00000165912	29763	PACSIN3	-0.238556	0.0296073
ENSG00000202039		RNU6-215P	-0.189652	0.0296073
ENSG00000233907		LINC01761	-0.204466	0.0296073
ENSG00000259205		PRKXP1	-0.143481	0.0296073
ENSG00000005812	26224	FBXL3	0.29315	0.0296243
ENSG00000179271	90480	GADD45GIP1	-0.186674	0.0296409
ENSG00000258325		ITFG2-AS1	-0.235884	0.029674
ENSG00000224586	2880	GPX5	-0.135841	0.0296962
ENSG00000240012		SLC9A9-AS1	-0.180011	0.0296991
ENSG00000008517	9235	IL32	0.400986	0.0297151
ENSG00000167645	90522	YIF1B	-0.18598	0.0297151
ENSG00000134780	747	DAGLA	-0.181362	0.0297151
ENSG00000134827	6947	TCN1	-0.138852	0.029729
ENSG00000248373			-0.191303	0.029729
ENSG00000253389			0.310592	0.0297789
ENSG00000101146	8480	RAE1	0.105564	0.0297789
ENSG00000170515	5036	PA2G4	0.253828	0.0297789
ENSG00000224187		LINC01991	-0.150587	0.0297789
ENSG00000198729	81706	PPP1R14C	0.437924	0.029809
ENSG00000139910	4857	NOVA1	0.501702	0.0298098
ENSG00000164031	79982	DNAJB14	0.231912	0.0298098
ENSG00000119844	54812	AFTPH	0.227491	0.0298098
ENSG00000114491	7372	UMPS	0.169372	0.0298098
ENSG00000202175		RNA5SP128	-0.325418	0.0298098
ENSG00000227309			0.328754	0.0298098
ENSG00000255469		BOLA3P1	-0.568981	0.0298098
ENSG00000228606			0.297446	0.0298405
ENSG00000222658			-0.247967	0.0298708
ENSG00000170920	390883	OR7G3	-0.212587	0.0299523
ENSG00000221016			0.288444	0.0299523
ENSG00000173261	153770	PLAC8L1	-0.211217	0.0299954
ENSG00000258128		MKRN9P	0.178394	0.0299954
ENSG00000230359		TPI1P2	-0.225478	0.0300477
ENSG00000112981	8382	NME5	-0.117363	0.0300477
ENSG00000224977			-0.209686	0.0300576
ENSG00000198555			-0.331864	0.0300679
ENSG00000197776	122773	KLHDC1	0.274008	0.0301942
ENSG00000230676			-0.168	0.0301977
ENSG00000207871		MIR513B	-0.221915	0.0302123
ENSG00000143552	91181	NUP210L	-0.112657	0.0302129
ENSG00000213406		ANXA2P1	0.343256	0.0302702
ENSG00000166527	338339	CLEC4D	-0.154343	0.030293
ENSG00000225472			-0.263803	0.030293
ENSG00000237479			-0.200697	0.030293
ENSG00000122008	51426	POLK	0.250663	0.0303694
ENSG00000151422	2241	FER	0.288098	0.0303965
ENSG00000114861	27086	FOXP1	0.264012	0.0304274
ENSG00000133997	10001	MED6	0.349193	0.0305406
ENSG00000103047	79613	TANGO6	0.1787	0.0305585
ENSG00000235944		ZNF815P	-0.128305	0.0305585
ENSG00000196085			0.389376	0.0305585
ENSG00000213684		LDHBP2	-0.753869	0.0305742
ENSG00000126698	22826	DNAJC8	0.160502	0.0306741
ENSG00000081052	1286	COL4A4	0.199375	0.0306748
ENSG00000184788	340562	SATL1	-0.1264	0.0306991
ENSG00000133858	196441	ZFC3H1	0.266909	0.0307385
ENSG00000229606		LINC01718	-0.227887	0.0307402
ENSG00000112245	7803	PTP4A1	-0.228552	0.0307482
ENSG00000113593	23398	PPWD1	0.287093	0.0307497
ENSG00000054983	2581	GALC	0.183653	0.0307497
ENSG00000169855	6091	ROBO1	0.300016	0.0307497
ENSG00000114650	22937	SCAP	-0.138803	0.0307497
ENSG00000111640	2597	GAPDH	-0.167784	0.0307497
ENSG00000241336		LINC01487	-0.129431	0.0307497
ENSG00000271936			-0.175092	0.0307497
ENSG00000115446	25972	UNC50	0.142561	0.0308181
ENSG00000143167	10223	GPA33	-0.160608	0.0309124
ENSG00000107821	81621	KAZALD1	-0.230362	0.0309316
ENSG00000257912		LINC02258	-0.203698	0.0309316
ENSG00000260484			-0.190313	0.03094
ENSG00000131732	84240	ZCCHC9	-0.2741	0.0310973
ENSG00000253282			-0.193864	0.0310973
ENSG00000010318	51533	PHF7	-0.130397	0.0311187
ENSG00000108515	2027	ENO3	-0.217909	0.0311187
ENSG00000203797	8528	DDO	-0.291375	0.0311782
ENSG00000047346	56204	FAM214A	0.308474	0.0311782
ENSG00000181418	23109	DDN	-0.685115	0.0311999
ENSG00000112081	6428	SRSF3	0.327091	0.0311999
ENSG00000105650	5143	PDE4C	-0.180996	0.0311999
ENSG00000273312			-0.213694	0.0311999
ENSG00000104147	11339	OIP5	0.380305	0.0312479
ENSG00000270641		TSIX	-0.153226	0.0312734
ENSG00000225555			-0.296645	0.0313347
ENSG00000101940	64743	WDR13	-0.128292	0.0313661
ENSG00000233491			-0.115346	0.0313661
ENSG00000181817	84967	LSM10	-0.192291	0.0313996
ENSG00000025156	3298	HSF2	0.35923	0.0313996
ENSG00000166197	9221	NOLC1	0.152079	0.0313996
ENSG00000132383	6117	RPA1	0.217474	0.0313996
ENSG00000136940	5082	PDCL	0.15847	0.0314054
ENSG00000071203	54860	MS4A12	-0.15987	0.0314577
ENSG00000231966			-0.175274	0.0314577
ENSG00000113916	604	BCL6	0.370616	0.0314946
ENSG00000171791	596	BCL2	0.319583	0.0314946
ENSG00000169188	27301	APEX2	-0.172315	0.0314946
ENSG00000180155	66004	LYNX1	-0.176163	0.0316403
ENSG00000119787	64225	ATL2	0.328721	0.0316551
ENSG00000135336	23595	ORC3	0.239732	0.0316551
ENSG00000105953	4967	OGDH	-0.19308	0.0316551
ENSG00000135316	10492	SYNCRIP	0.159079	0.0316551
ENSG00000160703	79671	NLRX1	-0.170981	0.0316939
ENSG00000107625	79009	DDX50	0.257492	0.0317262
ENSG00000260747			-0.255298	0.0317262
ENSG00000141552	51529	ANAPC11	-0.158682	0.0317646
ENSG00000184545	1850	DUSP8	-0.217158	0.0317983
ENSG00000167862	3396	MRPL58	-0.22991	0.0317983
ENSG00000115350	56655	POLE4	0.142506	0.0319062
ENSG00000165115	55582	KIF27	0.226791	0.0319572
ENSG00000168491	256309	CCDC110	0.205099	0.0319668
ENSG00000165972	120935	CCDC38	-0.105527	0.032103
ENSG00000197475		ADAM3A	-0.0913759	0.0321407
ENSG00000185591	6667	SP1	0.164052	0.0321576
ENSG00000148335	28989	NTMT1	-0.152142	0.0321576
ENSG00000133812	81846	SBF2	0.23207	0.0321576
ENSG00000143149	223	ALDH9A1	0.247963	0.0321576
ENSG00000139645	283373	ANKRD52	-0.221071	0.0321576
ENSG00000137270	8521	GCM1	-0.153087	0.0321576
ENSG00000227519			-0.155771	0.0321576
ENSG00000229999			-0.205216	0.0321576
ENSG00000232389			-0.250292	0.0321576
ENSG00000114857	4820	NKTR	0.282011	0.0322058
ENSG00000168594	11086	ADAM29	-0.112482	0.0322058
ENSG00000115844	1746	DLX2	-0.175852	0.0322058
ENSG00000168172	84376	HOOK3	0.225577	0.0323365
ENSG00000136451	7716	VEZF1	0.203752	0.0323365
ENSG00000130254	9667	SAFB2	0.112356	0.0323365
ENSG00000013306	51629	SLC25A39	-0.149911	0.0323365
ENSG00000236357		EI24P1	0.703714	0.0323365
ENSG00000253029			-0.165945	0.0323365
ENSG00000117139	10765	KDM5B	0.159458	0.0323812
ENSG00000251526		LINC02435	-0.142	0.0323815
ENSG00000156265	56911	MAP3K7CL	0.281515	0.0325547
ENSG00000214456	440503	PLIN5	-0.216553	0.0325547
ENSG00000113648	9555	H2AFY	0.112321	0.0325888
ENSG00000170873	9788	MTSS1	0.189798	0.0326104
ENSG00000186111	23396	PIP5K1C	-0.162293	0.0326104
ENSG00000017260	27032	ATP2C1	0.230044	0.0326928
ENSG00000168286	57215	THAP11	-0.182381	0.0326964
ENSG00000213438		YBX2P1	0.175223	0.0327381
ENSG00000131828	5160	PDHA1	-0.27263	0.0327511
ENSG00000249816		LINC00964	-0.127844	0.0327511
ENSG00000162643	126820	WDR63	-0.135355	0.032783
ENSG00000169894	4584	MUC3A	-0.250137	0.0328165
ENSG00000253314		LINC00293	-0.109548	0.0328449
ENSG00000091262	368	ABCC6	-0.22378	0.0329714
ENSG00000250896		RNPS1P1	0.163377	0.0329714
ENSG00000227762		GUSBP8	0.577847	0.0331403
ENSG00000137124	219	ALDH1B1	-0.552558	0.033141
ENSG00000096654	7738	ZNF184	0.195728	0.0331746
ENSG00000004799	5166	PDK4	1.43078	0.0332065
ENSG00000159592	60313	GPBP1L1	0.169493	0.0332087
ENSG00000196970		NXF4	-0.100597	0.0332087
ENSG00000078747	83737	ITCH	0.223149	0.0332201
ENSG00000221031			-0.159378	0.03325
ENSG00000258563		PSMA3P	0.488536	0.03325
ENSG00000082898	7514	XPO1	0.288703	0.0332663
ENSG00000135164	9988	DMTF1	0.265265	0.0332663
ENSG00000133315	28992	MACROD1	-0.215294	0.0332663
ENSG00000259589			-0.245364	0.0332663
ENSG00000214617		SLC6A10P	-0.285714	0.033345
ENSG00000252026		RNU6-1262P	0.369437	0.0333529
ENSG00000115020	200576	PIKFYVE	0.206728	0.0334016
ENSG00000159479	112950	MED8	0.152942	0.0334016
ENSG00000137547	29088	MRPL15	-0.276628	0.0334016
ENSG00000117408	9670	IPO13	-0.193605	0.0334196
ENSG00000170983		LINC00208	-0.185104	0.0334196
ENSG00000185745	3434	IFIT1	-0.261355	0.0336295
ENSG00000139531	6821	SUOX	-0.190006	0.0336295
ENSG00000131051	9584	RBM39	0.293512	0.0336295
ENSG00000214517	51400	PPME1	0.218364	0.0336537
ENSG00000235897		TM4SF19-AS1	-0.149393	0.0336537
ENSG00000116237	23463	ICMT	-0.27509	0.0336564
ENSG00000252556		RNU6-256P	0.263363	0.0337601
ENSG00000248746	89	ACTN3	1.03165	0.0337803
ENSG00000225062		CATIP-AS1	-0.187784	0.0337803
ENSG00000138092	79172	CENPO	-0.139316	0.0337848
ENSG00000137055	9373	PLAA	0.226084	0.0337848
ENSG00000160075	29101	SSU72	-0.142197	0.0337848
ENSG00000279277			0.393122	0.0337848
ENSG00000198015	28977	MRPL42	0.301775	0.0338503
ENSG00000168701	29100	TMEM208	0.142016	0.0338503
ENSG00000166012	79101	TAF1D	0.270544	0.0338503
ENSG00000144040	94097	SFXN5	-0.135864	0.0338503
ENSG00000248968			-0.127421	0.0338503
ENSG00000225963			-0.16458	0.0338843
ENSG00000174417	7201	TRHR	-0.16871	0.0339318
ENSG00000163155	388695	LYSMD1	-0.156608	0.0339652
ENSG00000119408	10783	NEK6	-0.146925	0.0339945
ENSG00000111877	254394	MCM9	0.158736	0.0340724
ENSG00000228264		PSMD8P1	-0.299986	0.0341035
ENSG00000237838			-0.179773	0.0341035
ENSG00000151490	5800	PTPRO	-0.092252	0.0341384
ENSG00000173908	162605	KRT28	-0.128701	0.0341384
ENSG00000268442		HAVCR1P1	-0.195893	0.0341384
ENSG00000229117	6171	RPL41	0.178223	0.0342441
ENSG00000184924	391356	PTRHD1	-0.139704	0.0342441
ENSG00000101158	51497	NELFCD	0.155205	0.0342796
ENSG00000171298	2548	GAA	-0.181751	0.0342847
ENSG00000242641		LINC00971	-0.0839277	0.0343066
ENSG00000114739	93	ACVR2B	0.192043	0.0343308
ENSG00000077097	7155	TOP2B	0.264273	0.0343392
ENSG00000237879		LINC00398	-0.261548	0.0344737
ENSG00000139163	55500	ETNK1	0.304654	0.0344905
ENSG00000196505	54834	GDAP2	0.249352	0.0344905
ENSG00000170734	5429	POLH	0.125037	0.0344905
ENSG00000069535	4129	MAOB	-0.237695	0.0344905
ENSG00000225185		PPIAP8	0.209336	0.0344905
ENSG00000175224	9776	ATG13	0.154017	0.0344926
ENSG00000138472	9626	GUCA1C	-0.109448	0.0344926
ENSG00000101752	57534	MIB1	0.23315	0.0345185
ENSG00000137814	55142	HAUS2	0.224002	0.0345781
ENSG00000269957			-0.14617	0.0346304
ENSG00000079385	634	CEACAM1	-0.196006	0.0346306
ENSG00000178460	157777	MCMDC2	-0.225304	0.0346429
ENSG00000147894	203228	C9orf72	0.234872	0.0347498
ENSG00000225470		JPX	0.20988	0.0347809
ENSG00000218991		CCNG1P1	0.513201	0.034962
ENSG00000162877	148811	PM20D1	-0.124976	0.034969
ENSG00000252450			-0.252411	0.034969
ENSG00000205081			-0.0906378	0.0349777
ENSG00000062370	7771	ZNF112	0.315529	0.0350049
ENSG00000074201	1207	CLNS1A	0.17658	0.0350548
ENSG00000243489	386678	KRTAP10-11	-0.236127	0.0350548
ENSG00000166069	145942	TMCO5A	-0.115064	0.0351013
ENSG00000131374	9779	TBC1D5	0.183633	0.0351013
ENSG00000225350		FREM2-AS1	-0.323376	0.0351236
ENSG00000204019	203413	CT83	-0.178875	0.0351236
ENSG00000204695	442191	OR14J1	-0.401074	0.0351236
ENSG00000249955			-0.225129	0.0351375
ENSG00000177599	126069	ZNF491	0.146062	0.0351896
ENSG00000258404		LINC02320	-0.173988	0.0351896
ENSG00000117597	27042	DIEXF	0.137987	0.0352558
ENSG00000165309	219681	ARMC3	-0.1019	0.0352558
ENSG00000232913		PLCE1-AS2	-0.102805	0.0352558
ENSG00000271425	100132406	NBPF10	0.387367	0.0352558
ENSG00000238379		RNA5SP103	-0.191312	0.0354359
ENSG00000229619		MBNL1-AS1	0.236785	0.0354723
ENSG00000229950		TFAP2A-AS1	-0.160584	0.0354976
ENSG00000104388	5862	RAB2A	0.254006	0.0355498
ENSG00000184140	390648	OR4F6	-0.164043	0.0356597
ENSG00000174145	57495	NWD2	-0.139807	0.0356623
ENSG00000186575	4771	NF2	-0.158527	0.0356623
ENSG00000261734			-0.143452	0.0356893
ENSG00000263232		ATP5F1AP3	-0.193036	0.0357062
ENSG00000132031	4148	MATN3	-0.11181	0.0358401
ENSG00000188001	285386	TPRG1	0.216338	0.0358401
ENSG00000144320	80856	LNPK	0.32022	0.0358401
ENSG00000163444	92703	TMEM183A	0.1553	0.0358401
ENSG00000137080	3452	IFNA21	-0.18707	0.0358401
ENSG00000233987			-0.207154	0.0358401
ENSG00000242516		LINC00960	-0.199992	0.0358401
ENSG00000196646	7695	ZNF136	0.197521	0.0359169
ENSG00000100644	3091	HIF1A	0.232195	0.0359169
ENSG00000258297			0.402875	0.0359169
ENSG00000256751		PLBD1-AS1	-0.265711	0.0360242
ENSG00000095627	56165	TDRD1	-0.10684	0.0360456
ENSG00000136098	4752	NEK3	0.2088	0.0360782
ENSG00000068831	10235	RASGRP2	-0.148748	0.0361248
ENSG00000197579	10210	TOPORS	0.197345	0.0361753
ENSG00000163029	79677	SMC6	0.240201	0.0361792
ENSG00000221112			0.852052	0.0361887
ENSG00000172663	80194	TMEM134	-0.155943	0.0362596
ENSG00000080815	5663	PSEN1	0.176163	0.0363012
ENSG00000238247			0.235142	0.0363012
ENSG00000108788	6945	MLX	-0.148193	0.0363012
ENSG00000253371			-0.195547	0.0363326
ENSG00000115073	10120	ACTR1B	-0.143796	0.0363446
ENSG00000157111	134285	TMEM171	-0.188194	0.0363446
ENSG00000163660	57018	CCNL1	0.281328	0.0363466
ENSG00000235173	51236	HGH1	-0.152281	0.0364344
ENSG00000138796	3033	HADH	-0.255206	0.0365234
ENSG00000188994	23036	ZNF292	0.2281	0.0365539
ENSG00000214078	8904	CPNE1	0.157106	0.0365582
ENSG00000140740	7385	UQCRC2	-0.197185	0.0365582
ENSG00000131462	7283	TUBG1	-0.33235	0.0366034
ENSG00000237387			-0.290448	0.0366034
ENSG00000238033			-0.191786	0.0366034
ENSG00000197584	10242	KCNMB2	-0.259597	0.0366216
ENSG00000136950	81873	ARPC5L	-0.18878	0.0366426
ENSG00000254726	92312	MEX3A	-0.200186	0.036684
ENSG00000249856			-0.17853	0.036684
ENSG00000260059			-0.178674	0.036684
ENSG00000268129			-0.201377	0.0366971
ENSG00000140009	2100	ESR2	-0.101108	0.0367354
ENSG00000156381	122416	ANKRD9	-0.31841	0.036764
ENSG00000272695		GAS6-AS2	-0.164556	0.0368177
ENSG00000172459	219493	OR5AR1	-0.317534	0.0368257
ENSG00000080819	1371	CPOX	-0.119701	0.0368667
ENSG00000115526	9486	CHST10	-0.126863	0.0368667
ENSG00000148459	23590	PDSS1	-0.236819	0.0368667
ENSG00000188735	144404	TMEM120B	-0.161069	0.0368667
ENSG00000136689	3557	IL1RN	-0.127172	0.0368667
ENSG00000114416	8087	FXR1	0.241455	0.0368667
ENSG00000163734	2921	CXCL3	-0.105562	0.0368667
ENSG00000171509	59350	RXFP1	-0.0837961	0.0368667
ENSG00000227158			-0.264664	0.0368667
ENSG00000234548		LINC02020	-0.114124	0.0368667
ENSG00000231892			-0.22479	0.0368667
ENSG00000261678	83482	SCRT1	-0.198766	0.0368667
ENSG00000085998	55624	POMGNT1	-0.159632	0.036876
ENSG00000226238			-0.180729	0.0369517
ENSG00000162913		OBSCN-AS1	-0.13981	0.0369735
ENSG00000260265		LINC02562	-0.16252	0.0369769
ENSG00000224680		PLA2G12AP1	-0.240785	0.037037
ENSG00000108826	51264	MRPL27	-0.146714	0.0370408
ENSG00000107164	8939	FUBP3	0.110715	0.0370558
ENSG00000226709		FGF12-AS3	-0.184143	0.0370597
ENSG00000085662	231	AKR1B1	-0.136568	0.0370871
ENSG00000279422			-0.330753	0.0370871
ENSG00000248423			0.700178	0.0370951
ENSG00000260500			-0.235954	0.0371094
ENSG00000168374	378	ARF4	0.151254	0.0373057
ENSG00000255471			0.239412	0.037388
ENSG00000110583	79829	NAA40	-0.14391	0.037461
ENSG00000251009			-0.165118	0.037465
ENSG00000251895		RNU6-976P	-0.200302	0.037465
ENSG00000112144	22858	ICK	0.218867	0.0374672
ENSG00000229981		LINC01435	-0.161481	0.0374672
ENSG00000248984			-0.149088	0.0374672
ENSG00000266256		LINC00683	-0.146977	0.0374672
ENSG00000253077		RNA5SP169	-0.254693	0.0374814
ENSG00000236193		LINC01953	-0.153355	0.0375231
ENSG00000253184			-0.213848	0.0375231
ENSG00000005022	292	SLC25A5	-0.162282	0.0376139
ENSG00000132388	7326	UBE2G1	0.237067	0.037629
ENSG00000166313	322	APBB1	-0.144792	0.0377115
ENSG00000137070	3590	IL11RA	-0.133796	0.0377283
ENSG00000120742	27230	SERP1	0.179292	0.0377523
ENSG00000165795	57447	NDRG2	0.188838	0.0377636
ENSG00000258308			-0.158253	0.0377636
ENSG00000179532	144132	DNHD1	-0.105373	0.0377818
[truncated: 447 more rows]

## Sheet: Exercise Intervention
ensembl id	entrezgene	symbol	logFC	FDR
ENSG00000148773	4288	MKI67	3.24817	1.94962e-06
ENSG00000001461	57185	NIPAL3	0.641259	6.7187e-06
ENSG00000147166	26548	ITGB1BP2	0.629255	1.68042e-05
ENSG00000244005	9054	NFS1	0.428027	7.50757e-05
ENSG00000114054	5096	PCCB	0.461017	7.50757e-05
ENSG00000245910	641638	SNHG6	-0.454364	8.23995e-05
ENSG00000168542	1281	COL3A1	2.48275	8.23995e-05
ENSG00000101825	25878	MXRA5	2.28213	0.000119583
ENSG00000108821	1277	COL1A1	3.17298	0.000199968
ENSG00000160221	102724023	GATD3A	0.561851	0.000226732
ENSG00000059691	5188	GATB	0.406565	0.000264836
ENSG00000127946	3092	HIP1	0.502823	0.000264836
ENSG00000131747	7153	TOP2A	2.38549	0.000266642
ENSG00000176422	283377	SPRYD4	0.395355	0.000328056
ENSG00000121769	2170	FABP3	0.948384	0.000343747
ENSG00000115129	9540	TP53I3	1.26031	0.000343747
ENSG00000176407	56888	KCMF1	-0.384772	0.000514338
ENSG00000166340	1200	TPP1	0.331753	0.000514338
ENSG00000165244	195828	ZNF367	0.901201	0.00060781
ENSG00000157184	1376	CPT2	0.581229	0.00072892
ENSG00000182180	51021	MRPS16	0.273095	0.000730184
ENSG00000152795	9987	HNRNPDL	-0.274883	0.000746532
ENSG00000087116	9509	ADAMTS2	1.81911	0.000746532
ENSG00000164692	1278	COL1A2	1.8248	0.000746532
ENSG00000187498	1282	COL4A1	1.10163	0.000813502
ENSG00000167315	10449	ACAA2	0.555918	0.000884233
ENSG00000103319	29904	EEF2K	-0.464053	0.000936535
ENSG00000165678	27069	GHITM	0.315558	0.0010316
ENSG00000119689	1743	DLST	0.336685	0.0010689
ENSG00000158864	4720	NDUFS2	0.373314	0.00125784
ENSG00000154096	7070	THY1	2.09908	0.00125784
ENSG00000159461	267	AMFR	-0.346273	0.00133173
ENSG00000169714	7555	CNBP	-0.280367	0.00149238
ENSG00000142188	757	TMEM50B	-0.343552	0.00151303
ENSG00000169016	1876	E2F6	-0.346595	0.00155856
ENSG00000131828	5160	PDHA1	0.370329	0.00155856
ENSG00000091136	3912	LAMB1	0.864686	0.00169431
ENSG00000197769	440738	MAP1LC3C	1.80178	0.00175209
ENSG00000145919	91272	BOD1	-0.295186	0.00176549
ENSG00000084754	3030	HADHA	0.494162	0.00176549
ENSG00000130635	1289	COL5A1	1.50902	0.001814
ENSG00000141034	79018	GID4	-0.34569	0.00183563
ENSG00000106853	22949	PTGR1	0.549748	0.00183563
ENSG00000198901	9055	PRC1	0.794139	0.00186962
ENSG00000178537	788	SLC25A20	0.677159	0.00205534
ENSG00000230442	102724555		-0.634075	0.00213731
ENSG00000183283	9802	DAZAP2	-0.254831	0.00213731
ENSG00000120509	51248	PDZD11	0.398875	0.00213731
ENSG00000113140	6678	SPARC	0.826255	0.00219125
ENSG00000134013	4017	LOXL2	1.14074	0.00219571
ENSG00000104369	56704	JPH1	-0.366689	0.00260369
ENSG00000118640	8673	VAMP8	0.520381	0.00260369
ENSG00000154518	518	ATP5MC3	0.434137	0.00264073
ENSG00000177954	6232	RPS27	-0.746622	0.00274384
ENSG00000158882	84134	TOMM40L	0.422304	0.00295283
ENSG00000155659	11326	VSIG4	1.42066	0.00329566
ENSG00000204262	1290	COL5A2	1.08149	0.00338635
ENSG00000187742	79048	SECISBP2	-0.248019	0.00355344
ENSG00000257103	26065	LSM14A	-0.233837	0.00355344
ENSG00000144645	114884	OSBPL10	0.693621	0.00355344
ENSG00000224281	100303728	SLC25A5-AS1	0.528425	0.00362836
ENSG00000122121	7512	XPNPEP2	1.64958	0.00362836
ENSG00000087303	22795	NID2	0.81403	0.00436099
ENSG00000109920	23360	FNBP4	-0.495144	0.00521121
ENSG00000151726	2180	ACSL1	0.530735	0.00529154
ENSG00000212978	339803		0.771603	0.00529154
ENSG00000174748	6138	RPL15	-0.195648	0.00559965
ENSG00000184863	155435	RBM33	-0.33864	0.00563763
ENSG00000172301	55352	COPRS	0.338145	0.00581199
ENSG00000172508	57571	CARNS1	0.618122	0.00581199
ENSG00000120053	2805	GOT1	0.527298	0.00584231
ENSG00000114115	5947	RBP1	0.739946	0.0059187
ENSG00000149257	871	SERPINH1	0.904087	0.0059187
ENSG00000163444	92703	TMEM183A	-0.377284	0.00603301
ENSG00000119953	10285	SMNDC1	-0.303546	0.00623358
ENSG00000155465	9056	SLC7A7	0.852185	0.00623358
ENSG00000174705	285590	SH3PXD2B	1.18617	0.00623358
ENSG00000115414	2335	FN1	1.00264	0.0062811
ENSG00000196715	154807	VKORC1L1	-0.281564	0.00636695
ENSG00000145741	689	BTF3	-0.21153	0.00636695
ENSG00000116459	515	ATP5PB	0.329711	0.00636695
ENSG00000083123	594	BCKDHB	0.497283	0.00636695
ENSG00000105559	57664	PLEKHA4	1.05362	0.00672952
ENSG00000133773	29080	CCDC59	-0.311711	0.00718623
ENSG00000089199	1114	CHGB	1.52916	0.00725766
ENSG00000130508	7837	PXDN	0.812193	0.00739999
ENSG00000117593	55157	DARS2	0.44251	0.00778994
ENSG00000100532	10668	CGRRF1	-0.384968	0.00807283
ENSG00000104325	1666	DECR1	0.392653	0.00807283
ENSG00000106483	6424	SFRP4	1.56447	0.00807283
ENSG00000112769	3910	LAMA4	0.834857	0.00808663
ENSG00000078328	54715	RBFOX1	-0.304832	0.00817686
ENSG00000108349	22794	CASC3	-0.253797	0.00817686
ENSG00000110700	6207	RPS13	-0.239664	0.00830192
ENSG00000119421	4702	NDUFA8	0.295431	0.00830192
ENSG00000112118	4172	MCM3	0.267383	0.00836444
ENSG00000178397	84792	FAM220A	-0.407664	0.00894732
ENSG00000169740	7580	ZNF32	-0.256569	0.00894732
ENSG00000171824	5394	EXOSC10	-0.233622	0.00894732
ENSG00000188846	9045	RPL14	-0.223832	0.00894732
ENSG00000132305	10989	IMMT	0.344196	0.00894732
ENSG00000178802	4351	MPI	0.460697	0.00894732
ENSG00000101955	8406	SRPX	0.90715	0.00894732
ENSG00000110013	54414	SIAE	0.262758	0.00899426
ENSG00000139329	4060	LUM	1.26912	0.00899426
ENSG00000164327	253260	RICTOR	-0.458627	0.00900558
ENSG00000135838	80896	NPL	0.660757	0.00902672
ENSG00000088827	6614	SIGLEC1	1.24856	0.00909718
ENSG00000133393	123811	FOPNL	-0.257012	0.00920026
ENSG00000062485	1431	CS	0.320787	0.00920026
ENSG00000170325	56980	PRDM10	-0.330248	0.00921414
ENSG00000117594	3290	HSD11B1	-0.903405	0.00928953
ENSG00000165006	51271	UBAP1	-0.187693	0.00941379
ENSG00000112186	10486	CAP2	-0.244925	0.00942235
ENSG00000027001	4285	MIPEP	0.333741	0.00943353
ENSG00000163382	128240	NAXE	0.373327	0.00943353
ENSG00000126106	79639	TMEM53	0.672021	0.00969761
ENSG00000138379	2660	MSTN	-0.889296	0.0098453
ENSG00000151388	81792	ADAMTS12	0.843498	0.0098453
ENSG00000181852	10193	RNF41	-0.255805	0.0102283
ENSG00000114391	6152	RPL24	-0.228297	0.0102283
ENSG00000104738	4173	MCM4	0.225224	0.0102283
ENSG00000152234	498	ATP5F1A	0.352846	0.0102283
ENSG00000131730	1160	CKMT2	0.584195	0.0102283
ENSG00000137509	5547	PRCP	0.634132	0.0102283
ENSG00000113296	7060	THBS4	1.14474	0.0102283
ENSG00000091986	151887	CCDC80	1.16052	0.0102283
ENSG00000120254	25902	MTHFD1L	1.18559	0.0102283
ENSG00000116752	10286	BCAS2	-0.451149	0.010639
ENSG00000198815	22887	FOXJ3	-0.231746	0.0108477
ENSG00000162980	26225	ARL5A	-0.308853	0.0108773
ENSG00000128606	10234	LRRC17	1.35809	0.0108773
ENSG00000111335	4939	OAS2	0.599342	0.0113435
ENSG00000181195	5179	PENK	1.35693	0.0113435
ENSG00000101160	1522	CTSZ	0.414491	0.0113736
ENSG00000163430	11167	FSTL1	1.17756	0.0113736
ENSG00000156709	9131	AIFM1	0.306701	0.0118618
ENSG00000100714	4522	MTHFD1	0.222236	0.0119334
ENSG00000113811	58515	SELENOK	-0.265797	0.0120005
ENSG00000237036	220930	ZEB1-AS1	0.510644	0.0120759
ENSG00000122574	644150	WIPF3	-0.527971	0.0122207
ENSG00000056736	55540	IL17RB	-0.477126	0.0123916
ENSG00000096968	3717	JAK2	-0.454467	0.0124908
ENSG00000104723	7991	TUSC3	0.679952	0.0124908
ENSG00000008282	6856	SYPL1	-0.323945	0.0125688
ENSG00000102978	5432	POLR2C	-0.200388	0.0128231
ENSG00000108848	51747	LUC7L3	-0.294505	0.0129337
ENSG00000156482	6156	RPL30	-0.210058	0.0131407
ENSG00000135622	10505	SEMA4F	0.550014	0.0131407
ENSG00000112699	2762	GMDS	0.560043	0.013271
ENSG00000140876	283927	NUDT7	0.398629	0.0134599
ENSG00000168961	3965	LGALS9	0.871788	0.0134599
ENSG00000115226	64838	FNDC4	1.25527	0.013606
ENSG00000112306	6206	RPS12	-0.272161	0.0137478
ENSG00000116962	4811	NID1	0.673198	0.0140874
ENSG00000165168	1536	CYBB	0.831826	0.0140874
ENSG00000185875	79896	THNSL1	0.477533	0.0143496
ENSG00000157613	90993	CREB3L1	0.911569	0.0143496
ENSG00000213719	1192	CLIC1	0.732686	0.0143678
ENSG00000172500	9158	FIBP	0.298835	0.0144142
ENSG00000151376	10873	ME3	0.320456	0.0144142
ENSG00000175899	2	A2M	0.483128	0.0144142
ENSG00000198732	64093	SMOC1	0.589423	0.0144142
ENSG00000077274	827	CAPN6	1.33234	0.0144674
ENSG00000180182	9282	MED14	-0.386117	0.0146324
ENSG00000196323	29068	ZBTB44	-0.350609	0.0146324
ENSG00000160049	1676	DFFA	0.198679	0.0149594
ENSG00000103353	56061	UBFD1	-0.230966	0.0150695
ENSG00000116455	79084	WDR77	0.221289	0.015083
ENSG00000226950	57291	DANCR	0.332311	0.0152669
ENSG00000117632	3925	STMN1	0.563056	0.0153631
ENSG00000065600	55248	TMEM206	0.600402	0.0157099
ENSG00000169231	7059	THBS3	0.616586	0.0157099
ENSG00000164932	115908	CTHRC1	1.14737	0.0157099
ENSG00000187098	4286	MITF	-0.395682	0.0161584
ENSG00000148985	27315	PGAP2	0.242358	0.0161782
ENSG00000179222	9500	MAGED1	0.350358	0.0162202
ENSG00000157227	4323	MMP14	1.07892	0.0162202
ENSG00000260231	100134229	KDM7A-DT	0.363591	0.0167662
ENSG00000213619	4722	NDUFS3	0.307274	0.01715
ENSG00000164615	819	CAMLG	-0.239106	0.0172398
ENSG00000162409	5563	PRKAA2	-0.349255	0.01734
ENSG00000184154	220074	LRTOMT	-0.342084	0.0176657
ENSG00000078098	2191	FAP	0.793931	0.0178251
ENSG00000082196	114899	C1QTNF3	1.15308	0.0178251
ENSG00000133028	6341	SCO1	0.247865	0.0179886
ENSG00000132429	64208	POPDC3	-0.300768	0.0181463
ENSG00000154945	91369	ANKRD40	-0.249561	0.0185061
ENSG00000103150	23417	MLYCD	0.785428	0.0185061
ENSG00000159399	3099	HK2	1.10577	0.0185061
ENSG00000138768	8615	USO1	-0.349369	0.0185494
ENSG00000113845	51300	TIMMDC1	0.217071	0.0185494
ENSG00000110955	506	ATP5F1B	0.326617	0.0185494
ENSG00000111348	397	ARHGDIB	0.506594	0.0185494
ENSG00000145014	93109	TMEM44	0.571358	0.0185494
ENSG00000123560	5354	PLP1	1.15521	0.0185494
ENSG00000198585	131870	NUDT16	0.307004	0.0189043
ENSG00000136811	4957	ODF2	0.560375	0.0189043
ENSG00000072778	37	ACADVL	0.448175	0.0191054
ENSG00000183496	84206	MEX3B	0.536857	0.0191828
ENSG00000107798	3988	LIPA	0.492544	0.019926
ENSG00000168621	2668	GDNF	-1.09738	0.0199367
ENSG00000140525	55215	FANCI	1.01711	0.0208722
ENSG00000131469	6155	RPL27	-0.262004	0.0210956
ENSG00000140968	3394	IRF8	0.93087	0.0212811
ENSG00000169641	7798	LUZP1	0.409352	0.0214433
ENSG00000206384	131873	COL6A6	1.1248	0.0214433
ENSG00000167460	7171	TPM4	0.610002	0.0217327
ENSG00000132823	51526	OSER1	-0.364416	0.0219907
ENSG00000124795	7913	DEK	-0.279548	0.0219907
ENSG00000187735	6917	TCEA1	-0.276457	0.0219907
ENSG00000113555	51294	PCDH12	0.608348	0.0219907
ENSG00000143344	23179	RGL1	0.758168	0.0219907
ENSG00000105383	945	CD33	0.991823	0.0220225
ENSG00000177575	9332	CD163	1.13384	0.0225444
ENSG00000138615	8483	CILP	0.609879	0.0227484
ENSG00000170004	1107	CHD3	0.465693	0.0228542
ENSG00000130816	1786	DNMT1	0.453298	0.0229087
ENSG00000105609	10990	LILRB5	1.22214	0.0229087
ENSG00000154813	285381	DPH3	-0.24987	0.0233058
ENSG00000114982	55683	KANSL3	-0.185376	0.0233058
ENSG00000005189	81691	REXO5	0.594536	0.0233058
ENSG00000070087	5217	PFN2	-0.468209	0.0233659
ENSG00000101745	23253	ANKRD12	-0.366164	0.0233659
ENSG00000145022	6988	TCTA	0.32032	0.0233659
ENSG00000112695	1347	COX7A2	0.327212	0.0233659
ENSG00000006788	8735	MYH13	1.55187	0.0233659
ENSG00000105369	973	CD79A	1.98403	0.0241059
ENSG00000178035	3615	IMPDH2	-0.318511	0.0241896
ENSG00000111605	11052	CPSF6	-0.215009	0.0243029
ENSG00000163590	151742	PPM1L	-0.631827	0.0244924
ENSG00000138798	1950	EGF	-0.506669	0.0244924
ENSG00000198168	258010	SVIP	-0.367941	0.0244924
ENSG00000128989	10776	ARPP19	-0.2776	0.0244924
ENSG00000170315	7314	UBB	-0.203851	0.0244924
ENSG00000134871	1284	COL4A2	1.06447	0.0244924
ENSG00000100196	11015	KDELR3	1.0726	0.0244924
ENSG00000166136	4714	NDUFB8	0.289642	0.0245366
ENSG00000125434	399512	SLC25A35	0.636249	0.0245366
ENSG00000204934	401431	ATP6V0E2-AS1	0.684278	0.0245366
ENSG00000163359	1293	COL6A3	0.755978	0.0245366
ENSG00000095209	55151	TMEM38B	-0.343758	0.0245752
ENSG00000136463	51204	TACO1	0.276269	0.025112
ENSG00000182093	7485	WRB	-0.307438	0.0251133
ENSG00000165502	6166	RPL36AL	-0.232056	0.0251133
ENSG00000113083	4015	LOX	1.38812	0.0251133
ENSG00000122884	5033	P4HA1	-0.471215	0.0253005
ENSG00000153071	112267931	DAB2	0.65459	0.0253005
ENSG00000159259	8208	CHAF1B	-0.515758	0.0253439
ENSG00000171103	55006	TRMT61B	0.290051	0.0255154
ENSG00000104231	79752	ZFAND1	-0.285486	0.0255244
ENSG00000163114	5161	PDHA2	0.45314	0.0255244
ENSG00000113048	23107	MRPS27	0.207559	0.0255591
ENSG00000088325	22974	TPX2	0.859048	0.0256904
ENSG00000077009	27231	NMRK2	1.23498	0.0257226
ENSG00000110079	51338	MS4A4A	1.15328	0.0259064
ENSG00000166147	2200	FBN1	1.11749	0.025949
ENSG00000133142	79921	TCEAL4	0.223984	0.0261993
ENSG00000143545	5872	RAB13	0.40717	0.0265479
ENSG00000187522	51182	HSPA14	-0.252449	0.0265584
ENSG00000112079	11329	STK38	0.320157	0.0265584
ENSG00000188042	10123	ARL4C	0.972165	0.0265584
ENSG00000160213	1476	CSTB	0.31995	0.0268218
ENSG00000134419	6210	RPS15A	-0.289405	0.0268541
ENSG00000113790	1962	EHHADH	0.474959	0.0268541
ENSG00000173950	152002	XXYLT1	0.564176	0.0268541
ENSG00000119414	5537	PPP6C	-0.261997	0.0272131
ENSG00000104408	3646	EIF3E	-0.263547	0.0272524
ENSG00000172878	254042	METAP1D	0.249323	0.0272524
ENSG00000162885	148789	B3GALNT2	-0.340509	0.0273513
ENSG00000110077	64231	MS4A6A	0.949289	0.0273513
ENSG00000132205	84034	EMILIN2	1.11299	0.0274242
ENSG00000109475	6164	RPL34	-0.257022	0.0277994
ENSG00000089022	8550	MAPKAPK5	-0.208737	0.0278442
ENSG00000110092	595	CCND1	0.841814	0.0279917
ENSG00000138658	55345	ZGRF1	-0.510725	0.0279918
ENSG00000139971	145407	ARMH4	0.67854	0.0279918
ENSG00000166295	119504	ANAPC16	-0.221231	0.0289074
ENSG00000115592	53632	PRKAG3	-0.647742	0.0295641
ENSG00000166130	121457	IKBIP	0.663134	0.0295641
ENSG00000128815	57705	WDFY4	0.944396	0.0295641
ENSG00000162461	284723	SLC25A34	1.01054	0.0295641
ENSG00000187474	2359	FPR3	1.19537	0.0295641
ENSG00000114346	1894	ECT2	0.583791	0.0300811
ENSG00000020577	23034	SAMD4A	-0.399731	0.0302758
ENSG00000146038	51473	DCDC2	1.01505	0.0302758
ENSG00000128272	468	ATF4	-0.235254	0.0303526
ENSG00000014919	1355	COX15	0.290208	0.0306326
ENSG00000117682	79947	DHDDS	0.287393	0.0306668
ENSG00000113558	6500	SKP1	-0.20873	0.0308113
ENSG00000132423	51805	COQ3	0.335649	0.0308113
ENSG00000143554	11000	SLC27A3	0.608697	0.0308113
ENSG00000180998	283554	GPR137C	0.697703	0.0308113
ENSG00000164347	84340	GFM2	0.270247	0.0312531
ENSG00000169612	83640	RAMAC	-0.415717	0.0319554
ENSG00000150893	341640	FREM2	-0.525833	0.0321786
ENSG00000091436	51776	MAP3K20	-0.342056	0.0321786
ENSG00000197776	122773	KLHDC1	-0.338457	0.0321786
ENSG00000132155	5894	RAF1	-0.185535	0.0322402
ENSG00000141252	55275	VPS53	-0.229426	0.032281
ENSG00000140374	2108	ETFA	0.282951	0.0323469
ENSG00000117118	6390	SDHB	0.309988	0.0323469
ENSG00000187955	7373	COL14A1	1.21172	0.0323469
ENSG00000168781	9677	PPIP5K1	0.245381	0.0330733
ENSG00000121931	55791	LRIF1	-0.283633	0.033269
ENSG00000184988	113277	TMEM106A	0.593974	0.0338197
ENSG00000081154	57092	PCNP	-0.225257	0.0339894
ENSG00000168291	5162	PDHB	0.22365	0.0339894
ENSG00000150961	9871	SEC24D	0.599704	0.0339894
ENSG00000132561	4147	MATN2	0.862105	0.0339894
ENSG00000133030	23164	MPRIP	-0.250667	0.0341262
ENSG00000178700	200895	DHFR2	0.442965	0.0345091
ENSG00000166106	170689	ADAMTS15	0.681922	0.0346682
ENSG00000171016	26108	PYGO1	-0.550708	0.0346772
ENSG00000149357	55004	LAMTOR1	0.309082	0.0346991
ENSG00000179598	201164	PLD6	-0.527296	0.0348242
ENSG00000175198	5095	PCCA	0.276228	0.0351664
ENSG00000089009	6128	RPL6	-0.177078	0.0353448
ENSG00000166902	54948	MRPL16	0.208178	0.0353448
ENSG00000116221	51253	MRPL37	0.231301	0.0353448
ENSG00000103356	124454	EARS2	0.334626	0.0353448
ENSG00000014641	4190	MDH1	0.415641	0.0353448
ENSG00000060762	51660	MPC1	0.420646	0.0353448
ENSG00000128641	4430	MYO1B	0.543012	0.0353448
ENSG00000169299	55276	PGM2	0.646603	0.0353448
ENSG00000173218	81839	VANGL1	0.666452	0.0353448
ENSG00000164694	84624	FNDC1	1.13968	0.0353448
ENSG00000068784	55133	SRBD1	0.401833	0.0363055
ENSG00000171860	719	C3AR1	0.918945	0.0363532
ENSG00000188994	23036	ZNF292	-0.36277	0.0364378
ENSG00000128699	94101	ORMDL1	-0.296069	0.0365434
ENSG00000165669	63877	FAM204A	-0.269078	0.0365434
ENSG00000170035	10477	UBE2E3	-0.297185	0.0368067
ENSG00000137876	51187	RSL24D1	-0.241306	0.0368067
ENSG00000004779	4706	NDUFAB1	0.25695	0.0368067
ENSG00000188352	54914	FOCAD	0.27835	0.0368067
ENSG00000163453	3490	IGFBP7	0.500341	0.0368067
ENSG00000089327	53827	FXYD5	0.561375	0.0368067
ENSG00000102034	2000	ELF4	0.657647	0.0368067
ENSG00000215788	8718	TNFRSF25	0.67891	0.0368067
ENSG00000078804	58476	TP53INP2	0.324594	0.037143
ENSG00000090924	64857	PLEKHG2	0.654208	0.0371578
ENSG00000107745	10367	MICU1	0.216421	0.0373518
ENSG00000143252	6391	SDHC	0.248195	0.0374468
ENSG00000110400	5818	NECTIN1	0.774265	0.0377438
ENSG00000182492	633	BGN	1.26878	0.0377438
ENSG00000140931	123920	CMTM3	0.712885	0.0380585
ENSG00000159199	516	ATP5MC1	0.34892	0.0381875
ENSG00000111860	387119	CEP85L	-0.484584	0.038664
ENSG00000089289	3476	IGBP1	-0.211633	0.038664
ENSG00000006625	79017	GGCT	0.232209	0.038664
ENSG00000111145	2004	ELK3	0.444069	0.0389727
ENSG00000072422	9886	RHOBTB1	-0.47121	0.0391564
ENSG00000147677	8667	EIF3H	-0.156071	0.0391564
ENSG00000090659	30835	CD209	0.991418	0.0393565
ENSG00000249751	641700	ECSCR	0.458903	0.0395789
ENSG00000093072	51816	ADA2	0.57541	0.0402291
ENSG00000174306	23051	ZHX3	-0.231241	0.0403179
ENSG00000078699	9139	CBFA2T2	-0.200588	0.0404683
ENSG00000167112	26995	TRUB2	0.490555	0.0404683
ENSG00000247746	158880	USP51	0.494923	0.0404683
ENSG00000166073	11245	GPR176	0.553524	0.0404683
ENSG00000233593	105378853	LINC02609	-0.438171	0.0406412
ENSG00000163807	57456	KIAA1143	-0.252246	0.0406412
ENSG00000172115	54205	CYCS	0.314831	0.0406412
ENSG00000146242	7162	TPBG	0.631935	0.0406412
ENSG00000134817	187	APLNR	0.561468	0.0406696
ENSG00000197756	6168	RPL37A	-0.204342	0.041568
ENSG00000165629	509	ATP5F1C	0.246712	0.041568
ENSG00000117859	114883	OSBPL9	-0.330562	0.0418963
ENSG00000185345	5071	PRKN	-0.287719	0.0418963
ENSG00000184900	6612	SUMO3	-0.172785	0.0419755
ENSG00000165526	84881	RPUSD4	-0.237137	0.0420659
ENSG00000074657	55205	ZNF532	-0.219497	0.0420659
ENSG00000119318	5887	RAD23B	-0.189957	0.0420659
ENSG00000181192	55526	DHTKD1	0.285387	0.0420659
ENSG00000010671	695	BTK	0.837694	0.0420659
ENSG00000157259	57798	GATAD1	-0.278036	0.0420802
ENSG00000115539	79031	PDCL3	-0.259195	0.0420802
ENSG00000160752	2224	FDPS	0.176945	0.0420802
ENSG00000140937	1009	CDH11	0.853161	0.0420802
ENSG00000106819	54829	ASPN	1.20954	0.0420802
ENSG00000100697	23405	DICER1	-0.285086	0.0423342
ENSG00000135272	29969	MDFIC	-0.308304	0.0426739
ENSG00000118181	6230	RPS25	-0.22606	0.0426739
ENSG00000100129	51386	EIF3L	-0.215022	0.0433746
ENSG00000153879	1054	CEBPG	-0.266214	0.043598
ENSG00000111331	4940	OAS3	0.503172	0.0444838
ENSG00000117385	64175	P3H1	0.536246	0.0445176
ENSG00000162522	57648	KIAA1522	0.715952	0.0449773
ENSG00000171953	91647	ATPAF2	0.329633	0.0452326
ENSG00000248019	285512	FAM13A-AS1	-0.466989	0.045552
ENSG00000198951	4668	NAGA	0.396342	0.045552
ENSG00000183520	51118	UTP11	-0.253608	0.0457131
ENSG00000079257	56925	LXN	0.630056	0.0457131
ENSG00000205181	149837	LINC00654	0.465649	0.0459081
ENSG00000130309	79709	COLGALT1	0.490898	0.0463402
ENSG00000141753	3487	IGFBP4	0.510306	0.0467355
ENSG00000242600	8512	MBL1P	0.685986	0.0468944
ENSG00000189403	3146	HMGB1	-0.21211	0.0470594
ENSG00000076685	22978	NT5C2	-0.345986	0.0471681
ENSG00000186352	353322	ANKRD37	-0.506848	0.0472054
ENSG00000085832	2060	EPS15	-0.272856	0.0472054
ENSG00000107758	5532	PPP3CB	-0.244496	0.0472054
ENSG00000145907	10146	G3BP1	-0.213116	0.0472054
ENSG00000167244	3481	IGF2	0.46626	0.0472054
ENSG00000171160	118812	MORN4	0.467712	0.0472054
ENSG00000179820	91663	MYADM	0.554341	0.0472054
ENSG00000110090	1374	CPT1A	0.55806	0.0472054
ENSG00000171812	1296	COL8A2	1.03643	0.0472054
ENSG00000143320	1382	CRABP2	1.23106	0.0472054
ENSG00000162174	80150	ASRGL1	0.560021	0.0472916
ENSG00000128881	146057	TTBK2	-0.278839	0.0475893
ENSG00000175309	85007	PHYKPL	0.347918	0.0475893
ENSG00000116251	6146	RPL22	-0.192103	0.0485577
ENSG00000155100	51633	OTUD6B	-0.262528	0.0486187
ENSG00000110696	10944	C11orf58	-0.192342	0.0486187
ENSG00000232656	55853	IDI2-AS1	0.621523	0.0486187
ENSG00000115641	2274	FHL2	-0.558619	0.0487293
ENSG00000108950	54757	FAM20A	0.779174	0.0490297
ENSG00000168152	79725	THAP9	-0.335528	0.0493913
ENSG00000138641	8916	HERC3	-0.238292	0.0493913
ENSG00000164318	133584	EGFLAM	0.356228	0.0493913
ENSG00000053747	3909	LAMA3	0.636431	0.0493913
ENSG00000145495	10299	MARCH6	-0.252672	0.0494402
ENSG00000257315	100381270	ZBED6	-0.541856	0.0496338
ENSG00000187109	4673	NAP1L1	-0.268692	0.0498293
ENSG00000175567	7351	UCP2	0.591501	0.0498293
ENSG00000213694	286223	S1PR3	0.821257	0.0498293
ENSG00000185339	6948	TCN2	0.662602	0.0498913
ENSG00000106477	95681	CEP41	0.403757	0.04996

## Sheet: Cancer Cachexia
ensembl id	symbol	logFC	p-value
ENSG00000187840	EIF4EBP1	1.52669	1e-06
ENSG00000078328	RBFOX1	0.583705	1e-06
ENSG00000159713	TPPP3	-1.55939	1e-06
ENSG00000139329	LUM	-1.48787	1.46e-06
ENSG00000170144	HNRNPA3	0.569663	2.87e-06
ENSG00000196839	ADA	-0.796857	3.44e-06
ENSG00000175467	SART1	0.434534	3.69e-06
ENSG00000150907	FOXO1	1.16865	4.81e-06
ENSG00000134697	GNL2	0.465662	1.05e-05
ENSG00000187837	HIST1H1C	0.617636	1.25e-05
ENSG00000135821	GLUL	1.10814	2e-05
ENSG00000107821	KAZALD1	-1.29212	2.31e-05
ENSG00000113916	BCL6	0.864788	2.36e-05
ENSG00000123096	SSPN	0.58325	2.51e-05
ENSG00000013364	MVP	-0.714557	2.93e-05
ENSG00000204262	COL5A2	-1.38296	3.2e-05
ENSG00000153904	DDAH1	-0.843723	3.71e-05
ENSG00000171858	RPS21	0.498175	4.02e-05
ENSG00000118689	FOXO3	0.851357	4.21e-05
ENSG00000120992	LYPLA1	-0.500487	4.6e-05
ENSG00000142534	RPS11	0.362566	4.8e-05
ENSG00000122642	FKBP9	-0.356479	4.96e-05
ENSG00000070731	ST6GALNAC2	-1.0243	7.83e-05
ENSG00000172831	CES2	-0.509541	8.49e-05
ENSG00000170631	ZNF16	0.542815	0.000116578
ENSG00000162613	FUBP1	0.329862	0.000138889
ENSG00000085733	CTTN	-0.46775	0.000211831
ENSG00000135968	GCC2	0.325203	0.00025397
ENSG00000129484	PARP2	0.439384	0.000286189
ENSG00000167552	TUBA1A	-0.892461	0.000380868
ENSG00000143196	DPT	-0.743549	0.000401743
ENSG00000130150	MOSPD2	0.575111	0.000409148
ENSG00000106682	EIF4H	0.344605	0.000418697
ENSG00000182326	C1S	-0.687228	0.00044166
ENSG00000092531	SNAP23	-0.292348	0.00047618
ENSG00000136111	TBC1D4	0.3618	0.000509948
ENSG00000171206	TRIM8	-0.345563	0.000539556
ENSG00000100196	KDELR3	-1.06008	0.000574215
ENSG00000149136	SSRP1	0.276667	0.000660997
ENSG00000196616	ADH1B	1.2397	0.000694556
ENSG00000181690	PLAG1	1.09755	0.000703998
ENSG00000187193	MT1X	1.01667	0.000745956
ENSG00000168461	RAB31	-0.871188	0.000759134
ENSG00000171606	ZNF274	0.530278	0.000829143
ENSG00000139496	NUPL1	0.264714	0.000942832
ENSG00000159403	C1R	-0.743375	0.000959894
ENSG00000189091	SF3B3	0.312442	0.00102096
ENSG00000111276	CDKN1B	0.330322	0.00109368
ENSG00000168675	LDLRAD4	-0.447765	0.00111588
ENSG00000102265	TIMP1	-0.790358	0.00117387
ENSG00000112561	TFEB	0.477228	0.00125834
ENSG00000099204	ABLIM1	-1.18474	0.00131817
ENSG00000168056	LTBP3	-0.341757	0.00132272
ENSG00000136859	ANGPTL2	-0.699512	0.00138799
ENSG00000160201	U2AF1	0.270966	0.00156372
ENSG00000108878	CACNG1	0.387019	0.00175182
ENSG00000172493	AFF1	0.377459	0.00175536
ENSG00000187955	COL14A1	-1.27121	0.00185945
ENSG00000147231	CXorf57	0.903207	0.00200432
ENSG00000011465	DCN	-0.618455	0.00207395
ENSG00000187109	NAP1L1	-0.410067	0.00209292
ENSG00000070371	CLTCL1	0.356933	0.00227231
ENSG00000175634	RPS6KB2	0.367739	0.00228162
ENSG00000189221	MAOA	0.944065	0.00241968
ENSG00000155090	KLF10	0.570362	0.00252622
ENSG00000096717	SIRT1	0.354744	0.00287161
ENSG00000117475	BLZF1	0.261005	0.00292488
ENSG00000213762	ZNF134	0.434514	0.00298102
ENSG00000169715	MT1E	0.90149	0.00298424
ENSG00000198947	DMD	0.472015	0.00298799
ENSG00000124788	ATXN1	0.348207	0.00302144
ENSG00000166949	SMAD3	0.308304	0.00307186
ENSG00000118007	STAG1	0.29286	0.00312076
ENSG00000114302	PRKAR2A	-0.343389	0.0032326
ENSG00000145675	PIK3R1	0.906069	0.0032935
ENSG00000197969	VPS13A	-0.28772	0.00331285
ENSG00000136891	TEX10	0.345848	0.00345485
ENSG00000163430	FSTL1	-0.695389	0.00363389
ENSG00000164040	PGRMC2	-0.507626	0.00367275
ENSG00000084764	MAPRE3	-0.545225	0.00378479
ENSG00000189403	HMGB1	0.336268	0.00412209
ENSG00000132688	NES	-0.88822	0.004134
ENSG00000168938	PPIC	-0.368605	0.00415234
ENSG00000160007	ARHGAP35	-0.359153	0.00415324
ENSG00000072274	TFRC	-0.834553	0.00441254
ENSG00000120699	EXOSC8	0.31887	0.00449188
ENSG00000163520	FBLN2	-0.435903	0.00473669
ENSG00000073282	TP63	0.575232	0.00491858
ENSG00000108578	BLMH	-0.326598	0.00519114
ENSG00000224051	GLTPD1	-0.590162	0.00525498
ENSG00000173914	RBM4B	0.316331	0.00539721
ENSG00000152601	MBNL1	0.281474	0.00575528
ENSG00000105499	PLA2G4C	0.405038	0.00587257
ENSG00000006638	TBXA2R	-0.605936	0.00587762
ENSG00000113240	CLK4	0.381986	0.00602955
ENSG00000114796	KLHL24	0.334536	0.00617685
ENSG00000133401	PDZD2	-0.804902	0.00619444
ENSG00000132965	ALOX5AP	-0.635216	0.00619837
ENSG00000145022	TCTA	-0.354164	0.00635467
ENSG00000116741	RGS2	-0.835519	0.00700099
ENSG00000124107	SLPI	1.57154	0.00700818
ENSG00000172059	KLF11	0.440839	0.00701848
ENSG00000160299	PCNT	0.353602	0.00709375
ENSG00000167325	RRM1	0.345137	0.00733083
ENSG00000082212	ME2	-0.576386	0.00740402
ENSG00000113758	DBN1	-0.520315	0.00749348
ENSG00000172845	SP3	0.419834	0.00754123
ENSG00000173113	TRMT112	0.27107	0.0076295
ENSG00000121769	FABP3	-0.742441	0.00768348
ENSG00000185950	IRS2	0.566749	0.00772079
ENSG00000196428	TSC22D2	0.430558	0.00779181
ENSG00000168906	MAT2A	0.3127	0.00788021
ENSG00000110048	OSBP	0.289077	0.00788352
ENSG00000121417	ZNF211	0.52991	0.00789874
ENSG00000096968	JAK2	-0.530313	0.00795908
ENSG00000104325	DECR1	-0.525608	0.00799064
ENSG00000198015	MRPL42	0.275682	0.0079993
ENSG00000168734	PKIG	-0.418494	0.00825372
ENSG00000164331	ANKRA2	-0.34383	0.00841367
ENSG00000101439	CST3	-0.303354	0.00849753
ENSG00000132326	PER2	0.504402	0.00869177
ENSG00000067798	NAV3	-0.924124	0.00871564
ENSG00000131724	IL13RA1	-0.447889	0.00880701
ENSG00000072657	TRHDE	0.937382	0.00902607
ENSG00000123505	AMD1	0.265804	0.00927141
ENSG00000003756	RBM5	0.294899	0.00941136
ENSG00000100983	GSS	-0.34507	0.00966104
ENSG00000158201	ABHD3	0.567383	0.00988205
ENSG00000168477	TNXB	-0.525855	0.00994441
ENSG00000166033	HTRA1	-0.515024	0.0100328
ENSG00000006576	PHTF2	-0.490172	0.01015
ENSG00000170458	CD14	-0.640488	0.010224
ENSG00000122705	CLTA	0.387138	0.0102379
ENSG00000071243	ING3	0.339265	0.0104105
ENSG00000180104	EXOC3	0.266721	0.0108759
ENSG00000085224	ATRX	-0.302349	0.0109063
ENSG00000170776	AKAP13	-0.409281	0.0109544
ENSG00000205581	HMGN1	-0.376433	0.0112159
ENSG00000119729	RHOQ	-0.420955	0.0117648
ENSG00000113269	RNF130	-0.266673	0.0118212
ENSG00000126814	TRMT5	0.344843	0.0120066
ENSG00000130558	OLFM1	0.616841	0.0120442
ENSG00000018189	RUFY3	-0.300872	0.0121182
ENSG00000175567	UCP2	-0.46934	0.0123019
ENSG00000174276	ZNHIT2	0.320209	0.0125167
ENSG00000136235	GPNMB	-0.634827	0.0125188
ENSG00000100784	RPS6KA5	0.332009	0.0126683
ENSG00000067167	TRAM1	-0.362064	0.012677
ENSG00000163918	RFC4	0.353301	0.0127686
ENSG00000146247	PHIP	0.403394	0.0127793
ENSG00000092201	SUPT16H	0.27358	0.0128168
ENSG00000171735	CAMTA1	0.41522	0.0131349
ENSG00000100281	HMGXB4	0.32237	0.013525
ENSG00000140386	SCAPER	0.311589	0.0136776
ENSG00000023330	ALAS1	-0.471243	0.0140456
ENSG00000136518	ACTL6A	0.363363	0.0142955
ENSG00000166147	FBN1	-0.57452	0.0146781
ENSG00000130222	GADD45G	-1.18977	0.0149807
ENSG00000164104	HMGB2	0.44116	0.015302
ENSG00000130726	TRIM28	0.291382	0.0153225
ENSG00000109084	TMEM97	0.344601	0.0156642
ENSG00000166974	MAPRE2	-0.346869	0.01591
ENSG00000101972	STAG2	0.297255	0.0163726
ENSG00000260314	MRC1	-0.574326	0.016639
ENSG00000087303	NID2	-0.624077	0.0167071
ENSG00000105136	ZNF419	0.670587	0.0167378
ENSG00000144061	NPHP1	0.424165	0.0169112
ENSG00000133104	SPG20	0.26958	0.0169116
ENSG00000125848	FLRT3	0.688335	0.0169557
ENSG00000160310	PRMT2	-0.393247	0.017431
ENSG00000196296	ATP2A1	0.399174	0.0176465
ENSG00000152413	HOMER1	-0.438378	0.0177407
ENSG00000054267	ARID4B	0.302766	0.01812
ENSG00000077942	FBLN1	-0.631836	0.0181555
ENSG00000155096	AZIN1	-0.312439	0.0184811
ENSG00000165092	ALDH1A1	0.415275	0.0198771
ENSG00000170325	PRDM10	0.476385	0.0202226
ENSG00000145012	LPP	0.428114	0.0205113
ENSG00000160688	FLAD1	0.333913	0.0207282
ENSG00000120833	SOCS2	1.24084	0.0208324
ENSG00000105609	LILRB5	-0.615141	0.0213999
ENSG00000114378	HYAL1	-0.486534	0.0214478
ENSG00000108622	ICAM2	0.344805	0.021706
ENSG00000143158	MPC2	-0.302844	0.0222709
ENSG00000223705	NSUN5P1	0.367843	0.0225547
ENSG00000114857	NKTR	0.342007	0.0227855
ENSG00000076944	STXBP2	-0.621047	0.0247318
ENSG00000136026	CKAP4	-0.349149	0.0255282
ENSG00000133703	KRAS	-0.395476	0.0257542
ENSG00000111358	GTF2H3	-0.402474	0.026073
ENSG00000119326	CTNNAL1	-0.358082	0.0271063
ENSG00000177239	MAN1B1	-0.74163	0.027432
ENSG00000116030	SUMO1	-0.269252	0.0275096
ENSG00000062485	CS	0.261298	0.0275902
ENSG00000134463	ECHDC3	0.482015	0.028454
ENSG00000204103	MAFB	0.508296	0.0286092
ENSG00000100796	SMEK1	-0.346769	0.0286555
ENSG00000027697	IFNGR1	-0.319052	0.028701
ENSG00000101986	ABCD1	-0.344166	0.0295152
ENSG00000120889	TNFRSF10B	0.397844	0.0296297
ENSG00000059758	CDK17	0.273543	0.0299944
ENSG00000138376	BARD1	0.305678	0.0301977
ENSG00000129757	CDKN1C	0.342382	0.0302451
ENSG00000162775	RBM15	0.544775	0.0302621
ENSG00000147669	POLR2K	-0.648149	0.0307571
ENSG00000103145	HCFC1R1	-0.471823	0.0310999
ENSG00000160712	IL6R	0.585877	0.0312983
ENSG00000143819	EPHX1	-0.316559	0.0315711
ENSG00000100105	PATZ1	0.335693	0.0321393
ENSG00000018625	ATP1A2	0.261011	0.0322661
ENSG00000115806	GORASP2	-0.316322	0.0334016
ENSG00000166224	SGPL1	0.339729	0.0347027
ENSG00000101892	ATP1B4	-0.394974	0.0363272
ENSG00000145284	SCD5	-0.494859	0.0367306
ENSG00000107130	NCS1	-0.909162	0.0370716
ENSG00000109906	ZBTB16	0.428141	0.0371238
ENSG00000172399	MYOZ2	-0.837997	0.0381507
ENSG00000021355	SERPINB1	-0.43076	0.0386163
ENSG00000126368	NR1D1	0.559501	0.0387145
ENSG00000148468	FAM171A1	-0.475706	0.0391377
ENSG00000181873	IBA57	-0.300007	0.0394669
ENSG00000151835	SACS	-0.316642	0.0395233
ENSG00000115414	FN1	-0.850259	0.0397064
ENSG00000109501	WFS1	0.302536	0.0397871
ENSG00000077782	FGFR1	0.742602	0.0404785
ENSG00000134901	KDELC1	-0.588056	0.0412365
ENSG00000148180	GSN	-0.384165	0.0412736
ENSG00000025156	HSF2	0.286469	0.0423087
ENSG00000119979	FAM45A	-0.300408	0.0423757
ENSG00000143384	MCL1	0.267554	0.0439707
ENSG00000141959	PFKL	-0.335504	0.0453989
ENSG00000147050	KDM6A	0.415632	0.0456397
ENSG00000197956	S100A6	-0.613199	0.0457202
ENSG00000079819	EPB41L2	-0.352572	0.0464451
ENSG00000160145	KALRN	-0.541203	0.0475639
ENSG00000182551	ADI1	-0.393961	0.0480782
ENSG00000204291	COL15A1	-0.423401	0.0481177
ENSG00000122786	CALD1	-0.517236	0.0496086
ENSG00000117461	PIK3R3	-0.321849	0.0502382
ENSG00000184990	SIVA1	0.326477	0.05114
ENSG00000058453	CROCC	0.397263	0.0512473
ENSG00000137094	DNAJB5	0.299894	0.0523683
ENSG00000026950	BTN3A1	-0.507718	0.0525953
ENSG00000197442	MAP3K5	-0.400893	0.0537728
ENSG00000213719	CLIC1	-0.392751	0.0538222
ENSG00000117360	PRPF3	0.500166	0.0552578
ENSG00000070540	WIPI1	-0.275981	0.0564485
ENSG00000115159	GPD2	0.317127	0.0572526
ENSG00000121413	ZSCAN18	0.323663	0.0584389
ENSG00000173457	PPP1R14B	-0.329436	0.05878
ENSG00000144674	GOLGA4	-0.316747	0.0592991
ENSG00000094963	FMO2	0.433537	0.0601858
ENSG00000070159	PTPN3	0.35425	0.0601959
ENSG00000120675	DNAJC15	-0.283233	0.0614234
ENSG00000184831	APOO	-0.304207	0.0621226
ENSG00000176171	BNIP3	-0.281609	0.0623774
ENSG00000154265	ABCA5	0.261194	0.0635156
ENSG00000150527	CTAGE5	-0.29464	0.0654935
ENSG00000100027	YPEL1	-0.400298	0.0671489
ENSG00000138764	CCNG2	-0.342883	0.067271
ENSG00000106355	LSM5	0.407776	0.0679472
ENSG00000160179	ABCG1	0.510157	0.0680418
ENSG00000103042	SLC38A7	-0.2602	0.0680547
ENSG00000169710	FASN	0.730824	0.0711907
ENSG00000163629	PTPN13	-0.411561	0.0725118
ENSG00000165507	C10orf10	0.441627	0.0755829
ENSG00000049246	PER3	0.31595	0.0768841
ENSG00000177692	DNAJC28	-0.35181	0.0773235
ENSG00000226306	NPY6R	-0.447855	0.0775984
ENSG00000131378	RFTN1	-0.310462	0.0791723
ENSG00000149591	TAGLN	0.700617	0.0793181
ENSG00000171492	LRRC8D	0.322428	0.07949
ENSG00000132463	GRSF1	-0.26013	0.0832181
ENSG00000172456	FGGY	0.337251	0.0844916
ENSG00000168994	PXDC1	0.357578	0.0871221
ENSG00000100284	TOM1	0.263625	0.0873787
ENSG00000254087	LYN	-0.416612	0.0888451
ENSG00000198521	ZNF43	-0.27598	0.0902583
ENSG00000158373	HIST1H2BD	0.27513	0.0907326
ENSG00000165028	NIPSNAP3B	-0.276209	0.0908167
ENSG00000143365	RORC	0.310991	0.0909639
ENSG00000171864	PRND	-0.835051	0.0919236
ENSG00000069702	TGFBR3	0.33124	0.0923008
ENSG00000004776	HSPB6	-0.368896	0.0924802
ENSG00000126803	HSPA2	0.45455	0.0936568
ENSG00000165996	PTPLA	-0.308907	0.093805
ENSG00000177879	AP3S1	-0.355564	0.0946839
ENSG00000089472	HEPH	-0.650988	0.0957463
ENSG00000178209	PLEC	-0.486358	0.0965055
ENSG00000130159	ECSIT	-0.263262	0.0978264
ENSG00000162576	MXRA8	-0.373298	0.0980501
ENSG00000162645	GBP2	-0.38649	0.098715
ENSG00000140025	EFCAB11	-0.353105	0.0998103
ENSG00000233822	HIST1H2BN	-0.429486	0.0999062

## Sheet: Cellular Senescence
symbol	entrezgene	qvalue
PIK3IP1	113791	1.14e-08
SLC1A1	6505	5.13e-08
HIST1H2BK	85236	1.89e-07
TP53INP1	94241	2.16e-07
IGFBP5	3488	2.52e-07
IFI6	2537	3.03e-07
ZMAT3	64393	3.73e-07
GABARAPL1	23710	3.79e-07
PINK1	65018	3.88e-07
YPEL5	51646	4.15e-07
PAM	5066	6.61e-07
IGFBP7	3490	7.16e-07
HIST1H4H	8365	7.77e-07
SLC9A7	84679	1.34e-06
RRM2B	50484	1.43e-06
MXRA7	439921	1.53e-06
CLDN1	9076	2.76e-06
HIST1H2AC	8334	2.92e-06
SAT1	6303	4.89e-06
PSG7	5676	5.06e-06
PCYOX1	51449	5.12e-06
CDKN1A	1026	5.14e-06
HIST1H1C	3006	5.38e-06
PAMR1	25891	5.66e-06
ANTXR1	84168	7.6e-06
DYNLT3	6990	7.87e-06
SPARC	6678	8.16e-06
GRN	2896	8.48e-06
DNAJB4	11080	8.81e-06
FAM214A	56204	9.01e-06
PSG4	5672	9.06e-06
GPR155	151556	9.3e-06
HIST1H2BC	8347	1.79e-05
CCND1	595	1.84e-05
TMEM217	221468	1.9e-05
HIST2H2BE	8349	2.96e-05
PLAT	5327	3.03e-05
CERCAM	51148	3.11e-05
MX1	4599	3.19e-05
OSTM1	28962	3.27e-05
GAS6	2621	3.35e-05
FILIP1L	11259	3.44e-05
TRIM22	10346	3.54e-05
PLA2G4C	8605	3.83e-05
NUAK1	9891	4.24e-05
ATP6V0E1	8992	4.32e-05
STC2	8614	4.39e-05
SGIP1	84251	4.47e-05
PERP	64065	4.56e-05
SERINC1	57515	4.64e-05
PLXNA3	55558	4.73e-05
USP53	54532	4.82e-05
LUM	4060	4.92e-05
APLP1	333	5.02e-05
GLRX	2745	5.13e-05
FN1	2335	5.24e-05
GPNMB	10457	5.35e-05
CITED2	10370	5.47e-05
PSG1	5669	6.21e-05
PSG5	5673	6.91e-05
CTSF	8722	7.2e-05
ATP6AP1	537	7.31e-05
CYB5R1	51706	7.43e-05
INA	9118	0.000107458
PCDH10	57575	0.000109039
PSG6	5675	0.000110666
LRRN3	54674	0.000112343
PGM2L1	283209	0.000114071
ATP6AP2	10159	0.000115854
GPR137B	7107	0.000179162
ZNFX1	57169	0.000181459
MAP3K7CL	56911	0.000183815
TMEM45A	55076	0.000186234
SERPINB2	5055	0.000188717
HIST1H2BD	3017	0.000191267
CYFIP2	26999	0.000193888
SLC17A5	26503	0.00019658
HSPB8	26353	0.000199349
CTSD	1509	0.000202197
ACYP2	98	0.000249379
ITM2B	9445	0.000251824
NEXN	91624	0.000254317
C1orf198	84886	0.00025686
SCD5	79966	0.000259455
SUGCT	79783	0.000262102
TGFB2	7042	0.000263678
TIMP2	7077	0.000264804
PSG2	5670	0.000266933
FNDC4	64838	0.000267563
RAB6B	51560	0.00027027
ASAH1	427	0.000270379
DNAJB9	4189	0.000273255
LRP1	4035	0.000276194
L1CAM	3897	0.000279196
GLS	2744	0.000282264
TSPAN13	27075	0.0002854
BRI3	25798	0.000288607
STX12	23673	0.000291887
DDX58	23586	0.000295242
DAGLB	221955	0.000298675
DPP4	1803	0.000302188
COX7A1	1346	0.000305786
FBXO32	114907	0.00030947
ENC1	8507	0.000365719
TMTC1	83857	0.000368742
TMEM47	83604	0.000371815
CALD1	800	0.000374939
STAT1	6772	0.000378117
SMPD1	6609	0.000381348
MFSD1	64747	0.000384636
TMEM9B	56674	0.000387981
BSDC1	55108	0.000391384
PLCB4	5332	0.000394847
ATP2B4	493	0.000398373
IGF2R	3482	0.000401962
PLA2G15	23659	0.000405616
NCSTN	23385	0.000409337
PIK3R3	8503	0.000409868
F3	2152	0.000413127
MAP1LC3B	81631	0.000413772
PRSS23	11098	0.000416988
PPP1R3C	5507	0.00041775
ATP6V1G1	9550	0.000569397
CREG1	8804	0.000573777
NTN4	59277	0.000578225
PLOD2	5352	0.000582743
ATP6V1A	523	0.000587331
DKK3	27122	0.000591993
CLIP3	25999	0.000596729
DUSP3	1845	0.000601541
CTSB	1508	0.000606431
CD163L1	283316	0.000614907
MAST3	23031	0.000619566
FZD8	8325	0.000956617
TMEM178B	100507421	0.000963756
GDF15	9518	0.00102629
ARHGAP29	9411	0.00103357
KCTD16	57528	0.00104095
NPDC1	56654	0.00104844
PRNP	5621	0.00105604
CYB5D2	124936	0.00106374
ADAMTS5	11096	0.00107157
MFSD11	79157	0.00154893
BTG2	7832	0.00155867
CALCOCO1	57658	0.00156853
TMEM127	55654	0.00157852
NRBP2	340371	0.00158567
SERPINI1	5274	0.00158864
MXD4	10608	0.00159552
AK3	50808	0.00159889
MMP12	4321	0.00160927
IFIT2	3433	0.00161979
FUCA1	2517	0.00163045
ISCU	23479	0.00164124
COBLL1	22837	0.00165219
FAT1	2195	0.00166328
SAMD9L	219285	0.00167451
EPHA4	2043	0.0016859
CREBRF	153222	0.00169745
JMY	133746	0.00170916
FAXDC2	10826	0.00172103
OPTN	10133	0.00173306
ISG15	9636	0.00206519
CD36	948	0.00207578
PLXDC2	84898	0.00208648
GNPTG	84572	0.00209729
FAM214B	80256	0.00210822
SLC25A20	788	0.00211925
WFS1	7466	0.00213041
SORT1	6272	0.00214168
KIAA1191	57179	0.00215307
P3H2	55214	0.00216458
TM7SF3	51768	0.00217622
MARCH2	51257	0.00218798
CRYL1	51084	0.00219988
MXI1	4601	0.0022119
MFGE8	4240	0.00222405
LAMC1	3915	0.00223634
KIF3C	3797	0.00224876
KCNJ2	3759	0.00226132
IDS	3423	0.00227403
HEXB	3074	0.00228688
HAGH	3029	0.00229987
SLC46A3	283537	0.00231301
KCNMB4	27345	0.00232631
SESN1	27244	0.00233975
MAMDC2	256691	0.00235336
DDAH1	23576	0.00236712
SVIL	6840	0.00237531
TMEM131	23505	0.00238104
PSG9	5678	0.00238724
DNASE1L1	1774	0.00239513
SAMD9	54809	0.0023993
DAB2	1601	0.00240939
SPATA18	132671	0.00241148
COL8A1	1295	0.00242382
CYP2U1	113612	0.00243842
MLLT11	10962	0.0024532
TGOLN2	10618	0.00246815
TOB1	10140	0.0024833
DHRS3	9249	0.00268172
ADAM23	8745	0.00269304
ITFG1	81533	0.00270445
SLC35F5	80255	0.00271596
TIMP3	7078	0.00272757
SLC20A2	6575	0.00273927
SELENOW	6415	0.00275108
PTPRK	5796	0.00276299
NIPAL3	57185	0.002775
PRPS1	5631	0.00278712
TMEM106B	54664	0.00279934
PLOD1	5351	0.00281168
ATP6V0C	527	0.00282412
PDK2	5164	0.00283667
ARMCX3	51566	0.00284933
ANGPTL4	51129	0.00286211
ADIPOR1	51094	0.002875
MDM2	4193	0.00288801
MANBA	4126	0.00290114
LOXL2	4017	0.00291439
RAB11FIP5	26056	0.00292776
LRP10	26020	0.00294125
MPC2	25874	0.00295486
MAN2B2	23324	0.00296861
AKR1B1	231	0.00298248
MAPRE3	22924	0.00299648
FGF2	2247	0.00301062
DUSP6	1848	0.00302488
GADD45A	1647	0.00303929
CTSZ	1522	0.00305383
CRYAB	1410	0.00306851
TPRG1L	127262	0.00308334
FRMD6	122786	0.0030983
GINM1	116254	0.00311342
GALNT5	11227	0.00312868
POSTN	10631	0.00314409
PGRMC2	10424	0.00315966
CDKN2B	1030	0.00317538
P2RX5	5026	0.00327709
ARRDC4	91947	0.00332356
TNFRSF10D	8793	0.00333696
PIGZ	80235	0.00335047
TIGAR	57103	0.00336409
STYK1	55359	0.00337782
SARAF	51669	0.00339167
CASTOR3	352954	0.00340562
FTH1	2495	0.0034197
CBX7	23492	0.00343389
TANGO2	128989	0.00344819
CD81	975	0.00376709
TMEM59	9528	0.00378169
PEA15	8682	0.00379641
STC1	6781	0.00381124
BPGM	669	0.00382618
ANKRD1	27063	0.00384125
LMOD1	25802	0.00385643
CNN1	1264	0.00387173
SERINC3	10955	0.00388716
SEMA3C	10512	0.00390271
SYNGR1	9145	0.00513602
NABP1	64859	0.00515533
SGSH	6448	0.00517478
PCDHB16	57717	0.00519439
CMYA5	202333	0.00521413
ZNF610	162963	0.00523404
ZNF582	147948	0.00525409
LACC1	144811	0.0052743
GBA	2629	0.00573394
TNFSF10	8743	0.00789073
TAP1	6890	0.00791943
SYT1	6857	0.00794833
TMEM30A	55754	0.00797745
DCBLD1	285761	0.00800678
NAP1L5	266812	0.00803632
SLC43A2	124935	0.00806609
ATG4A	115201	0.00809607
NBEAL1	65065	0.00998863
PLPP4	196051	0.0100247
CCNG1	900	0.0106198
TSC22D1	8848	0.0106537
CYSTM1	84418	0.0106879
TM2D1	83941	0.0107222
COQ10B	80219	0.0107568
VAMP2	6844	0.0107916
MARCH4	57574	0.0108267
TBC1D19	55296	0.0108619
HERC6	55008	0.0108974
RETSAT	54884	0.0109332
KLHL24	54800	0.0109691
ARL15	54622	0.0110053
CPA4	51200	0.0110418
LRPAP1	4043	0.0110785
ARHGEF37	389337	0.0111154
C5orf46	389336	0.0111526
INPP5D	3635	0.01119
FAS	355	0.0112277
IFIT1	3434	0.0112656
GRINA	2907	0.0113038
ANGPT1	284	0.0113422
VPS41	27072	0.0113809
OPN3	23596	0.0114199
FOLR3	2352	0.0114592
FLNC	2318	0.0114987
EDN1	1906	0.0115385
PRICKLE2	166336	0.0115785
ANKRD29	147463	0.0116189
UBR3	130507	0.0116595
MAN1B1	11253	0.0117004
PRAF2	11230	0.0117416
PNRC1	10957	0.0117831
NPC2	10577	0.0118249
DPYSL4	10570	0.011867
CPQ	10404	0.0119093
FRY	10129	0.011952
PREPL	9581	0.0131896
ORMDL3	94103	0.0132249
PGAP3	93210	0.0132603
PAPSS2	9060	0.013296
PSTPIP2	9050	0.0133318
CCND2	894	0.0133678
RIOK3	8780	0.0134041
ADAM19	8728	0.0134405
FBXL20	84961	0.0134771
OGFRL1	79627	0.0135139
DDA1	79016	0.013551
VKORC1	79001	0.0135882
THBS1	7057	0.0136256
TGM2	7052	0.0136633
SOX4	6659	0.0137011
FNDC3B	64778	0.0137392
ABHD4	63874	0.0137774
PLEKHA1	59338	0.0138159
RARRES3	5920	0.0138546
PTPRM	5797	0.0138935
RHBDD2	57414	0.0139327
PRRG1	5638	0.013972
EDEM2	55741	0.0140116
HHAT	55733	0.0140514
POMGNT1	55624	0.0140915
DRAM1	55332	0.0141317
RIN2	54453	0.0141722
ZFYVE1	53349	0.0142129
MYOZ2	51778	0.0142539
TRPV2	51393	0.0142951
FAM198B	51313	0.0143365
KCNN2	3781	0.0143782
APP	351	0.0144201
IGFBP3	3486	0.0144623
SP110	3431	0.0145047
IFI27	3429	0.0145474
AOX1	316	0.0145903
LMCD1	29995	0.0146334
GPER1	2852	0.0146769
GPC1	2817	0.0147205
GM2A	2760	0.0147645
TANC1	85461	0.0147784
TNFRSF21	27242	0.0148087
KRTAP1-5	83895	0.014825
ZBTB20	26137	0.0148532
HIST1H2BE	8344	0.0148719
AHCYL2	23382	0.0148979
TVP23B	51030	0.0149191
KIAA0930	23313	0.0149429
LIMCH1	22998	0.0149882
PCNX1	22990	0.0150337
ELL2	22936	0.0150796
FHL1	2273	0.0151257
CLN8	2055	0.0151721
GLB1	2720	0.0152161
BMT2	154743	0.0152188
CTGF	1490	0.0152657
GABARAP	11337	0.015313
BLCAP	10904	0.0153606
CAP2	10486	0.0154084
MRVI1	10335	0.0154566
HDAC9	9734	0.0170275
IPO13	9670	0.0170682
ATP6V0D1	9114	0.0171091
TNFRSF10B	8795	0.0171503
WDR26	80232	0.0171916
REEP5	7905	0.0172331
ZFAND5	7763	0.0172748
WNT5A	7474	0.0173168
UBE2H	7328	0.0173589
TPM2	7169	0.0174012
TAPBP	6892	0.0174438
NXPE3	91775	0.0174521
SMURF2	64750	0.0174865
PIP4K2C	79837	0.0174926
RRAS	6237	0.0175295
TAF13	6884	0.0175332
SQOR	58472	0.0175727
PLSCR4	57088	0.0175741
PCDHB8	56128	0.0176152
ZBTB4	57659	0.0176161
ANO10	55129	0.0176564
SEMA6A	57556	0.0176597
SLFN12	55106	0.0176979
HEG1	57493	0.0177035
CCDC9B	388115	0.0177395
SLC44A2	57153	0.0177475
NCKAP5	344148	0.0177814
MASP1	5648	0.0177918
LRP12	29967	0.0178234
LPCAT2	54947	0.0178363
SLC25A4	291	0.0178656
DHRS7	51635	0.017881
WDR63	126820	0.0179081
GDE1	51573	0.0179259
CDKN2A	1029	0.0179507
MYLK	4638	0.0179711
STS	412	0.0180164
LOX	4015	0.018062
RND3	390	0.0181079
ARF4	378	0.018154
ITGB5	3693	0.0182003
ITGAV	3685	0.0182468
ITGA2	3673	0.0182936
SERINC2	347735	0.0183406
ANXA4	307	0.0183879
GOLGB1	2804	0.0184354
GFPT1	2673	0.0184832
TCTN3	26123	0.0185312
RAI14	26064	0.0185794
MRAS	22808	0.018628
EFEMP1	2202	0.0186767
SLC31A2	1318	0.0187257
DHRS1	115817	0.018775
GLMP	112770	0.0188246
DUSP10	11221	0.0188744
RAB40B	10966	0.0189244
NDRG1	10397	0.0189748
TMBIM1	64114	0.0215678
TPM1	7168	0.023028
LAMB2	3913	0.0230809
EPAS1	2034	0.0231341
SLC16A3	9123	0.0249321
MCFD2	90411	0.0249859
P4HA2	8974	0.02504
MGARP	84709	0.0250943
DYNLRB2	83657	0.0251489
PDCD1LG2	80380	0.0252037
ULBP2	80328	0.0252587
C3	718	0.025314
ATP10D	57205	0.0253695
MCOLN1	57192	0.0254253
EMC7	56851	0.0254813
SULF2	55959	0.0255375
CPPED1	55313	0.025594
CTSA	5476	0.0256508
MANSC1	54682	0.0257078
CHPF2	54480	0.025765
ETV7	51513	0.0258225
C11orf96	387763	0.0258803
IFIT3	3437	0.0259383
HLA-B	3106	0.0259966
AMPD3	272	0.0260552
WDR47	22911	0.026114
RBM24	221662	0.0261731
DGKA	1606	0.0262324
C19orf18	147685	0.026292
SELENOM	140606	0.0263519
FAM43A	131583	0.0264121
CDH10	1008	0.0264725
SNPH	9751	0.0350314
SH3PXD2A	9644	0.0351033
CAVIN4	347273	0.0351628
DNER	92737	0.0351755
FANK1	92565	0.0352481
LMBRD2	92255	0.0353209
CAV2	858	0.035394
C15orf48	84419	0.0354674
UCHL1	7345	0.0355412
TMEM35A	59353	0.0356152
RHOU	58480	0.0356896
HTRA1	5654	0.0357642
PCDHB2	56133	0.0358392
MMP3	4314	0.0359145
LIPA	3988	0.0359901
CXCL10	3627	0.0360661
ICAM1	3383	0.0361423
SLC25A45	283130	0.0362189
RNF11	26994	0.0362958
APOL2	23780	0.036373
TBC1D9	23158	0.0364505
FAM219A	203259	0.0365284
LINGO2	158038	0.0366067
AHNAK2	113146	0.0366852
SYNGR2	9144	0.0465033
APH1B	83464	0.0465918
ARMC9	80210	0.0466808
SCG2	7857	0.04677
RNF103	7844	0.0468596
TLR3	7098	0.0469496
BTC	685	0.0470398
SIL1	64374	0.0471305
IFIH1	64135	0.0472215
PHTF2	57157	0.0473128
BAIAP2L1	55971	0.0474045
CNNM2	54805	0.0474965
PODXL	5420	0.0475889
ARHGEF3	50650	0.0476817
ATP6V0A4	50617	0.0477748
IGIP	492311	0.0478683
NAP1L3	4675	0.0479622
TSPAN11	441631	0.0480564
MEST	4232	0.048151
SAMD12	401474	0.048246
SHC4	399694	0.0483413
KCTD4	386618	0.0484371
TUBG2	27175	0.0485332
FBXO6	26270	0.0486297
SIPA1L1	26037	0.0487265
LRRC6	23639	0.0488238
SULF1	23213	0.0489214
RIMS1	22999	0.0490195
SCUBE3	222663	0.0491179
OTUD1	220213	0.0492167
CYB561A3	220002	0.049316
ABCA3	21	0.0494156
DIO2	1734	0.0495156
DDB2	1643	0.0496161
ITPRIPL2	162073	0.0497169
TXNIP	10628	0.0498182
IFITM3	10410	0.0499198
EDIL3	10085	0.0500219
