# Supplementary material for: Skeletal muscle transcriptional dysregulation of genes involved in senescence is associated with prognosis in severe heart failure
Source: Commun Med (Lond). 2026 Jan 16;6:97. doi: 10.1038/s43856-025-01362-z (PMC12891519; doi:10.1038/s43856-025-01362-z)
Supplement: Supplementary file 5 — Supplementary Data 2 [file 43856_2025_1362_MOESM5_ESM.xlsx]

## Sheet: IN; Community info & validation
NETWORK COMMUNITY INFO		GENE SET ENRICHMENT ANALYSIS										COMMUNITY VALIDATION
WGCNA id	Community size	Gene ontology enrichment analysis	KEGG enrichment analysis	Metabolite enrichment analysis	Transcription factor enrichment analysis	WikiPathways enrichment analysis	Gene ontology enrichment analysis (P-value)	KEGG enrichment analysis (P-value)	Metabolite enrichment analysis (P-value)	Transcription factor enrichment analysis (P-value)	WikiPathways enrichment analysis (P-value)	GTEX DATA SET Z-score	STRRIDE DATA SET Z-score	DERBY DATA SET Z-score
blue	3290											17.3924	67.4052	69.4004
cyan	149	GO_EXTRACELLULAR_STRUCTURE_ORGANIZATION, GO_MULTICELLULAR_ORGANISMAL_MACROMOLECULE_METABOLIC_PROCESS, GO_MULTICELLULAR_ORGANISM_METABOLIC_PROCESS, GO_COLLAGEN_FIBRIL_ORGANIZATION, GO_EXTRACELLULAR_MATRIX_DISASSEMBLY, GO_BIOLOGICAL_ADHESION, GO_FIBRIL_ORGANIZATION, GO_RESPONSE_TO_ACID_CHEMICAL, GO_VASCULATURE_DEVELOPMENT, GO_RESPONSE_TO_AMINO_ACID, GO_CELLULAR_RESPONSE_TO_AMINO_ACID_STIMULUS, GO_C…	KEGG_ECM_RECEPTOR_INTERACTION, KEGG_FOCAL_ADHESION, KEGG_DRUG_METABOLISM_CYTOCHROME_P450, KEGG_TYROSINE_METABOLISM, KEGG_RETINOL_METABOLISM	Tyrosine metabolism, Xenobiotics metabolism, Serotonin and melatonin biosynthesis, Phenylalanine, tyrosine and tryptophan biosynthesis, Retinol metabolism	WP_MIRNA_TARGETS_IN_ECM_AND_MEMBRANE_RECEPTORS, WP_FOCAL_ADHESIONPI3KAKTMTORSIGNALING_PATHWAY, WP_FOCAL_ADHESION, WP_INFLAMMATORY_RESPONSE_PATHWAY, WP_MIR5093P_ALTERATION_OF_YAP1ECM_AXIS, WP_PI3KAKT_SIGNALING_PATHWAY	miRNA targets in ECM and membrane receptors, Focal Adhesion-PI3K-Akt-mTOR-signaling pathway, Focal Adhesion, Inflammatory Response Pathway, miR-509-3p alteration of YAP1/ECM axis, PI3K-Akt Signaling Pathway	0, 0, 0, 0, 0, 0, 0, 4e-04, 6e-04, 8e-04, 8e-04, 0.0011, 0.0012, 0.0012, 0.0012, 0.0015, 0.0027, 0.0034, 0.0037, 0.0046, 0.0046, 0.0078, 0.0078, 0.0091, 0.0091, 0.0096, 0.0096	0, 0, 0.003, 0.003, 0.0082	0.00130951901634454, 0.00399196651559615, 0.00399196651559615, 0.0258266643508287, 0.0258266643508287	0, 0, 0, 1e-04, 1e-04, 2e-04	0, 0, 0, 1e-04, 1e-04, 2e-04	7.92498	21.6447	22.4958
pink	344	GO_MULTI_ORGANISM_METABOLIC_PROCESS, GO_NUCLEAR_TRANSCRIBED_MRNA_CATABOLIC_PROCESS_NONSENSE_MEDIATED_DECAY, GO_TRANSLATIONAL_INITIATION, GO_ESTABLISHMENT_OF_PROTEIN_LOCALIZATION_TO_ENDOPLASMIC_RETICULUM, GO_PROTEIN_LOCALIZATION_TO_ENDOPLASMIC_RETICULUM, GO_PROTEIN_TARGETING_TO_MEMBRANE, GO_VIRAL_LIFE_CYCLE, GO_RNA_CATABOLIC_PROCESS, GO_RRNA_METABOLIC_PROCESS, GO_RIBOSOME_BIOGENESIS, GO_NCRNA_META…	KEGG_RIBOSOME	Aminoacyl-tRNA biosynthesis	WP_CYTOPLASMIC_RIBOSOMAL_PROTEINS, WP_NSP1_FROM_SARSCOV2_INHIBITS_TRANSLATION_INITIATION_IN_THE_HOST_CELL	Cytoplasmic Ribosomal Proteins	0, 0, 0, 0, 0, 0, 0, 0, 0, 0, 0, 0, 0, 0, 0, 0, 0, 0, 0, 0, 0, 0, 0, 0, 0, 8e-04, 0.0058, 0.007, 0.0072	0	0.0317282870111683	0, 8e-04	0	21.9842	26.055	22.4132
green	285	GO_MODULATION_OF_SYNAPTIC_TRANSMISSION, GO_REGULATION_OF_SYNAPSE_STRUCTURE_OR_ACTIVITY, GO_NEURON_DEVELOPMENT, GO_CELL_MORPHOGENESIS_INVOLVED_IN_NEURON_DIFFERENTIATION, GO_NEURON_PROJECTION_DEVELOPMENT, GO_NEURON_PROJECTION_MORPHOGENESIS, GO_REGULATION_OF_SYNAPTIC_PLASTICITY, GO_NEUROLOGICAL_SYSTEM_PROCESS, GO_CELL_MORPHOGENESIS_INVOLVED_IN_DIFFERENTIATION, GO_NEURON_DIFFERENTIATION, GO_CELL_PART…	KEGG_GAP_JUNCTION		WP_FRAGILE_X_SYNDROME, WP_SPLICING_FACTOR_NOVA_REGULATED_SYNAPTIC_PROTEINS, WP_CALCIUM_REGULATION_IN_THE_CARDIAC_CELL	Splicing factor NOVA regulated synaptic proteins, Calcium Regulation in the Cardiac Cell, Synaptic Vesicle Pathway, Pathogenic Escherichia coli infection, The effect of progerin on the involved genes in Hutchinson-Gilford Progeria Syndrome	0, 0, 0, 0, 0, 0, 0, 0, 0, 0, 0, 0, 0, 0, 0, 0, 1e-04, 1e-04, 1e-04, 1e-04, 1e-04, 2e-04, 2e-04, 2e-04, 2e-04, 3e-04, 3e-04, 6e-04, 6e-04, 7e-04, 7e-04, 9e-04, 0.0015, 0.0017, 0.0024, 0.0028, 0.0028, 0.0057, 0.0059, 0.0066, 0.008, 0.008, 0.008, 0.0086, 0.0091, 0.0091, 0.0098	0.0062		7e-04, 0.0027, 0.0044	0.0042, 0.0046, 0.0185, 0.0195, 0.0195	4.86438	9.35311	5.56296
brown	3934	GO_MITOTIC_CELL_CYCLE, GO_ORGANELLE_FISSION, GO_NUCLEAR_TRANSPORT, GO_MITOTIC_NUCLEAR_DIVISION, GO_MRNA_PROCESSING, GO_PROTEIN_UBIQUITINATION, GO_SISTER_CHROMATID_COHESION, GO_NUCLEAR_CHROMOSOME_SEGREGATION	KEGG_UBIQUITIN_MEDIATED_PROTEOLYSIS, KEGG_RNA_DEGRADATION			Ciliary landscape, Endoderm Differentiation	7e-04, 0.0015, 0.0073, 0.0073, 0.0077, 0.0077, 0.0081, 0.0081	0.006, 0.0065			0.0483, 0.0483	36.5787	64.1532	30.6879
grey	69											1.01304	0.701137	-0.31589
lightyellow	133	GO_ELECTRON_TRANSPORT_CHAIN, GO_OXIDATIVE_PHOSPHORYLATION, GO_MITOCHONDRION_ORGANIZATION, GO_CELLULAR_RESPIRATION, GO_ENERGY_DERIVATION_BY_OXIDATION_OF_ORGANIC_COMPOUNDS, GO_GENERATION_OF_PRECURSOR_METABOLITES_AND_ENERGY, GO_NUCLEOSIDE_TRIPHOSPHATE_METABOLIC_PROCESS, GO_NUCLEOSIDE_MONOPHOSPHATE_METABOLIC_PROCESS, GO_MITOCHONDRIAL_RESPIRATORY_CHAIN_COMPLEX_ASSEMBLY, GO_GLYCOSYL_COMPOUND_METABOLIC_…	KEGG_OXIDATIVE_PHOSPHORYLATION, KEGG_PARKINSONS_DISEASE, KEGG_ALZHEIMERS_DISEASE, KEGG_HUNTINGTONS_DISEASE, KEGG_CARDIAC_MUSCLE_CONTRACTION	Oxidative phosphorylation	WP_ELECTRON_TRANSPORT_CHAIN_OXPHOS_SYSTEM_IN_MITOCHONDRIA, WP_NONALCOHOLIC_FATTY_LIVER_DISEASE, WP_MITOCHONDRIAL_COMPLEX_I_ASSEMBLY_MODEL_OXPHOS_SYSTEM, WP_OXIDATIVE_PHOSPHORYLATION, WP_MITOCHONDRIAL_CIV_ASSEMBLY, WP_MITOCHONDRIAL_CIII_ASSEMBLY	Electron Transport Chain (OXPHOS system in mitochondria), Nonalcoholic fatty liver disease, Mitochondrial complex I assembly model OXPHOS system, Oxidative phosphorylation	0, 0, 0, 0, 0, 0, 0, 0, 0, 0, 0, 0, 0, 0, 0, 0, 0, 0, 0, 0, 0, 0, 2e-04, 6e-04, 8e-04, 8e-04, 8e-04, 0.0026	0, 0, 0, 0, 0	3.89513404585453e-23	0, 0, 0, 0, 0, 0.0059	0, 0, 0, 0	5.64018	15.0983	30.5592
black	178	GO_MITOCHONDRION_ORGANIZATION, GO_NUCLEOSIDE_TRIPHOSPHATE_METABOLIC_PROCESS, GO_CELLULAR_RESPIRATION, GO_NUCLEOSIDE_MONOPHOSPHATE_METABOLIC_PROCESS, GO_NUCLEOBASE_CONTAINING_SMALL_MOLECULE_METABOLIC_PROCESS, GO_GLYCOSYL_COMPOUND_METABOLIC_PROCESS, GO_GENERATION_OF_PRECURSOR_METABOLITES_AND_ENERGY, GO_MITOCHONDRIAL_TRANSLATION, GO_PURINE_CONTAINING_COMPOUND_METABOLIC_PROCESS, GO_OXIDATIVE_PHOSPHOR…	KEGG_PARKINSONS_DISEASE, KEGG_OXIDATIVE_PHOSPHORYLATION, KEGG_HUNTINGTONS_DISEASE, KEGG_ALZHEIMERS_DISEASE, KEGG_CITRATE_CYCLE_TCA_CYCLE, KEGG_CARDIAC_MUSCLE_CONTRACTION, KEGG_PROPANOATE_METABOLISM, KEGG_VALINE_LEUCINE_AND_ISOLEUCINE_DEGRADATION	Oxidative phosphorylation, Terpenoid backbone biosynthesis, Tricarboxylic acid cycle and glyoxylate/dicarboxylate metabolism	WP_ELECTRON_TRANSPORT_CHAIN_OXPHOS_SYSTEM_IN_MITOCHONDRIA, WP_OXIDATIVE_PHOSPHORYLATION, WP_MITOCHONDRIAL_COMPLEX_I_ASSEMBLY_MODEL_OXPHOS_SYSTEM, WP_NONALCOHOLIC_FATTY_LIVER_DISEASE, WP_NAD_METABOLISM_IN_ONCOGENEINDUCED_SENESCENCE_AND_MITOCHONDRIAL_DYSFUNCTIONASSOCIATED_SENESCENCE, WP_MITOCHONDRIAL_CIV_ASSEMBLY, WP_MITOCHONDRIAL_CIII_ASSEMBLY, WP_NAD_METABOLISM, WP_RIBOFLAVIN_AND_COQ_DISORDERS, W…	Electron Transport Chain (OXPHOS system in mitochondria), Oxidative phosphorylation, Mitochondrial complex I assembly model OXPHOS system, Nonalcoholic fatty liver disease, NAD+ metabolism, TCA Cycle (aka Krebs or citric acid cycle), Glycolysis and Gluconeogenesis, Amino Acid metabolism, Metabolic reprogramming in colon cancer, TCA Cycle and Deficiency of Pyruvate Dehydrogenase complex (PDHc), Fa…	0, 0, 0, 0, 0, 0, 0, 0, 0, 0, 0, 0, 0, 0, 0, 0, 0, 0, 0, 0, 0, 0, 0, 0, 0, 0, 0, 0, 0, 0, 0, 0, 0, 0, 0, 0, 0, 0, 0, 0, 0, 0, 0, 0, 0, 0, 0, 1e-04, 1e-04, 1e-04, 2e-04, 4e-04, 5e-04, 6e-04, 6e-04, 0.0011, 0.0012, 0.0012, 0.0012, 0.0017, 0.0019, 0.003, 0.0034, 0.0047, 0.0049, 0.0051, 0.0074, 0.0083, 0.0095	0, 0, 0, 0, 3e-04, 0.0023, 0.0043, 0.0043	1.60277378658577e-22, 0.00179097237064844, 0.00296406841189172	0, 0, 0, 0, 0, 3e-04, 0.002, 0.0022, 0.0022, 0.0027, 0.0036, 0.0039, 0.0047, 0.0058, 0.006	0, 0, 0, 0, 0.0023, 0.0026, 0.0033, 0.0041, 0.0058, 0.015, 0.015, 0.0371	13.1149	16.9982	25.3273
darkgreen	56			Nicotinate and nicotinamide metabolism, Beta oxidation of unsaturated fatty acids (n-7) (mitochondrial), Beta oxidation of unsaturated fatty acids (n-9) (mitochondrial), Beta oxidation of di-unsaturated fatty acids (n-6) (mitochondrial), Fatty acid oxidation					0.0292199190532969, 0.0292199190532969, 0.0292199190532969, 0.0292199190532969, 0.0292199190532969			2.46639	3.7499	7.30655
greenyellow	66	GO_CHROMATIN_MODIFICATION, GO_COVALENT_CHROMATIN_MODIFICATION, GO_CHROMATIN_ORGANIZATION, GO_PEPTIDYL_LYSINE_METHYLATION, GO_PEPTIDYL_LYSINE_MODIFICATION, GO_HISTONE_METHYLATION, GO_PROTEIN_ALKYLATION, GO_HISTONE_H3_K4_METHYLATION, GO_PEPTIDYL_LYSINE_DIMETHYLATION, GO_RESPONSE_TO_RETINOIC_ACID, GO_PROTEIN_ACETYLATION, GO_CELLULAR_RESPONSE_TO_RETINOIC_ACID, GO_MACROMOLECULE_METHYLATION	KEGG_LYSINE_DEGRADATION	Lysine metabolism	WP_HISTONE_MODIFICATIONS, WP_PATHWAYS_AFFECTED_IN_ADENOID_CYSTIC_CARCINOMA	Histone Modifications, Pathways Affected in Adenoid Cystic Carcinoma, Energy Metabolism, Circadian rythm related genes, Androgen receptor signaling pathway	0, 0, 0, 0, 0, 0, 3e-04, 0.0034, 0.0059, 0.006, 0.0062, 0.0068, 0.0069	0.0035	1.15728503232286e-06	0, 0	0, 0, 0.0067, 0.0222, 0.0318	11.226	5.80166	7.82879
darkturquoise	73	GO_BIOLOGICAL_ADHESION, GO_INNATE_IMMUNE_RESPONSE, GO_SINGLE_ORGANISM_CELL_ADHESION, GO_CELL_CELL_ADHESION, GO_RESPONSE_TO_VIRUS, GO_RESPONSE_TO_TYPE_I_INTERFERON, GO_RESPONSE_TO_WOUNDING, GO_WOUND_HEALING, GO_VASCULATURE_DEVELOPMENT, GO_DEFENSE_RESPONSE, GO_REGULATION_OF_SMALL_GTPASE_MEDIATED_SIGNAL_TRANSDUCTION, GO_NEGATIVE_REGULATION_OF_VIRAL_GENOME_REPLICATION, GO_CELL_JUNCTION_ASSEMBLY, GO_A…	KEGG_LEUKOCYTE_TRANSENDOTHELIAL_MIGRATION, KEGG_CELL_ADHESION_MOLECULES_CAMS				0.0012, 0.0012, 0.0014, 0.0014, 0.0017, 0.0017, 0.0032, 0.0034, 0.0034, 0.0035, 0.0039, 0.0051, 0.0062, 0.0089, 0.0089, 0.0089, 0.0089, 0.0095, 0.0098	3e-04, 5e-04				7.49902	11.4657	15.243
darkorange	19	GO_IMMUNE_RESPONSE, GO_DEFENSE_RESPONSE, GO_INNATE_IMMUNE_RESPONSE, GO_INFLAMMATORY_RESPONSE, GO_B_CELL_MEDIATED_IMMUNITY, GO_REGULATION_OF_MYELOID_LEUKOCYTE_DIFFERENTIATION, GO_LYMPHOCYTE_MEDIATED_IMMUNITY, GO_IMMUNE_EFFECTOR_PROCESS, GO_COMPLEMENT_ACTIVATION, GO_HUMORAL_IMMUNE_RESPONSE_MEDIATED_BY_CIRCULATING_IMMUNOGLOBULIN, GO_ADAPTIVE_IMMUNE_RESPONSE_BASED_ON_SOMATIC_RECOMBINATION_OF_IMMUNE_R…	KEGG_COMPLEMENT_AND_COAGULATION_CASCADES, KEGG_PRION_DISEASES, KEGG_SYSTEMIC_LUPUS_ERYTHEMATOSUS		WP_MICROGLIA_PATHOGEN_PHAGOCYTOSIS_PATHWAY, WP_COMPLEMENT_ACTIVATION, WP_TYROBP_CAUSAL_NETWORK, WP_OXIDATIVE_DAMAGE, WP_COMPLEMENT_AND_COAGULATION_CASCADES, WP_ALLOGRAFT_REJECTION	Microglia Pathogen Phagocytosis Pathway, Complement Activation, TYROBP Causal Network, Oxidative Damage, Complement and Coagulation Cascades, Allograft Rejection, Spinal Cord Injury	0, 0, 0, 1e-04, 1e-04, 2e-04, 3e-04, 3e-04, 3e-04, 3e-04, 4e-04, 4e-04, 5e-04, 5e-04, 0.001, 0.0013, 0.0013, 0.0018, 0.0021, 0.0036, 0.0041, 0.0046, 0.0046, 0.0046, 0.0056, 0.0056, 0.0057, 0.0059, 0.0065, 0.0072, 0.0078	1e-04, 6e-04, 0.0022		0, 0, 1e-04, 2e-04, 2e-04, 4e-04	0, 0, 2e-04, 3e-04, 3e-04, 7e-04, 0.0295	5.73781	12.3653	13.6238
darkred	31	GO_PROTEIN_ACTIVATION_CASCADE, GO_COMPLEMENT_ACTIVATION, GO_HUMORAL_IMMUNE_RESPONSE_MEDIATED_BY_CIRCULATING_IMMUNOGLOBULIN, GO_ADAPTIVE_IMMUNE_RESPONSE_BASED_ON_SOMATIC_RECOMBINATION_OF_IMMUNE_RECEPTORS_BUILT_FROM_IMMUNOGLOBULIN_SUPERFAMILY_DOMAINS, GO_B_CELL_MEDIATED_IMMUNITY, GO_HUMORAL_IMMUNE_RESPONSE, GO_ADAPTIVE_IMMUNE_RESPONSE, GO_SKELETAL_SYSTEM_DEVELOPMENT, GO_BLOOD_VESSEL_MORPHOGENESIS, …	KEGG_COMPLEMENT_AND_COAGULATION_CASCADES, KEGG_SYSTEMIC_LUPUS_ERYTHEMATOSUS		WP_COMPLEMENT_AND_COAGULATION_CASCADES, WP_COMPLEMENT_ACTIVATION, WP_HUMAN_COMPLEMENT_SYSTEM	Complement and Coagulation Cascades, Complement Activation, Human Complement System, Primary Focal Segmental Glomerulosclerosis FSGS	0, 0, 0, 0, 0, 0, 1e-04, 1e-04, 1e-04, 1e-04, 2e-04, 3e-04, 5e-04, 5e-04, 5e-04, 7e-04, 0.0012, 0.0012, 0.0012, 0.0015, 0.002, 0.0022, 0.0027, 0.0029, 0.004, 0.0048, 0.0055, 0.0089, 0.0089, 0.0089, 0.0093, 0.0094, 0.0094	1e-04, 0.003		4e-04, 4e-04, 5e-04	5e-04, 5e-04, 7e-04, 0.0301	6.71158	8.59421	8.62785
tan	59	GO_IMMUNE_RESPONSE, GO_CYTOKINE_MEDIATED_SIGNALING_PATHWAY, GO_INNATE_IMMUNE_RESPONSE, GO_INTERFERON_GAMMA_MEDIATED_SIGNALING_PATHWAY, GO_DEFENSE_RESPONSE, GO_CELLULAR_RESPONSE_TO_INTERFERON_GAMMA, GO_RESPONSE_TO_INTERFERON_GAMMA, GO_RESPONSE_TO_CYTOKINE, GO_CELLULAR_RESPONSE_TO_CYTOKINE_STIMULUS, GO_REGULATION_OF_IMMUNE_RESPONSE, GO_RESPONSE_TO_TYPE_I_INTERFERON, GO_ANTIGEN_PROCESSING_AND_PRESEN…	KEGG_ANTIGEN_PROCESSING_AND_PRESENTATION, KEGG_GRAFT_VERSUS_HOST_DISEASE, KEGG_ALLOGRAFT_REJECTION, KEGG_AUTOIMMUNE_THYROID_DISEASE, KEGG_TYPE_I_DIABETES_MELLITUS, KEGG_CELL_ADHESION_MOLECULES_CAMS, KEGG_VIRAL_MYOCARDITIS, KEGG_INTESTINAL_IMMUNE_NETWORK_FOR_IGA_PRODUCTION, KEGG_LEISHMANIA_INFECTION, KEGG_SYSTEMIC_LUPUS_ERYTHEMATOSUS		WP_ALLOGRAFT_REJECTION, WP_TYPE_II_INTERFERON_SIGNALING_IFNG, WP_EBOLA_VIRUS_PATHWAY_ON_HOST, WP_THE_HUMAN_IMMUNE_RESPONSE_TO_TUBERCULOSIS, WP_PROTEASOME_DEGRADATION, WP_SARS_CORONAVIRUS_AND_INNATE_IMMUNITY, WP_SARSCOV2_INNATE_IMMUNITY_EVASION_AND_CELLSPECIFIC_IMMUNE_RESPONSE	Allograft Rejection, Type II interferon signaling (IFNG), Ebola Virus Pathway on Host, The human immune response to tuberculosis, Proteasome Degradation, Parkinsons Disease Pathway	0, 0, 0, 0, 0, 0, 0, 0, 0, 0, 0, 0, 0, 0, 0, 0, 0, 0, 0, 0, 0, 0, 0, 0, 0, 0, 0, 0, 0, 0, 0, 0, 0, 0, 0, 0, 0, 0, 0, 0, 0, 0, 0, 0, 0, 0, 0, 0, 0, 0, 0, 0, 1e-04, 1e-04, 1e-04, 1e-04, 2e-04, 2e-04, 3e-04, 3e-04, 3e-04, 4e-04, 5e-04, 6e-04, 8e-04, 0.001, 0.001, 0.001, 0.001, 0.0011, 0.0012, 0.0012, 0.0012, 0.0012, 0.0012, 0.0015, 0.0017, 0.0018, 0.0023, 0.0023, 0.0023, 0.0029, 0.0031, 0.0031, 0.00…	0, 0, 0, 0, 0, 0, 0, 0, 0, 0		0, 0, 0, 0, 0, 0.0023, 0.0044	0, 0, 0, 0, 0, 0.0336	5.54223	16.3177	15.1609
midnightblue	52	GO_MUSCLE_SYSTEM_PROCESS, GO_MUSCLE_CONTRACTION, GO_ADP_METABOLIC_PROCESS, GO_STRIATED_MUSCLE_CONTRACTION, GO_GLUCOSE_METABOLIC_PROCESS, GO_NUCLEOTIDE_PHOSPHORYLATION, GO_ACTIN_MEDIATED_CELL_CONTRACTION, GO_RIBONUCLEOSIDE_DIPHOSPHATE_METABOLIC_PROCESS, GO_ACTIN_MYOSIN_FILAMENT_SLIDING, GO_MONOSACCHARIDE_BIOSYNTHETIC_PROCESS, GO_HEXOSE_METABOLIC_PROCESS, GO_ATP_GENERATION_FROM_ADP, GO_NUCLEOSIDE_D…	KEGG_GLYCOLYSIS_GLUCONEOGENESIS, KEGG_PENTOSE_PHOSPHATE_PATHWAY, KEGG_FRUCTOSE_AND_MANNOSE_METABOLISM	Glycolysis / Gluconeogenesis, Galactose metabolism, Pentose phosphate pathway	WP_GLYCOLYSIS_AND_GLUCONEOGENESIS, WP_STRIATED_MUSCLE_CONTRACTION_PATHWAY, WP_PATHWAYS_IN_CLEAR_CELL_RENAL_CELL_CARCINOMA	Glycolysis and Gluconeogenesis, Striated Muscle Contraction, Pathways in clear cell renal cell carcinoma	0, 0, 0, 0, 0, 0, 0, 0, 0, 0, 0, 0, 0, 0, 0, 0, 0, 0, 0, 0, 1e-04, 1e-04, 1e-04, 1e-04, 2e-04, 3e-04, 6e-04, 8e-04, 0.0022, 0.0027, 0.0031, 0.0033, 0.0034, 0.0034, 0.0046, 0.0072, 0.0082	0, 1e-04, 0.0081	1.20598508078278e-05, 0.0323950109352646, 0.0323950109352646	2e-04, 4e-04, 0.004	2e-04, 4e-04, 0.004	1.56955	8.39335	12.325
skyblue	18		KEGG_P53_SIGNALING_PATHWAY			Genotoxicity pathway, TP53 Network		0.0081			0.026, 0.026	4.45746	22.5775	4.83017
orange	23	GO_POSITIVE_REGULATION_OF_ENDOTHELIAL_CELL_PROLIFERATION, GO_ANGIOGENESIS, GO_VASCULATURE_DEVELOPMENT, GO_REGULATION_OF_ENDOTHELIAL_CELL_PROLIFERATION, GO_BLOOD_VESSEL_MORPHOGENESIS, GO_POSITIVE_REGULATION_OF_EPITHELIAL_CELL_PROLIFERATION, GO_POSITIVE_REGULATION_OF_CELL_ADHESION					0.0014, 0.0014, 0.0014, 0.0022, 0.0025, 0.0048, 0.0093					3.62978	18.8083	15.5594
lightgreen	70					Wnt Signaling Pathway, Association Between Physico-Chemical Features and Toxicity Associated Pathways, Endometrial cancer, Nanoparticle-mediated activation of receptor signaling, Epithelial to mesenchymal transition in colorectal cancer, miRNA regulation of prostate cancer signaling pathways, Wnt Signaling Pathway and Pluripotency					0.0342, 0.0342, 0.0342, 0.0342, 0.0366, 0.0366, 0.0366	3.92109	5.35421	9.37439
white	18	GO_ACTIN_MYOSIN_FILAMENT_SLIDING, GO_ACTIN_MEDIATED_CELL_CONTRACTION, GO_REGULATION_OF_SKELETAL_MUSCLE_ADAPTATION, GO_ACTIN_FILAMENT_BASED_MOVEMENT, GO_MUSCLE_SYSTEM_PROCESS, GO_REGULATION_OF_MUSCLE_CONTRACTION, GO_MUSCLE_CONTRACTION, GO_VENTRICULAR_CARDIAC_MUSCLE_TISSUE_DEVELOPMENT, GO_REGULATION_OF_MUSCLE_SYSTEM_PROCESS, GO_STRIATED_MUSCLE_CONTRACTION, GO_CARDIAC_MUSCLE_TISSUE_MORPHOGENESIS, GO…	KEGG_CARDIAC_MUSCLE_CONTRACTION, KEGG_HYPERTROPHIC_CARDIOMYOPATHY_HCM, KEGG_DILATED_CARDIOMYOPATHY		WP_STRIATED_MUSCLE_CONTRACTION_PATHWAY	Striated Muscle Contraction	0, 0, 0, 0, 0, 0, 0, 0, 0, 0, 0, 0, 0, 0, 0, 0, 0, 0, 0, 0, 0, 0, 0, 0, 0, 1e-04, 2e-04, 3e-04, 3e-04, 3e-04, 6e-04, 0.0012, 0.0018, 0.0021, 0.0045, 0.0095	0, 0, 0		0	0	3.34828	15.4636	15.9924

## Sheet: IN; Community analysis
NETWORK COMMUNITY INFO		DE ANALYSIS	OVERREPRESENTATION ANALYSIS										SURVIVAL ANALYSIS	CORRELATION ANALYSIS
WGCNA id	Community size	Heart Failure PtvsCtrl P-Value (Welch)	Bedrest Fold change	Exercise Fold change	Cachexia Fold change	Senescence Fold change	Heart Failure DEG Fold change	Bedrest P-Value	Exercise P-Value	Cachexia P-Value	Senescence P-Value	Heart Failure DEG P-Value	Cox regression P-value (Wald)	VO2peak Pearson r	Daily activity (Accelerometer data) Pearson r	NT-proBNP Pearson r	Systolic function (LVEF) Pearson r	Days to Death Pearson r	VO2peak P-value	Daily activity (Accelerometer data) P-value	NT-proBNP P-value	Systolic function (LVEF) P-value	Days to Death P-value
blue	3290	0.487746	0.133131	0.0142857	0.0231003	0.0367781	0.0395137	0.999367	1	0.918084	0.863489	0.655197	0.46137	-0.00252473	-0.148104	0.0499771	-0.0930195	-0.0895954	0.984993	0.267213	0.709475	0.487367	0.503603
cyan	149	0.00404193	0.0268456	0.161074	0.127517	0.107383	0.134228	1	2.8624e-10	5.42966e-08	0.000508644	4.53294e-06	0.209895	0.203949	0.298798	-0.201725	-0.0395769	0.265782	0.124634	0.022705	0.128887	0.768022	0.043748
pink	344	0.119684	0.116279	0.0465116	0.0290698	0.0232558	0.0290698	0.984114	0.111582	0.473364	0.970609	0.896591	0.0540699	-0.0888856	-0.127705	0.191246	-0.30669	-0.199773	0.507003	0.339416	0.150409	0.0192029	0.132708
green	285	0.72748	0.0912281	0.0175439	0.0245614	0.0385965	0.00701754	0.999453	0.956816	0.666498	0.621361	0.999899	0.206525	-0.0302427	-0.190751	0.198264	-0.380021	-0.207023	0.8217	0.151488	0.135721	0.0032567	0.118933
brown	3934	0.58893	0.16726	0.0335536	0.0294865	0.0424504	0.0325369	0.0608615	0.433533	0.272739	0.362017	0.990928	0.872697	0.043618	0.151795	-0.0224393	0.227425	0.073096	0.745099	0.255339	0.867218	0.0859987	0.585551
grey	69	0.00115876	0.115942	0.0144928	0	0.0144928	0.057971	0.863192	0.899869	1	0.943905	0.314591	0.92719	0.0657141	0.0069763	-0.11544	-0.18208	0.0630422	0.624064	0.958549	0.388183	0.171324	0.638261
lightyellow	133	0.194469	0.488722	0.0526316	0	0.0150376	0.0225564	7.75619e-19	0.151953	1	0.973865	0.911991	0.702293	0.107257	-0.0637886	-0.229356	-0.0792579	-0.00509554	0.422911	0.634281	0.0832963	0.554251	0.969718
black	178	0.000601332	0.370787	0.207865	0.0280899	0.0224719	0.224719	5.20621e-12	1.67779e-18	0.542036	0.934903	5.60724e-18	0.538004	0.233298	-0.0357249	-0.336149	0.105879	0.12911	0.0779888	0.790058	0.00988421	0.428928	0.334086
darkgreen	56	0.00578131	0.25	0.0535714	0	0.0178571	0.142857	0.0469388	0.280595	1	0.903644	0.0020461	0.0261154	0.194441	0.181814	-0.597804	0.159907	0.36342	0.143581	0.171962	7.23896e-07	0.230513	0.00504663
greenyellow	66	0.811762	0.136364	0	0	0.0151515	0.030303	0.721514	1	1	0.93645	0.758283	0.00680548	0.180588	0.171984	0.00467119	-0.213743	0.252725	0.174921	0.19673	0.972239	0.107166	0.0556203
darkturquoise	73	0.105452	0	0.123288	0.0273973	0.0684932	0.0273973	1	0.000703637	0.599002	0.181261	0.805322	0.334614	-0.1627	-0.259928	0.110843	-0.246396	-0.182917	0.222365	0.0487843	0.40748	0.0622508	0.169332
darkorange	19	0.0599211	0	0.0526316	0	0	0	1	0.470328	1	1	1	0.182241	0.0936017	0.235565	-0.118247	-0.242946	0.275289	0.484634	0.0750596	0.376673	0.0661238	0.0364837
darkred	31	0.959633	0.0645161	0.0645161	0.0645161	0.0967742	0	0.965045	0.271976	0.209689	0.133354	1	0.401155	-0.126227	0.0190033	0.179899	-0.306862	-0.0470871	0.34508	0.887406	0.1766	0.0191317	0.725594
tan	59	0.475052	0.0677966	0	0.0508475	0.169492	0	0.987538	1	0.221651	0.000144656	1	0.310643	-0.0672413	-0.16217	0.104738	-0.215351	0.108475	0.616009	0.223897	0.433949	0.104488	0.417632
midnightblue	52	0.0670556	0.288462	0.0384615	0.0192308	0.0384615	0.0384615	0.0116052	0.513601	0.764631	0.634333	0.634333	0.219921	-0.0359489	0.138967	-0.252284	-0.138601	0.224499	0.788772	0.298171	0.0560635	0.299459	0.0902238
skyblue	18	0.000130765	0.333333	0.0555556	0	0.166667	0.166667	0.050109	0.452331	1	0.0357226	0.0357226	0.000839759	-0.212508	-0.139429	0.345319	-0.307184	-0.357144	0.109259	0.296553	0.00793472	0.0189995	0.00592104
orange	23	0.774125	0.130435	0.0869565	0	0.0869565	0	0.719908	0.174587	1	0.243231	1	0.465112	-0.00552651	-0.0273532	0.174389	-0.142868	-0.0351754	0.967158	0.838495	0.190447	0.284679	0.793215
lightgreen	70	0.35526	0.171429	0.0285714	0.0285714	0.0714286	0	0.412816	0.674129	0.576222	0.160795	1	0.520878	0.0538004	-0.0276514	0.16853	-0.177107	-0.0928263	0.688344	0.836758	0.20601	0.183524	0.488276
white	18	3.75488e-05	0.833333	0	0	0.0555556	0.5	4.36629e-10	1	1	0.529373	1.24964e-08	0.330259	0.108334	-0.212696	-0.250764	0.180784	-0.0631163	0.418245	0.108938	0.0576112	0.174445	0.637866

## Sheet: IN; Gene info & analysis
GENE INFO								UNIPROT & HUMAN PROTEIN ATLAS			DE ANALYSIS HEART FAILURE DATASET					SURVIVAL ANALYSIS HEART FAILURE DATASET
WGCNA Community id	WGCNA Module Membership	Ensembl id	Gene symbol	Uniprot id	Entrez id	Name	Family	Location	Expression level in Skeletal muscle	Expression level Reliability	Average expression	log2FC	FC	P-value	FDR	Cox Hazard Ratio	Cox regression P-value (Wald)	Cox regression (quartiles) Hazard Ratio (mid)	Cox regression (quartiles) Hazard Ratio (high)	Cox regression (quartiles) P-value (Wald)
blue	0.827876	ENSG00000188976	NOC2L	Q9Y3T9	26155	nucleolar complex associated 2 homolog (S. cerevisiae)	Transcription Co-factor		Low	Approved	5.47657	-0.0812168	0.94526	0.363437	0.715676	2.20911	0.157362	1.51173	1.8281	0.261432
blue	0.61714	ENSG00000187961	KLHL17	Q6TDP4	339451				Low	Approved	0.816857	-0.140455	0.907233	0.400394	0.740909	0.948855	0.838065	0.851322	0.796929	0.813053
blue	0.797126	ENSG00000187642	PERM1	Q5SV97	84808				High	Enhanced	7.1066	-0.353548	0.782657	0.0279526	0.226813	1.19794	0.492112	0.946338	1.17047	0.826856
blue	0.721749	ENSG00000188290	HES4	Q9HCC6	57801	hes family bHLH transcription factor 4	bHLH				-0.341058	-0.455341	0.729338	0.0468356	0.290557	0.921908	0.689927	0.76789	0.98938	0.733733
blue	0.672305	ENSG00000187608	ISG15	P05161	9636			Cytoplasm, Secreted (curated)	Not detected	Approved	0.591126	-0.144866	0.904464	0.531031	0.820871	1.08226	0.589149	0.760443	1.66008	0.0893868
blue	0.744889	ENSG00000188157	AGRN	O00468	375790				Medium	Approved	2.16683	-0.32804	0.796618	0.0663851	0.343861	1.30728	0.257449	1.07591	1.29542	0.761614
blue	0.940722	ENSG00000078808	SDF4						Not detected	Supported	5.15376	-0.140323	0.907316	0.157698	0.502952	1.50068	0.374733	1.10088	1.34942	0.69847
blue	0.569848	ENSG00000176022	B3GALT6	Q96L58	126792						1.86103	-0.075155	0.94924	0.483133	0.792876	1.26689	0.570007	0.700595	1.416	0.159203
blue	0.823547	ENSG00000160087	UBE2J2	Q8N2K1	118424						3.84377	-0.0694384	0.953009	0.437929	0.764665	0.895298	0.816293	1.24128	0.897917	0.652598
blue	0.838486	ENSG00000162572	SCNN1D	P51172	6339				Not detected	Enhanced	1.45129	-0.110609	0.926197	0.552687	0.831209	1.19365	0.420851	1.50279	1.41695	0.513439
blue	0.878459	ENSG00000131584	ACAP3	Q96P50	116983				Low	Approved	4.91839	-0.0914027	0.93861	0.534406	0.822607	1.21299	0.504029	1.30673	1.09896	0.761622
blue	0.82348	ENSG00000169972	PUSL1	Q8N0Z8	126789				High	Uncertain	1.09284	0.10246	1.0736	0.494947	0.799838	1.27308	0.386543	1.30827	1.37146	0.673777
blue	0.797442	ENSG00000127054	INTS11	Q5TA45	54973				Low	Approved	6.18874	-0.111968	0.925325	0.196268	0.550443	1.02647	0.964216	1.31861	1.15997	0.751031
blue	0.653354	ENSG00000224051	CPTP	Q5TA50	80772				Low	Approved	3.88036	-0.70349	0.614085	0.000237335	0.0172411	0.79655	0.256906	0.941873	0.681462	0.528214
blue	0.923615	ENSG00000107404	DVL1	O14640	1855				High	Approved	6.84762	-0.246482	0.842949	0.169446	0.51769	1.02384	0.922251	0.897417	1.11574	0.83217
cyan	0.622935	ENSG00000162576	MXRA8	Q9BRK3	54587						3.16923	-0.109438	0.926949	0.388918	0.731094	0.931388	0.829791	0.791236	1.08412	0.675145
blue	0.8689	ENSG00000175756	AURKAIP1	Q9NWT8	54998				Low	Approved	5.45813	-0.0863427	0.941907	0.484513	0.793898	1.19789	0.582667	1.0766	1.14588	0.933963
blue	0.398977	ENSG00000221978	CCNL2	Q96S94	81669				Medium	Supported	6.61587	0.319295	1.24772	5.16e-07	0.000872529	3.94692	0.0242055	1.20357	2.1209	0.0985955
blue	0.511148	ENSG00000242485	MRPL20	Q9BYC9	55052				Not detected	Supported	5.66248	-0.0295764	0.979708	0.614119	0.863052	1.33277	0.723784	1.12291	1.39757	0.647042
blue	0.744817	ENSG00000179403	VWA1	Q6PCB0	64856			Secreted (curated)			1.42894	-0.333469	0.793626	0.0890505	0.393741	1.15607	0.509969	0.856545	1.51128	0.267751
blue	0.767521	ENSG00000160072	ATAD3B	Q5T9A4	83858				Medium	Approved	3.33038	0.0633242	1.04487	0.587522	0.849623	1.40542	0.332872	0.824561	1.09241	0.730692
blue	0.914409	ENSG00000197785	ATAD3A	Q9NVI7	55210				Medium	Approved	3.22599	-0.11992	0.920239	0.434971	0.76262	1.55512	0.12216	1.07197	1.64443	0.322213
pink	0.451945	ENSG00000160075	SSU72	Q9NP77	29101				Medium	Supported	6.2259	-0.00676146	0.995324	0.894879	0.969842	0.774199	0.782135	0.93663	0.838252	0.887461
blue	0.877737	ENSG00000197530	MIB2	Q96AX9	142678				Low	Enhanced	5.43387	-0.28334	0.821686	0.161618	0.508265	0.914274	0.666783	0.928698	1.08523	0.909268
blue	0.511782	ENSG00000008130	NADK	O95544	65220				Not detected	Uncertain	3.61462	-0.0990418	0.933653	0.198955	0.554545	0.748252	0.575511	1.65202	0.876943	0.18511
green	0.802466	ENSG00000078369	GNB1	P62873	2782				Not detected	Supported	5.54053	-0.0199127	0.986292	0.752681	0.922051	2.62691	0.119924	1.18992	1.55931	0.460285
blue	0.180616	ENSG00000169885	CALML6	Q8TD86	163688						4.97437	0.171985	1.12661	0.535343	0.823095	0.956478	0.713457	0.927231	0.691594	0.592485
blue	0.71385	ENSG00000178821	TMEM52	Q8NDY8	339456						6.28047	-0.0750144	0.949333	0.590277	0.850959	1.0483	0.875185	0.730283	1.06098	0.558775
blue	0.857615	ENSG00000162585	FAAP20	Q6NZ36	199990				Not detected	Uncertain	2.44753	0.0734405	1.05222	0.60842	0.860252	1.03102	0.919364	0.828288	1.01847	0.821909
blue	0.508752	ENSG00000157933	SKI	P12755	6497	v-ski avian sarcoma viral oncogene homolog	Transcription Co-factor		Medium	Approved	4.06244	-0.233236	0.850724	0.00851037	0.122026	1.55938	0.373993	1.51757	1.64168	0.364025
blue	0.567859	ENSG00000157916	RER1	O15258	11079				Low	Supported	5.66837	0.04526	1.03187	0.321391	0.685541	2.19247	0.392902	1.25542	1.29703	0.7406
blue	0.694529	ENSG00000157911	PEX10	O60683	5192				Not detected	Approved	3.61962	-0.132785	0.912069	0.117986	0.444526	0.891146	0.832682	0.80001	0.925825	0.821882
blue	0.736366	ENSG00000157881	PANK4	Q9NVE7	55229						4.70687	-0.275814	0.825984	0.00285433	0.0676149	0.84633	0.745972	1.18017	0.900404	0.742516
blue	0.795622	ENSG00000157873	TNFRSF14	Q92956	8764				Not detected	Approved	2.93866	0.0264252	1.01849	0.848726	0.954579	1.23421	0.46611	0.817051	1.65433	0.131113
blue	0.836683	ENSG00000162591	MEGF6	O75095	1953			Secreted (curated)	Not detected	Uncertain	2.12464	0.0406973	1.02861	0.855613	0.956613	1.00578	0.973833	1.88168	1.14548	0.182406
blue	0.320231	ENSG00000158109	TPRG1L	Q5T0D9	127262						5.72256	-0.0434278	0.970347	0.31341	0.677596	2.23548	0.448097	0.575949	1.37914	0.0713236
blue	0.723414	ENSG00000116213	WRAP73	Q9P2S5	49856				Medium	Uncertain	3.21335	0.0433174	1.03048	0.628015	0.869506	2.21666	0.081037	1.47939	1.60821	0.430446
blue	0.712896	ENSG00000130764	LRRC47	Q8N1G4	57470				Medium	Enhanced	6.2503	-0.118681	0.921029	0.0671162	0.345675	3.21833	0.150408	1.04591	1.72488	0.244107
brown	0.179051	ENSG00000116198	CEP104	O60308	9731				Low	Approved	4.2271	-0.143767	0.905153	0.0227003	0.20394	0.371977	0.122561	0.588998	0.587622	0.222057
brown	0.199966	ENSG00000198912	C1orf174	Q8IYL3	339448				Low	Approved	3.4993	0.0431712	1.03038	0.460028	0.778944	0.241059	0.0914169	0.889368	0.601148	0.391459
blue	0.631772	ENSG00000131697	NPHP4	O75161	261734				Not detected	Approved	0.991248	0.15039	1.10987	0.273448	0.637736	1.36776	0.284043	0.663278	0.854686	0.539003
green	0.650534	ENSG00000069424	KCNAB2	Q13303	8514				Not detected	Enhanced	1.01617	-0.0204884	0.985899	0.930291	0.980546	1.03361	0.867031	0.731576	0.774525	0.669756
brown	0.286813	ENSG00000116251	RPL22	P35268	6146						7.29729	0.0808075	1.05761	0.0980407	0.409055	2.63107	0.237565	1.4537	1.09149	0.565593
blue	0.0411463	ENSG00000158286	RNF207	Q6ZRF8	388591						2.53816	-0.279737	0.823741	0.148445	0.490952	0.841804	0.325403	1.08349	0.649389	0.358383
brown	0.0827876	ENSG00000116237	ICMT	O60725	23463				Low	Uncertain	5.97279	-0.00428696	0.997033	0.96067	0.989446	1.99453	0.159817	0.697781	1.93173	0.0236821
green	0.726613	ENSG00000097021	ACOT7	O00154	11332				Low	Enhanced	-0.0744655	-0.154978	0.898146	0.523334	0.816748	1.2301	0.286472	0.646044	1.27411	0.170451
blue	0.311768	ENSG00000215788	TNFRSF25	Q93038	8718			Secreted (curated)			1.40881	-0.330449	0.795289	0.00908289	0.125774	0.807522	0.447885	0.797054	0.681698	0.573175
blue	0.548663	ENSG00000171680	PLEKHG5	O94827	57449				High	Uncertain	2.35662	-0.234336	0.850076	0.0880183	0.391597	0.683915	0.185551	0.732639	0.639265	0.467415
brown	0.562128	ENSG00000162408	NOL9	Q5SY16	79707						4.04331	0.0331487	1.02324	0.509646	0.809591	1.32919	0.708075	1.74244	1.26059	0.294651
blue	0.715661	ENSG00000204859	ZBTB48	P10074	3104	zinc finger and BTB domain containing 48	ZBTB				2.81282	-0.121597	0.91917	0.232019	0.592457	1.61212	0.22017	1.71909	1.47838	0.332185
blue	0.635378	ENSG00000162413	KLHL21	Q9UJP4	9903				Medium	Uncertain	6.6116	-0.220216	0.858437	0.0651587	0.340668	0.826034	0.64545	0.681606	0.953889	0.551283
grey	0.210621	ENSG00000116273	PHF13	Q86YI8	148479				Not detected	Uncertain	2.93459	-0.208261	0.86558	0.00660083	0.107304	0.516375	0.236483	1.04267	0.663967	0.404625
blue	0.728519	ENSG00000041988	THAP3	Q8WTV1	90326	THAP domain containing, apoptosis associated protein 3	THAP		High	Approved	2.97403	-0.110301	0.926395	0.252864	0.616723	1.89147	0.218193	0.959844	1.34826	0.586433
lightyellow	0.737116	ENSG00000007923	DNAJC11	Q9NVH1	55735						5.28694	-0.199467	0.870872	0.000885883	0.0361081	1.10093	0.900844	1.37218	1.28702	0.674848
brown	0.360924	ENSG00000171735	CAMTA1	Q9Y6Y1	23261	calmodulin binding transcription activator 1	CG-1		Medium	Approved	4.49921	-0.087879	0.940905	0.295108	0.659645	0.291516	0.0326538	0.554262	0.322476	0.0141495
brown	0.73504	ENSG00000049245	VAMP3	Q15836	9341						5.94091	-0.0234156	0.983901	0.663769	0.885918	0.286276	0.0930539	0.366104	0.375884	0.00670584
brown	0.379886	ENSG00000049246	PER3	P56645	8863				High	Approved	6.01758	0.00973935	1.00677	0.924231	0.979354	0.429376	0.0383072	0.772168	0.488988	0.167889
black	0.707428	ENSG00000116288	PARK7	Q99497	11315				Medium	Supported	7.13024	-0.103976	0.930465	0.0535506	0.309472	0.369016	0.222098	0.892124	0.634396	0.464789
brown	0.101162	ENSG00000116285	ERRFI1	Q9UJM3	54206						3.81786	0.225535	1.16921	0.122064	0.450314	1.78968	0.0245333	1.1594	2.60471	0.0243686
blue	0.335152	ENSG00000142599	RERE	Q9P2R6	473	arginine-glutamic acid dipeptide (RE) repeats	zf-GATA		Not detected	Uncertain	7.02693	-0.0998095	0.933156	0.282056	0.647802	0.928616	0.847682	1.09271	1.11217	0.950104
green	0.626408	ENSG00000074800	ENO1	P06733	2023	enolase 1, (alpha)	Transcription Co-factor		Low	Supported	5.98165	0.0100839	1.00701	0.886755	0.967169	7.38427	0.000876702	1.55605	3.61116	0.00285839
blue	0.424717	ENSG00000142583	SLC2A5	P22732	6518				Low	Enhanced	5.97796	0.204047	1.15193	0.0834351	0.380956	1.73372	0.085078	1.0951	1.86308	0.175548
darkgreen	0.669463	ENSG00000180758	GPR157	Q5UAW9	80045						5.29173	-0.262815	0.83346	0.0127913	0.150026	0.25463	0.000715894	0.555344	0.428492	0.0555136
blue	0.329858	ENSG00000049239	H6PD	O95479	9563				Medium	Approved	6.86065	0.0266041	1.01861	0.814886	0.945029	0.708866	0.324139	0.592425	0.772102	0.369077
brown	0.0160234	ENSG00000171621	SPSB1	Q96BD6	80176						3.52577	-0.220685	0.858158	0.136539	0.47338	0.464522	0.00759748	1.36001	0.421888	0.0106217
brown	0.505704	ENSG00000171612	SLC25A33	Q9BSK2	84275				Medium	Uncertain	2.92124	-0.316922	0.802781	0.0701319	0.352883	0.68648	0.0561418	0.524474	0.471456	0.0635343
blue	0.791081	ENSG00000188807	TMEM201	Q5SNT2	199953				Not detected	Approved	4.67485	-0.203946	0.868173	0.08007	0.374277	1.54764	0.273501	1.74637	1.4765	0.329143
green	0.701749	ENSG00000171603	CLSTN1	O94985	22883				Low	Enhanced	5.19773	-0.126648	0.915957	0.102563	0.41783	3.59411	0.00510119	1.89321	1.62182	0.210207
blue	0.195162	ENSG00000178585	CTNNBIP1	Q9NSA3	56998				Not detected	Enhanced	3.74802	-0.0400452	0.972624	0.685143	0.895845	0.507448	0.0951151	0.81961	0.505496	0.198102
brown	0.687372	ENSG00000162441	LZIC	Q8WZA0	84328				Not detected	Approved	3.51824	-0.115157	0.923282	0.0895732	0.394644	0.233645	0.0167167	0.291749	0.351445	0.00120618
darkgreen	0.631984	ENSG00000173614	NMNAT1	Q9HAN9	64802				Not detected	Approved	4.64256	-0.0853319	0.942568	0.414992	0.751252	0.393961	0.0355572	0.578957	0.537767	0.152161
blue	0.0197399	ENSG00000162444	RBP7	Q96R05	116362				Medium	Enhanced	0.678073	-0.153431	0.89911	0.275269	0.639751	0.985337	0.960711	1.08546	1.03731	0.973587
greenyellow	0.38577	ENSG00000130939	UBE4B	O95155	10277				Not detected	Approved	5.92171	-0.155857	0.897599	0.000269938	0.0185241	0.223889	0.144895	1.24579	0.829766	0.539465
brown	0.714377	ENSG00000054523	KIF1B	O60333	23095				Medium	Approved	8.94399	0.0637505	1.04518	0.552255	0.831209	0.589929	0.196545	0.599174	0.780404	0.357916
blue	0.187744	ENSG00000142657	PGD	P52209	5226				Not detected	Enhanced	3.91417	-0.177609	0.884167	0.0295236	0.232032	3.50736	0.0569033	1.4111	1.86643	0.231256
brown	0.0986174	ENSG00000160049	DFFA	O00273	1676				Medium	Supported	4.2648	-0.14865	0.902094	0.00771805	0.116409	2.84547	0.199924	1.78565	2.20231	0.102014
blue	0.769206	ENSG00000142655	PEX14	O75381	5195	peroxisomal biogenesis factor 14	Transcription Co-factor		Low	Supported	3.13138	-0.192929	0.874828	0.0427306	0.276323	1.67971	0.289478	1.75444	1.42172	0.312185
blue	0.695295	ENSG00000130940	CASZ1	Q86V15	54897	castor zinc finger 1	Others		Medium	Approved	5.22601	-0.157771	0.896409	0.10153	0.416	1.12749	0.793926	1.01373	1.14664	0.914563
blue	0.464491	ENSG00000175262	C1orf127								4.20695	0.131331	1.0953	0.458446	0.778165	1.19331	0.49713	0.473213	1.07883	0.0680937
blue	0.90491	ENSG00000116649	SRM	P19623	6723				Medium	Approved	4.76004	-0.0758666	0.948772	0.541048	0.825789	2.12238	0.0396949	1.15236	2.21861	0.0552423
pink	0.541925	ENSG00000171824	EXOSC10	Q01780	5394				Not detected	Supported	5.59358	0.108315	1.07797	0.054998	0.313069	1.30712	0.68037	0.868289	1.10745	0.799989
blue	0.277427	ENSG00000198793	MTOR	P42345	2475				Medium	Approved	5.74436	-0.123676	0.917846	0.062612	0.33371	0.615547	0.471306	0.961249	0.564803	0.274883
blue	0.354881	ENSG00000120942	UBIAD1	Q9Y5Z9	29914						3.7872	-0.0868595	0.94157	0.0471345	0.291293	0.323375	0.270066	1.1675	0.655163	0.286111
blue	0.466491	ENSG00000132879	FBXO44	Q9H4M3	93611				Medium	Approved	2.41959	0.0489228	1.03449	0.623286	0.867101	1.8383	0.161165	0.908533	1.8128	0.109531
blue	0.287902	ENSG00000116663	FBXO6	Q9NRD1	26270				Low	Approved	2.85062	-0.336195	0.792128	0.000655088	0.0301551	0.274472	0.00384826	0.575646	0.372737	0.0259325
pink	0.791337	ENSG00000116670	MAD2L2	Q9UI95	10459				Not detected	Approved	3.26795	0.0884549	1.06323	0.389432	0.731543	3.01731	0.0102656	2.18232	3.03407	0.0158763
blue	0.622563	ENSG00000177674	AGTRAP	Q6RW13	57085				Not detected	Enhanced	2.52981	0.140417	1.10222	0.402209	0.74264	2.29704	0.000391057	1.36219	2.83537	0.0122393
blue	0.632573	ENSG00000177000	MTHFR	P42898	4524				Not detected	Enhanced	4.81785	-0.0637523	0.956772	0.428439	0.759551	1.21563	0.657296	0.804035	0.989677	0.796263
blue	0.621793	ENSG00000011021	CLCN6	P51797	1185				High	Approved	4.45975	0.0598362	1.04235	0.392139	0.733663	1.27993	0.635486	1.10906	1.21117	0.875462
blue	0.686227	ENSG00000116685	KIAA2013	Q8IYS2	90231				Not detected	Uncertain	4.62699	-0.245978	0.843244	0.0117867	0.143062	0.514603	0.157659	0.870553	0.797631	0.812849
blue	0.395005	ENSG00000083444	PLOD1	Q02809	5351				Not detected	Uncertain	4.72805	-0.358466	0.779993	5.76e-06	0.00255087	0.520901	0.295161	0.494304	0.658742	0.143683
black	0.671339	ENSG00000116688	MFN2	O95140	9927				Medium	Uncertain	8.5696	-0.384076	0.766269	1.07e-08	0.000108149	0.410421	0.173947	1.24265	0.688853	0.296642
blue	0.897526	ENSG00000116691	MIIP	Q5JXC2	60672				Not detected	Uncertain	3.19216	-0.0304103	0.979142	0.853942	0.955662	1.47599	0.12513	1.80143	1.42896	0.295463
blue	0.553583	ENSG00000028137	TNFRSF1B	P20333	7133			Secreted (curated)	Not detected	Approved	2.80378	-0.127578	0.915367	0.24444	0.607491	1.39663	0.344036	0.667083	1.19684	0.289233
greenyellow	0.786835	ENSG00000048707	VPS13D	Q5THJ4	55187				Not detected	Uncertain	6.29145	-0.0303894	0.979156	0.694997	0.899316	0.875954	0.848898	0.376004	0.684707	0.0444716
blue	0.599164	ENSG00000162496	DHRS3	O75911	9249				Medium	Supported	4.50567	0.0666525	1.04728	0.502357	0.804773	1.29362	0.560565	0.918008	1.25981	0.661589
brown	0.13906	ENSG00000162493	PDPN	Q86YL7	10630				Not detected	Enhanced	4.19293	0.166064	1.12199	0.149445	0.492558	0.690892	0.273074	1.09259	0.761007	0.603678
brown	0.545544	ENSG00000116731	PRDM2	Q13029	7799	PR domain containing 2, with ZNF domain	zf-C2H2		Low	Approved	5.51138	-0.0617263	0.958117	0.252074	0.616218	0.413545	0.288388	0.725266	0.630572	0.418589
blue	0.525975	ENSG00000142634	EFHD2	Q96C19	79180				Not detected	Enhanced	1.60053	-0.107485	0.928205	0.466051	0.783436	1.45903	0.205432	0.742159	1.31967	0.289572
blue	0.362684	ENSG00000132906	CASP9	P55211	842				Low	Approved	3.64598	-0.0830333	0.944071	0.374838	0.722444	2.36259	0.0512971	1.09696	2.00982	0.11408
brown	0.570806	ENSG00000116138	DNAJC16	Q9Y2G8	23341				Not detected	Approved	3.85277	0.0487618	1.03438	0.530374	0.820572	0.810326	0.660628	0.714312	0.856698	0.645175
brown	0.0883371	ENSG00000116771	AGMAT	Q9BSE5	79814				Not detected	Enhanced	4.37534	-0.322487	0.79969	0.0459325	0.287708	0.513712	0.00610136	0.574482	0.609358	0.227342
blue	-0.0088863	ENSG00000197312	DDI2	Q5TDH0	84301				Not detected	Approved	6.06251	0.0380874	1.02675	0.664291	0.885918	1.38822	0.494574	1.07879	1.26765	0.797552
blue	0.872375	ENSG00000116786	PLEKHM2	Q8IWE5	23207				High	Approved	6.63071	-0.214009	0.862138	0.0616517	0.331721	1.42885	0.411449	1.17358	1.59966	0.421933
brown	-0.039701	ENSG00000162461	SLC25A34	Q6PIV7	284723						5.11786	-0.839357	0.558893	1.87e-05	0.00503544	0.725573	0.123094	0.628279	0.541905	0.200189
darkturquoise	0.580953	ENSG00000162458	FBLIM1	Q8WUP2	54751				Low	Approved	0.847144	-0.0421012	0.971239	0.784687	0.935323	1.65029	0.102093	1.14163	2.09374	0.0931868
greenyellow	0.733096	ENSG00000065526	SPEN	Q96T58	23013	spen family transcriptional repressor	Transcription Co-factor		Medium	Supported	5.65312	-0.274888	0.826514	0.0136145	0.155149	0.533429	0.100924	0.553731	0.469037	0.0970308
blue	0.869497	ENSG00000116809	ZBTB17	Q13105	7709	zinc finger and BTB domain containing 17	ZBTB		Low	Approved	3.566	-0.162631	0.893395	0.187441	0.540345	1.13183	0.741396	1.13978	1.19906	0.880174
blue	0.613031	ENSG00000173641	HSPB7	Q9UBY9	27129				High	Approved	9.94347	-0.0172334	0.988126	0.88118	0.96489	1.85457	0.0790727	0.56639	2.14528	0.00158151
blue	0.492967	ENSG00000142627	EPHA2	P29317	1969						1.72431	-0.103347	0.930871	0.327758	0.690948	1.50028	0.290207	1.02561	1.43163	0.541252
blue	0.174294	ENSG00000037637	FBXO42	Q6P3S6	54455				Not detected	Approved	4.77218	-0.00705126	0.995124	0.874373	0.961855	0.283439	0.195532	0.815013	0.626635	0.440792
blue	0.22896	ENSG00000157191	NECAP2	Q9NVZ3	55707				Not detected	Approved	2.47267	-0.0422332	0.971151	0.553392	0.831285	1.34754	0.631706	1.36091	1.28774	0.682167
brown	0.154883	ENSG00000219481	NBPF1	Q3BBV0	55672				Medium	Approved	2.22542	-0.214056	0.86211	0.106602	0.425463	0.707099	0.15937	1.51564	0.499792	0.0137782
blue	0.833273	ENSG00000058453	CROCC	Q5TZA2	9696				Not detected	Enhanced	3.24204	-0.0174263	0.987994	0.923532	0.97928	1.25674	0.296042	1.17107	1.42693	0.624231
blue	0.87318	ENSG00000159363	ATP13A2	Q9NQ11	23400				Medium	Enhanced	3.04659	-0.218676	0.859354	0.0947707	0.403824	1.3638	0.381373	1.3373	1.37652	0.65315
black	0.930734	ENSG00000117118	SDHB	P21912	6390				Medium	Enhanced	7.21215	-0.197923	0.871805	0.000957176	0.0372398	0.651001	0.55412	1.04305	0.91709	0.938853
brown	0.0501654	ENSG00000117115	PADI2	Q9Y2J8	11240				Medium	Enhanced	8.82878	-0.190221	0.876471	0.100342	0.413672	1.43236	0.368735	1.00725	1.88111	0.125694
brown	0.134902	ENSG00000179051	RCC2	Q9P258	55920				Not detected	Approved	2.93703	-0.00956513	0.993392	0.875819	0.962397	1.17577	0.814366	1.09335	1.09199	0.960079
blue	0.740667	ENSG00000074964	ARHGEF10L	Q9HCE6	55160				High	Approved	5.9898	-0.126295	0.916182	0.170149	0.519267	1.21735	0.703421	0.778165	1.25225	0.423027
blue	0.128438	ENSG00000009709	PAX7	P23759	5081	paired box 7	PAX				2.42781	-0.219604	0.858801	0.170552	0.519704	0.704521	0.150956	1.55905	0.663279	0.0702951
greenyellow	0.744577	ENSG00000127481	UBR4	Q5T4S7	23352				Medium	Approved	7.32235	-0.179608	0.882943	0.00403387	0.0801177	0.307346	0.0936894	0.749066	0.567692	0.329749
brown	0.316581	ENSG00000127463	EMC1	Q8N766	23065				Not detected	Approved	5.17525	-0.0123216	0.991496	0.7982	0.939323	4.59352	0.0847296	1.68805	1.99449	0.165496
brown	0.0965485	ENSG00000053372	MRTO4	Q9UKD2	51154				Not detected	Approved	3.80896	-0.0289313	0.980146	0.604922	0.858112	3.41989	0.119845	1.98006	1.87742	0.142297
pink	0.709333	ENSG00000053371	AKR7A2	O43488	8574				Low	Enhanced	4.61597	-0.121661	0.919129	0.136702	0.473585	2.49225	0.109121	1.33905	1.80429	0.299024
blue	0.708015	ENSG00000040487	SLC66A1	Q6ZP29	54896				Not detected	Approved	2.01789	0.0344986	1.0242	0.749388	0.920822	1.42301	0.35963	1.51477	1.29126	0.510791
pink	0.609932	ENSG00000077549	CAPZB	P47756	832				Low	Approved	6.89641	-0.0696542	0.952866	0.154339	0.498305	5.69636	0.0720574	1.16788	1.45129	0.585806
blue	0.681365	ENSG00000158747	NBL1	P41271	4681, 100532736			Secreted (curated)			3.49177	-0.285097	0.820686	0.00950845	0.128978	1.1332	0.744049	0.674446	1.07101	0.427983
blue	0.457693	ENSG00000162542	TMCO4	Q5TGY1	255104						1.43205	-0.196681	0.872556	0.0909729	0.397048	0.883399	0.715788	1.16447	1.26124	0.815567
brown	0.57416	ENSG00000169914	OTUD3	Q5T2D3	23252				Low	Approved	3.77742	-0.0241869	0.983375	0.758011	0.923531	0.556403	0.329895	0.751684	0.901924	0.731004
blue	0.143919	ENSG00000188257	PLA2G2A	P14555	5320				Not detected	Enhanced	0.0700623	0.323613	1.25146	0.319889	0.684123	1.07174	0.56603	1.25148	1.13409	0.825421
green	0.718449	ENSG00000162545	CAMK2N1	Q7Z7J9	55450				Not detected	Approved	1.31813	-0.208654	0.865344	0.357401	0.711997	0.901067	0.702456	0.507289	0.559038	0.107518
black	0.720999	ENSG00000090432	MUL1	Q969V5	79594						4.42454	-0.252548	0.839412	0.000471724	0.0246423	0.426555	0.166591	0.851228	0.816481	0.836374
blue	0.307832	ENSG00000158828	PINK1	Q9BXM7	65018				Not detected	Enhanced	8.21926	-0.515291	0.699652	6.09e-07	0.000932525	1.08972	0.840609	0.86825	0.947253	0.92679
pink	0.717757	ENSG00000244038	DDOST	P39656	1650				Medium	Supported	5.33074	-0.00115544	0.999199	0.98296	0.994556	3.24655	0.128151	0.667745	1.58399	0.0669833
brown	0.840812	ENSG00000127483	HP1BP3	Q5SSJ5	50809				Medium	Supported	6.96565	0.00160007	1.00111	0.982517	0.994556	0.206915	0.0153716	0.349256	0.422322	0.00618626
brown	0.177368	ENSG00000075151	EIF4G3	O43432	8672				Not detected	Enhanced	6.32494	0.112677	1.08123	0.240367	0.602026	0.522768	0.184171	0.515587	0.89314	0.176531
blue	0.620691	ENSG00000117298	ECE1	P42892	1889				Medium	Enhanced	4.23523	-0.265914	0.831672	0.00180334	0.0535729	1.30234	0.548904	2.2597	1.1408	0.0667977
brown	0.645266	ENSG00000090686	USP48	Q86UV5	84196				Medium	Approved	4.93134	0.0484055	1.03412	0.346595	0.70606	0.66432	0.610674	0.46253	0.895115	0.0984617
blue	0.652941	ENSG00000142798	HSPG2	P98160	3339			Secreted (curated)	Not detected	Approved	6.41961	-0.462095	0.725931	0.0049961	0.0917202	0.876655	0.568033	0.816114	0.668276	0.554295
brown	0.351248	ENSG00000070831	CDC42	P60953	998				Medium	Approved	6.05547	-0.0208831	0.985629	0.705095	0.903636	1.30524	0.756729	0.785382	0.891079	0.808464
blue	0.308501	ENSG00000184677	ZBTB40	Q9NUA8	9923	zinc finger and BTB domain containing 40	ZBTB				4.74453	0.0158203	1.01103	0.784642	0.935323	0.198396	0.0283573	0.78484	0.419239	0.0725547
darkorange	0.925445	ENSG00000173372	C1QA	P02745	712			Secreted (curated)	Not detected	Supported	1.2503	-0.177757	0.884076	0.511927	0.810239	0.810872	0.122137	0.743434	0.520851	0.224918
darkorange	0.899079	ENSG00000159189	C1QC	P02747	714			Secreted (curated)	Not detected	Supported	0.431875	-0.234676	0.849876	0.419141	0.753217	0.860146	0.218496	0.749003	0.867451	0.736669
darkorange	0.924678	ENSG00000173369	C1QB						Not detected	Approved	0.734722	-0.00663211	0.995414	0.979825	0.993964	0.853397	0.262242	0.746247	0.62112	0.432988
green	0.337259	ENSG00000004487	KDM1A	O60341	23028	lysine (K)-specific demethylase 1A	Chromatin Remodeling Factor		High	Supported	5.35379	-0.0629497	0.957305	0.132007	0.465832	0.777702	0.814551	1.74429	0.770481	0.0837021
blue	0.165328	ENSG00000169641	LUZP1	Q86V48	7798				Not detected	Enhanced	2.60442	-0.113799	0.924152	0.346688	0.706154	1.08575	0.828796	0.826497	0.853208	0.849058
brown	0.485891	ENSG00000125944	HNRNPR	O43390	10236				Medium	Supported	5.70948	0.000119885	1.00008	0.997943	0.999884	1.46697	0.658553	0.862431	1.57626	0.228352
blue	0.0440893	ENSG00000125945	ZNF436	Q9C0F3	80818	zinc finger protein 436	zf-C2H2		Not detected	Approved	3.7725	0.0329737	1.02312	0.78701	0.935848	1.0444	0.907254	0.561568	0.814869	0.298938
blue	0.140445	ENSG00000204219	TCEA3	O75764	6920				High	Approved	8.34383	-0.00618869	0.99572	0.9194	0.977256	0.465333	0.249798	0.974737	0.842932	0.881525
blue	0.407994	ENSG00000088280	ASAP3	Q8TDY4	55616				Medium	Approved	4.60783	-0.0172962	0.988083	0.881751	0.965094	1.12093	0.741055	0.970313	1.05893	0.969967
blue	0.655615	ENSG00000117318	ID3	Q02535	3399	inhibitor of DNA binding 3, dominant negative helix-loop-helix protein	bHLH		High	Approved	3.01903	0.229063	1.17207	0.128736	0.462267	2.58818	0.00244425	1.53557	3.15968	0.00775802
pink	0.883387	ENSG00000142676	RPL11	P62913	6135				Medium	Approved	7.7797	0.0330422	1.02317	0.678683	0.892608	2.40078	0.119609	1.14138	1.16321	0.907611
brown	0.239319	ENSG00000011007	ELOA	Q14241	6924				Low	Approved	5.41037	-0.00113175	0.999216	0.981903	0.994397	0.320656	0.104681	1.22194	0.650146	0.252797
brown	0.170181	ENSG00000057757	PITHD1	Q9GZP4	57095				Not detected	Uncertain	4.8921	-0.00247895	0.998283	0.957135	0.988593	0.432192	0.407556	1.08719	0.814911	0.739278
blue	0.825968	ENSG00000011009	LYPLA2	O95372	11313						3.75715	-0.0509284	0.965315	0.60403	0.857688	2.29713	0.0723669	1.82049	2.18711	0.106871
blue	0.238581	ENSG00000117305	HMGCL	P35914	3155				Low	Enhanced	5.09563	-0.151166	0.900523	0.0306939	0.236237	0.669615	0.439137	0.901273	0.769779	0.772811
pink	0.367937	ENSG00000179163	FUCA1	P04066	2517				Not detected	Enhanced	3.40145	0.146995	1.10726	0.0545759	0.312388	1.23479	0.682739	1.24696	1.08704	0.832918
brown	0.652175	ENSG00000189266	PNRC2	Q9NPJ4	55629	proline-rich nuclear receptor coactivator 2	Transcription Co-factor		High	Uncertain	5.18082	0.161355	1.11834	0.0687805	0.349675	1.29964	0.542924	0.731146	1.14529	0.477486
brown	0.700038	ENSG00000188529	SRSF10	O75494	10772				High	Uncertain	5.79661	0.184953	1.13678	0.0880486	0.391638	1.28335	0.485253	0.890949	1.12246	0.826403
blue	0.545211	ENSG00000142661	MYOM3	Q5VTT5	127294						8.9615	0.0895025	1.064	0.456457	0.776858	2.97345	0.0010722	1.00298	2.74126	0.00500861
blue	0.133023	ENSG00000185436	IFNLR1	Q8IU57	163702						2.12918	-0.149965	0.901272	0.311421	0.676893	0.609754	0.0408225	0.572254	0.521166	0.140544
brown	0.373715	ENSG00000133226	SRRM1	Q8IYB3	10250				Medium	Supported	6.55186	0.169813	1.12491	0.00877052	0.123876	1.85095	0.32717	0.884093	1.12443	0.814856
brown	0.785137	ENSG00000169504	CLIC4	Q9Y696	25932				Not detected	Enhanced	4.79074	0.15982	1.11715	0.266154	0.630505	0.862085	0.625446	0.801611	0.684018	0.573307
brown	0.184632	ENSG00000117614	SYF2	O95926	25949				High	Approved	4.87965	0.160401	1.1176	0.0081954	0.119642	2.5107	0.178902	1.24201	1.23459	0.794824
brown	0.579179	ENSG00000117616	RSRP1	Q9BUV0	57035						5.5533	0.110965	1.07995	0.163983	0.510992	1.03956	0.934849	1.50374	1.42655	0.489926
brown	0.39271	ENSG00000183726	TMEM50A	O95807	23585						4.06776	-0.0237187	0.983694	0.671483	0.889052	1.08616	0.91755	0.843147	1.01591	0.853273
brown	0.466105	ENSG00000204178	MACO1	Q8N5G2	55219						5.18011	0.0428781	1.03017	0.549511	0.829963	0.615062	0.359948	0.670245	0.899031	0.555311
blue	0.305765	ENSG00000157978	LDLRAP1	Q5SW96	26119				Medium	Uncertain	3.88661	-0.154681	0.898331	0.0325679	0.24246	0.952635	0.933921	1.19765	1.08991	0.882732
lightyellow	0.668384	ENSG00000117640	MTFR1L	Q9H019	56181				Low	Approved	6.93664	-0.112285	0.925122	0.0890206	0.393741	0.906851	0.871109	0.851708	0.87944	0.892525
blue	0.140283	ENSG00000182749	PAQR7	Q86WK9	164091				Not detected	Approved	0.834243	-0.123449	0.917991	0.324861	0.689186	0.961795	0.896977	0.818599	0.889289	0.855512
green	0.67593	ENSG00000117632	STMN1	P16949	3925				Not detected	Enhanced	3.133	-0.105942	0.929198	0.438667	0.765065	1.64066	0.0759301	0.614216	1.32958	0.119138
blue	0.092028	ENSG00000158006	PAFAH2	Q99487	5051				Low	Approved	3.75572	0.00265615	1.00184	0.974404	0.993185	1.03954	0.927791	0.640206	1.04965	0.357876
blue	0.543288	ENSG00000158008	EXTL1	Q92935	2134				High	Uncertain	3.7979	-0.141496	0.906579	0.516616	0.813495	1.07475	0.693764	0.805381	1.12878	0.635823
blue	0.27165	ENSG00000158022	TRIM63	Q969Q1	84676						7.58767	0.0607133	1.04298	0.633194	0.871679	1.2045	0.590052	0.730942	0.880286	0.704408
brown	0.721023	ENSG00000175087	PDIK1L	Q8N165	149420						3.21685	0.0389803	1.02739	0.722864	0.909275	0.381712	0.0153757	0.601676	0.470385	0.113519
blue	0.567997	ENSG00000142675	CNKSR1	Q969H4	10256						5.95191	-0.0689411	0.953337	0.426851	0.758253	2.02837	0.151028	1.0976	1.94246	0.130537
blue	0.0211612	ENSG00000130695	CEP85	Q6P2H3	64793				Medium	Approved	7.06523	-0.0701475	0.952541	0.296387	0.660821	0.228551	0.0242812	0.584903	0.392384	0.0382616
blue	0.406092	ENSG00000142669	SH3BGRL3	Q9H299	83442				Low	Enhanced	3.50471	-0.358901	0.779758	0.000215627	0.0169199	1.02585	0.956095	1.89747	0.942695	0.092633
blue	0.686381	ENSG00000158062	UBXN11	Q5T124	91544				Medium	Approved	1.42015	-0.0488207	0.966726	0.726956	0.910973	1.54703	0.143049	1.24094	1.63085	0.413532
blue	0.283094	ENSG00000117682	DHDDS	Q86SQ9	79947				Medium	Uncertain	2.98171	-0.0890265	0.940157	0.214724	0.571848	1.75371	0.357212	1.23764	1.46541	0.586491
green	0.622022	ENSG00000117713	ARID1A	O14497	8289	AT rich interactive domain 1A (SWI-like)	ARID		Medium	Supported	5.31165	-0.159843	0.895122	0.0231361	0.205572	0.953001	0.941253	1.13469	1.08712	0.936848
blue	0.0703247	ENSG00000060642	PIGV	Q9NUD9	55650						1.93715	-0.143124	0.905556	0.0570159	0.318225	1.34008	0.604539	0.803938	0.965026	0.810166
blue	0.478971	ENSG00000204160	ZDHHC18	Q9NUE0	84243				Not detected	Approved	2.96646	-0.156198	0.897387	0.0320105	0.240234	1.93288	0.256534	0.901266	0.965739	0.959886
blue	0.163114	ENSG00000142751	GPN2	Q9H9Y4	54707						3.41353	-0.0745865	0.949614	0.215634	0.573041	1.00523	0.993705	2.06075	1.03374	0.0773004
blue	0.628291	ENSG00000198746	GPATCH3	Q96I76	63906				Medium	Approved	2.96721	-0.100628	0.932627	0.243912	0.607077	0.575756	0.277244	1.04427	0.935324	0.954628
blue	0.424503	ENSG00000090273	NUDC	Q9Y266	10726				Not detected	Enhanced	5.66279	-0.0789447	0.94675	0.301607	0.665922	2.92618	0.12348	1.22338	1.36742	0.683003
green	0.439504	ENSG00000090020	SLC9A1	P19634	6548				Low	Enhanced	2.61104	-0.456947	0.728526	0.00124394	0.0439803	1.65388	0.084046	1.12442	1.61227	0.389318
blue	0.592746	ENSG00000142784	WDTC1	Q8N5D0	23038				Medium	Uncertain	6.5939	-0.273798	0.827139	4.26e-05	0.00671011	1.60955	0.510151	1.31728	1.55697	0.502865
blue	0.826736	ENSG00000186501	TMEM222	Q9H0R3	84065				Medium	Approved	3.88263	-0.0215503	0.985173	0.816569	0.945262	1.57179	0.327057	1.41575	1.54569	0.480829
blue	0.562539	ENSG00000142733	MAP3K6	O95382	9064				Medium	Approved	3.07043	-0.229954	0.852662	0.0527318	0.306798	1.06959	0.860063	1.42862	1.0889	0.577142
darkred	0.753416	ENSG00000158195	WASF2	Q9Y6W5	10163				Medium	Enhanced	4.75031	-0.135797	0.910167	0.00958364	0.129337	1.7924	0.469945	0.772106	1.24039	0.44347
blue	0.766431	ENSG00000126705	AHDC1	Q5TGY3	27245				Medium	Approved	5.09369	-0.13874	0.908312	0.33805	0.697545	0.974142	0.92626	1.58763	0.956008	0.282995
blue	0.568195	ENSG00000000938	FGR	P09769	2268				Not detected	Enhanced	0.606058	-0.645674	0.639194	0.000438851	0.0238635	1.06369	0.795785	0.991048	1.38474	0.561547
tan	0.755187	ENSG00000126709	IFI6	P09912	2537				Not detected	Approved	1.74517	-0.175361	0.885546	0.320709	0.684676	1.02477	0.907123	1.28686	0.84519	0.506859
brown	0.607699	ENSG00000009780	FAM76A	Q8TAV0	199870				Medium	Uncertain	3.92919	0.071095	1.05051	0.415852	0.7521	0.287595	0.0281786	0.351919	0.324616	0.00253568
brown	0.722945	ENSG00000117758	STX12	Q86Y82	23673				Not detected	Approved	3.90456	0.131914	1.09575	0.130541	0.464221	2.53676	0.0672649	0.996355	1.75296	0.214559
brown	0.31187	ENSG00000117751	PPP1R8	Q12972	5511				High	Enhanced	4.15007	-0.0416137	0.971568	0.312356	0.677426	0.622895	0.672995	0.786412	1.05938	0.709038
grey	0.211985	ENSG00000117748	RPA2	P15927	6118				High	Supported	5.14318	0.0396844	1.02789	0.565515	0.837487	0.467456	0.175923	0.702567	0.65163	0.44949
brown	0.40461	ENSG00000158161	EYA3	Q99504	2140	eyes absent homolog 3 (Drosophila)	Chromatin Remodeling Factor				3.78275	-0.0137295	0.990529	0.820948	0.946051	0.889333	0.854244	0.983916	0.912577	0.966199
brown	0.518273	ENSG00000126698	DNAJC8	O75937	22826				Medium	Approved	5.04652	-0.146243	0.9036	0.00425595	0.082189	0.252463	0.0573937	0.697607	0.547875	0.263021
lightyellow	0.657441	ENSG00000130770	ATP5IF1	Q9UII2	93974				Low	Supported	6.24949	-0.106646	0.928745	0.23935	0.602026	0.580185	0.306865	0.718302	0.545329	0.255168
blue	0.205298	ENSG00000130766	SESN2	P58004	83667						2.10035	0.045085	1.03174	0.769197	0.928393	1.30524	0.278278	1.39716	1.58304	0.45434
blue	0.157005	ENSG00000130772	MED18	Q9BUE0	54797				Not detected	Uncertain	2.64765	-0.14834	0.902288	0.0536211	0.309687	0.475014	0.207351	1.42038	0.769985	0.246901
brown	0.293398	ENSG00000204138	PHACTR4	Q8IZ21	65979				Medium	Approved	4.39101	-0.170791	0.888355	0.017438	0.177743	0.69916	0.532707	1.08647	1.23556	0.843003
blue	0.202175	ENSG00000180198	RCC1	P18754	1104				Medium	Enhanced	2.46207	-0.0534723	0.963614	0.426905	0.758276	1.36072	0.692401	0.965727	1.31817	0.629752
pink	0.425272	ENSG00000180098	TRNAU1AP	Q9NX07	54952						2.94666	0.114848	1.08286	0.091984	0.399498	2.44265	0.153404	0.966247	1.51361	0.386699
blue	0.261255	ENSG00000197989	SNHG12								2.04873	0.317762	1.2464	0.00140815	0.0468468	1.28263	0.537742	0.814083	0.975379	0.832324
pink	0.48314	ENSG00000120656	TAF12	Q16514	6883	TAF12 RNA polymerase II, TATA box binding protein (TBP)-associated factor, 20kDa	Chromatin Remodeling Factor		Low	Approved	3.56828	0.0667632	1.04736	0.20112	0.556734	3.6972	0.130547	0.612802	1.30555	0.118804
brown	0.130433	ENSG00000162419	GMEB1	Q9Y692	10691	glucocorticoid modulatory element binding protein 1	SAND		Medium	Supported	2.73024	0.0403607	1.02837	0.557573	0.834542	0.56309	0.283625	1.38016	0.793206	0.3175
brown	0.664721	ENSG00000198492	YTHDF2	Q9Y5A9	51441				Not detected	Approved	4.72785	-0.00248387	0.99828	0.956588	0.988474	0.41091	0.36772	0.599964	0.933499	0.35671
blue	0.185065	ENSG00000159023	EPB41	P11171	2035				Not detected	Supported	5.09702	0.0259782	1.01817	0.615511	0.863573	0.832547	0.81758	0.52419	0.83724	0.232962
brown	0.349151	ENSG00000116350	SRSF4	Q08170	6429				Medium	Supported	5.9155	0.030229	1.02117	0.459905	0.778894	1.03705	0.970838	0.967927	0.842611	0.889787
lightyellow	0.808025	ENSG00000116353	MECR	Q9BV79	51102				Medium	Enhanced	4.60307	-0.0541868	0.963137	0.383801	0.727578	5.55586	0.0227653	1.54532	2.2515	0.0958077
blue	0.509311	ENSG00000060656	PTPRU	Q92729	10076				Medium	Approved	3.91638	-0.234955	0.849712	0.0490402	0.295286	1.81305	0.100057	1.48552	1.41323	0.510453
darkorange	0.639068	ENSG00000162511	LAPTM5	Q13571	7805				Not detected	Approved	1.34925	-0.449845	0.732122	0.0145112	0.15987	0.690627	0.0413694	0.637736	0.409709	0.0595014
blue	0.437565	ENSG00000162512	SDC3	O75056	9672				Medium	Approved	2.89303	-0.375235	0.77098	0.000340497	0.0206261	0.968417	0.936731	0.911457	1.00356	0.958129
brown	0.350919	ENSG00000134644	PUM1	Q14671	9698				Not detected	Approved	6.1026	-0.0179013	0.987668	0.706598	0.90427	0.126634	0.01603	0.824266	0.595311	0.381788
midnightblue	0.632144	ENSG00000084628	NKAIN1	Q4KMZ8	79570						3.43852	-0.0867756	0.941625	0.490317	0.797553	0.567636	0.0570817	0.629629	0.611785	0.299839
brown	0.0250317	ENSG00000060688	SNRNP40	Q96DI7	9410				Medium	Supported	3.46527	0.0786447	1.05603	0.122285	0.450599	20.5747	0.00161175	1.38913	2.38326	0.0534948
grey	0.197565	ENSG00000121766	ZCCHC17	Q9NP64	51538				High	Approved	3.8207	-0.0122194	0.991566	0.819928	0.94586	1.16978	0.840823	1.0014	1.03825	0.992985
brown	0.306014	ENSG00000121769	FABP3	P05413	2170				Low	Enhanced	8.17657	-1.00372	0.498714	1.16e-08	0.000108149	0.506073	0.00310985	0.751584	0.424819	0.0754802
blue	0.569526	ENSG00000168528	SERINC2	Q96SA4	347735				High	Enhanced	4.2211	-0.289869	0.817976	0.0736314	0.359686	1.01439	0.951207	1.8697	1.36185	0.23911
blue	0.700184	ENSG00000142910	TINAGL1	Q9GZM7	64129			Secreted (curated)	Not detected	Approved	4.82821	-0.149319	0.901676	0.131788	0.465767	1.111	0.781804	0.756012	0.981406	0.692175
pink	0.45891	ENSG00000162517	PEF1	Q9UBV8	553115						3.79313	0.0155199	1.01082	0.796201	0.938843	3.52147	0.0514309	1.47946	2.03161	0.172125
blue	0.419188	ENSG00000084636	COL16A1	Q07092	1307			Secreted (curated)			3.36632	-0.320251	0.800931	0.0263183	0.220767	0.843867	0.498301	0.843905	0.717631	0.656459
brown	0.522144	ENSG00000121774	KHDRBS1	Q07666	10657				High	Supported	5.40656	0.0681943	1.0484	0.213657	0.570478	3.82501	0.0557714	1.78103	1.84142	0.19153
blue	0.486817	ENSG00000121775	TMEM39B	Q9GZU3	55116				Medium	Approved	2.02617	0.0227084	1.01586	0.79216	0.938092	3.8862	0.0118884	3.77476	1.75864	0.00288492
brown	0.493457	ENSG00000025800	KPNA6	O60684	23633				Medium	Supported	6.41447	-0.00305495	0.997885	0.94875	0.986131	0.371191	0.223148	0.824087	0.633366	0.484849
blue	0.330392	ENSG00000084652	TXLNA	P40222	200081				Medium	Supported	4.85715	-0.0485688	0.966895	0.375918	0.722774	1.13582	0.860052	1.0113	0.951868	0.984363
lightyellow	0.737789	ENSG00000160050	CCDC28B	Q9BUN5	79140				Not detected	Uncertain	5.09147	-0.207403	0.866095	0.0547256	0.312763	0.883102	0.73967	0.709226	1.19442	0.360296
blue	0.371649	ENSG00000160051	IQCC	Q4KMZ1	55721				Medium	Approved	0.691745	-0.0332017	0.977249	0.759591	0.924131	2.0913	0.090342	1.65826	2.58058	0.0463295
blue	0.175853	ENSG00000160055	TMEM234	Q8WY98	56063				Medium	Uncertain	0.98977	0.0887045	1.06341	0.390121	0.732024	1.44692	0.429446	0.848221	0.911232	0.897896
pink	0.804297	ENSG00000084623	EIF3I	Q13347	8668				Low	Enhanced	6.56565	-0.0196994	0.986438	0.693812	0.899316	3.98999	0.152486	1.20097	1.74349	0.290516
green	0.335681	ENSG00000116478	HDAC1	Q13547	3065	histone deacetylase 1	Chromatin Remodeling Factor		Not detected	Enhanced	3.71486	-0.0296834	0.979635	0.592164	0.851944	1.73568	0.472416	1.01671	1.01022	0.99896
green	0.677352	ENSG00000175130	MARCKSL1	P49006	65108				Not detected	Enhanced	1.85034	-0.180464	0.882419	0.201057	0.556729	1.94458	0.0272122	1.50112	1.58743	0.402547
blue	0.383091	ENSG00000160058	BSDC1	Q9NW68	55108				Low	Approved	5.43102	0.0639445	1.04532	0.161273	0.507995	0.53826	0.47866	0.714312	0.701235	0.543148
brown	0.0311017	ENSG00000176261	ZBTB8OS	Q8IWT0	339487				Not detected	Approved	3.40029	-0.0753979	0.94908	0.202968	0.558702	1.24284	0.770713	1.14349	0.924763	0.84402
brown	0.648916	ENSG00000162521	RBBP4	Q09028	5928	retinoblastoma binding protein 4	Chromatin Remodeling Factor		Medium	Supported	5.71153	0.0226959	1.01586	0.545096	0.82786	3.62611	0.212748	1.06232	1.44119	0.558292
brown	0.225383	ENSG00000162520	SYNC	Q9H7C4	81493				Medium	Enhanced	6.54441	0.0244906	1.01712	0.802701	0.941047	0.375263	0.0270155	0.493734	0.531847	0.0967508
cyan	0.616635	ENSG00000162522	KIAA1522	Q9P206	57648				Not detected	Approved	1.4828	-0.244178	0.844297	0.0504599	0.299869	0.795723	0.383189	0.558389	0.684916	0.261709
pink	0.46175	ENSG00000134684	YARS1	P54577	8565				Low	Enhanced	4.70616	0.00352333	1.00245	0.951386	0.986158	2.57004	0.186872	1.52191	1.43943	0.468088
brown	0.475072	ENSG00000116497	S100PBP	Q96BU1	64766				Medium	Approved	3.37375	0.078039	1.05558	0.225015	0.583465	0.387594	0.159344	1.10118	0.484648	0.0679549
darkgreen	0.652971	ENSG00000160097	FNDC5	Q8NAU1	252995			Secreted (curated)	Medium	Enhanced	7.27212	-0.720038	0.607081	6.34e-05	0.00854563	0.522114	0.00133136	0.526144	0.382422	0.0252946
brown	0.151598	ENSG00000121900	TMEM54	Q969K7	113452				Not detected	Approved	0.175683	-0.544235	0.685755	0.0147027	0.161332	0.772111	0.149716	0.932679	0.655265	0.474697
blue	0.237092	ENSG00000116514	RNF19B	Q6ZMZ0	127544				Medium	Approved	3.22323	-0.0145811	0.989944	0.866379	0.959907	0.894135	0.802738	1.76498	0.877571	0.115185
pink	0.351212	ENSG00000004455	AK2	P54819	204				Medium	Approved	6.12217	0.120484	1.0871	0.0251267	0.214842	2.6205	0.169575	1.13128	1.84237	0.187649
blue	0.348644	ENSG00000116525	TRIM62	Q9BVG3	55223						0.318971	0.121861	1.08814	0.38137	0.725188	1.31855	0.344581	0.905219	1.5431	0.31138
blue	0.580453	ENSG00000160094	ZNF362	Q5T0B9	149076	zinc finger protein 362	zf-C2H2				3.66998	-0.0776342	0.94761	0.358438	0.712745	2.48952	0.0955067	1.07451	1.33515	0.696004
blue	0.661486	ENSG00000134686	PHC2	Q8IXK0	1912				Medium	Supported	5.24007	-0.0501716	0.965821	0.433287	0.761867	2.57236	0.206281	0.589814	1.56961	0.0355546
lightyellow	0.55725	ENSG00000163866	SMIM12	Q96EX1	113444				Medium	Approved	3.79062	-0.0500203	0.965923	0.366882	0.718049	0.867281	0.8424	1.23686	0.915159	0.691133
blue	0.310812	ENSG00000187513	GJA4	P35212	2701				Not detected	Approved	2.14974	-0.231783	0.851582	0.0495817	0.296963	2.34153	0.0477586	1.11377	2.19746	0.0685164
brown	0.529124	ENSG00000116560	SFPQ	P23246	6421	splicing factor proline/glutamine-rich	Transcription Co-factor		High	Enhanced	6.68633	0.177348	1.1308	0.0186187	0.18301	2.04909	0.169566	1.42868	1.70538	0.344961
brown	0.672484	ENSG00000146463	ZMYM4	Q5VZL5	9202				Medium	Approved	5.10766	0.028094	1.01966	0.642307	0.875732	0.694008	0.603048	0.997608	0.728369	0.625363
blue	0.342075	ENSG00000142687	KIAA0319L	Q8IZA0	79932				High	Supported	6.16979	-0.0705718	0.95226	0.0337118	0.24758	3.56027	0.365154	0.783616	1.53782	0.163953
green	0.882062	ENSG00000020129	NCDN	Q9UBB6	23154				Not detected	Enhanced	2.95983	-0.0937481	0.937085	0.610202	0.861185	1.5749	0.00940719	1.6722	1.62635	0.316194
blue	0.113934	ENSG00000126067	PSMB2	P49721	5690				High	Approved	5.51763	-0.0680321	0.953938	0.185056	0.537983	2.38425	0.357957	1.04595	2.06503	0.071495
blue	0.468724	ENSG00000142686	C1orf216	Q8TAB5	127703				Low	Uncertain	3.8811	0.0111035	1.00773	0.853326	0.955662	6.69561	0.0227385	1.92319	2.34444	0.072649
brown	0.510156	ENSG00000134698	AGO4	Q9HCK5	192670				Medium	Approved	4.91063	-0.0266842	0.981674	0.694636	0.899316	0.134326	0.00271287	0.502336	0.332675	0.0115321
green	0.595819	ENSG00000092847	AGO1	Q9UL18	26523						4.5204	0.0216322	1.01511	0.691073	0.89798	0.901708	0.899112	0.876059	0.816249	0.850883
brown	0.837938	ENSG00000126070	AGO3	Q9H9G7	192669				Not detected	Uncertain	3.71144	0.0356807	1.02504	0.688445	0.896695	1.44631	0.39617	0.952956	1.69408	0.247327
blue	0.566863	ENSG00000116863	ADPRS	Q9NX46	54936				Medium	Approved	3.77864	-0.0432637	0.970457	0.45097	0.773119	1.78655	0.489225	1.51468	1.63829	0.382004
pink	0.467061	ENSG00000054116	TRAPPC3	O43617	27095				Not detected	Approved	4.18099	0.0185155	1.01292	0.763258	0.925805	4.16139	0.0757343	0.834674	1.63588	0.152621
blue	0.676565	ENSG00000116871	MAP7D1	Q3KQU3	55700				Medium	Approved	7.08097	-0.110917	0.925999	0.33464	0.695496	0.878386	0.730966	0.983569	0.963899	0.994783
brown	0.184111	ENSG00000054118	THRAP3	Q9Y2W1	9967	thyroid hormone receptor associated protein 3	Transcription Co-factor		High	Supported	7.33935	-0.0481188	0.967197	0.350302	0.708368	0.261407	0.109889	0.942364	0.632803	0.432836
blue	0.461808	ENSG00000196182	STK40	Q8N2I9	83931				Not detected	Uncertain	5.99547	-0.220346	0.85836	0.0357198	0.253349	0.771814	0.528065	0.870222	0.911827	0.925035
blue	0.681193	ENSG00000181817	LSM10	Q969L4	84967						5.1562	-0.141594	0.906517	0.135949	0.47214	0.934906	0.874118	1.33449	1.32696	0.673444
blue	0.333325	ENSG00000116885	OSCP1	Q8WVF1	127700				Medium	Approved	0.979848	0.0742374	1.0528	0.511725	0.810163	2.11581	0.0588132	1.03142	1.91135	0.12385
lightyellow	0.791383	ENSG00000116898	MRPS15	P82914	64960				Low	Supported	6.1872	-0.0758707	0.948769	0.172674	0.521936	1.56104	0.545081	1.02645	1.1562	0.910962
blue	0.394727	ENSG00000119535	CSF3R	Q99062	1441				Not detected	Enhanced	0.00346627	-1.40026	0.37886	0.000185937	0.0155062	0.750217	0.0230079	0.377462	0.350635	0.0193912
blue	0.259659	ENSG00000163874	ZC3H12A	Q5D1E8	80149				Medium	Uncertain	1.30675	-0.158002	0.896266	0.376388	0.722902	1.22909	0.390238	2.31946	1.26864	0.0531551
brown	0.790883	ENSG00000163875	MEAF6	Q9HAF1	64769						4.51865	0.0462182	1.03255	0.467654	0.784564	1.11003	0.864546	0.430899	1.19256	0.0253094
brown	0.587085	ENSG00000163877	SNIP1	Q8TAD8	79753	Smad nuclear interacting protein 1	Transcription Co-factor		Medium	Approved	2.85949	0.125751	1.09108	0.047514	0.292344	1.06056	0.924188	0.741139	0.740505	0.619641
pink	0.492829	ENSG00000134697	GNL2	Q13823	29889				Low	Approved	4.55182	0.0886251	1.06336	0.0878424	0.391211	4.90065	0.0344441	0.724998	1.63315	0.0907987
brown	0.0406623	ENSG00000116922	C1orf109	Q9NX04	54955				Not detected	Supported	2.55947	0.0992211	1.07119	0.116172	0.441538	0.649567	0.521008	0.535793	0.756213	0.255513
brown	0.0206503	ENSG00000196449	YRDC	Q86U90	79693				Medium	Approved	1.40821	0.0718789	1.05108	0.396535	0.737141	0.645839	0.341896	0.515741	0.799443	0.208262
brown	0.36159	ENSG00000188786	MTF1	Q14872	4520	metal-regulatory transcription factor 1	zf-C2H2				3.79151	-0.117075	0.922055	0.100106	0.413244	0.306745	0.0250671	0.469248	0.534234	0.0901456
brown	0.153025	ENSG00000204084	INPP5B	P32019	3633				Not detected	Approved	4.13633	0.0534115	1.03772	0.393984	0.735144	1.48411	0.526159	0.894796	1.09828	0.855076
green	0.181669	ENSG00000183431	SF3A3	Q12874	10946				Medium	Supported	5.48984	-0.0752553	0.949174	0.530057	0.820572	1.63842	0.10134	1.37137	1.89188	0.22529
blue	0.37214	ENSG00000183386	FHL3	Q13643	2275						9.10386	-0.236915	0.848558	0.02792	0.226737	0.450512	0.0286431	0.7234	0.413519	0.0619343
brown	0.483281	ENSG00000183520	UTP11	Q9Y3A2	51118				High	Approved	6.39706	0.0676864	1.04803	0.336179	0.696453	0.29802	0.0393376	0.687909	0.63307	0.393463
brown	0.514092	ENSG00000116954	RRAGC	Q9HB90	64121				Medium	Supported	3.39378	-0.0499003	0.966003	0.514171	0.812339	0.593537	0.340794	0.578194	0.524737	0.151644
brown	0.733462	ENSG00000174574	AKIRIN1	Q9H9L7	79647				Medium	Approved	4.16959	0.0322504	1.02261	0.714945	0.90681	0.389764	0.0417544	0.681698	0.603691	0.331469
lightyellow	0.765831	ENSG00000168653	NDUFS5	O43920	4725				High	Supported	6.73692	-0.122924	0.918325	0.095778	0.405459	2.00212	0.324116	0.754305	1.09412	0.555938
greenyellow	0.733335	ENSG00000127603	MACF1	Q9UPN3	23499				Medium	Approved	6.74045	-0.189124	0.877138	0.0239022	0.209675	0.53492	0.319019	0.477006	0.657502	0.140089
blue	0.216086	ENSG00000090621	PABPC4	Q13310	8761				Medium	Supported	8.30641	0.101326	1.07276	0.0864296	0.38815	9.64173	0.00249389	2.0539	2.74934	0.0256864
blue	0.298702	ENSG00000163909	HEYL	Q9NQ87	26508	hes-related family bHLH transcription factor with YRPW motif-like	bHLH		Medium	Approved	1.75688	-0.654122	0.635462	3.54e-06	0.00212644	0.916087	0.776975	1.27798	0.915613	0.634046
blue	0.528891	ENSG00000116981	NT5C1A	Q9BXI3	84618				High	Supported	3.87345	0.0028773	1.002	0.985772	0.995461	0.745583	0.202843	1.03319	0.662517	0.410884
pink	0.334549	ENSG00000084072	PPIE	Q9UNP9	10450				Low	Approved	4.46108	-0.0128522	0.991131	0.777671	0.931941	0.466073	0.418646	0.734151	0.965357	0.660486
blue	0.0495144	ENSG00000043514	TRIT1	Q9H3H1	54802				Medium	Approved	2.40453	-0.0142678	0.990159	0.839174	0.95109	2.2009	0.210851	1.39367	1.50587	0.504031
green	0.607908	ENSG00000131236	CAP1	Q01518	10487				Not detected	Approved	4.69278	-0.0753328	0.949123	0.214935	0.572166	1.58894	0.528547	1.03003	1.10605	0.961105
brown	0.209491	ENSG00000131238	PPT1	P50897	5538				Medium	Supported	4.09143	-0.0411632	0.971871	0.459696	0.778894	1.27362	0.771079	0.82011	1.76997	0.115021
brown	0.703907	ENSG00000117000	RLF	Q13129	6018	rearranged L-myc fusion	zf-C2H2				3.78666	-0.0575339	0.960905	0.541869	0.826131	0.827154	0.66953	0.885341	0.900994	0.93423
brown	0.859528	ENSG00000084073	ZMPSTE24	O75844	10269				Medium	Approved	3.74903	-0.0373003	0.974477	0.712592	0.906395	0.450307	0.07965	0.420795	0.502437	0.0314725
green	0.823848	ENSG00000084070	SMAP2	Q8WU79	64744				Not detected	Approved	2.66606	-0.127002	0.915732	0.281171	0.646536	2.16842	0.0104808	1.26921	2.2262	0.0676474
blue	0.348287	ENSG00000066136	NFYC	Q13952	4802	nuclear transcription factor Y, gamma	NF-YC				5.40486	-0.120481	0.919881	0.0388711	0.263827	1.37401	0.654092	0.935464	1.06214	0.940492
blue	0.606169	ENSG00000117013	KCNQ4	P56696	9132				Medium	Uncertain	2.69096	-0.272447	0.827914	0.120506	0.448274	1.42155	0.140507	2.60581	2.01907	0.0370174
blue	0.828043	ENSG00000179862	CITED4	Q96RK1	163732	Cbp/p300-interacting transactivator, with Glu/Asp-rich carboxy-terminal domain, 4	Transcription Co-factor		Not detected	Approved	2.20579	-0.342263	0.788803	0.0504576	0.299869	0.980632	0.932423	0.766351	1.09389	0.61521
blue	0.265262	ENSG00000171793	CTPS1	P17812	1503				Medium	Enhanced	3.27898	0.0370109	1.02599	0.636009	0.872969	3.60052	0.0385872	1.1629	2.3735	0.0378028
blue	0.317646	ENSG00000010803	SCMH1	Q96GD3	22955	sex comb on midleg homolog 1 (Drosophila)	Chromatin Remodeling Factor				5.37222	-0.138764	0.908297	0.00599625	0.101855	0.997073	0.99757	0.806414	0.967843	0.824057
brown	0.663774	ENSG00000198815	FOXJ3	Q9UPW0	22887	forkhead box J3	Fork head				6.04585	0.104727	1.07529	0.0405758	0.268919	0.191681	0.0742623	0.718007	0.503721	0.190614
brown	0.329604	ENSG00000127125	PPCS	Q9HAB8	79717				Medium	Approved	3.89932	-0.0327565	0.977551	0.561822	0.836556	1.53817	0.523524	1.49922	1.37822	0.503115
pink	0.603029	ENSG00000171960	PPIH	O43447	10465				Not detected	Approved	2.46251	-0.0184311	0.987306	0.791891	0.937833	2.38156	0.177876	0.699401	1.5682	0.0858176
blue	0.395447	ENSG00000117385	P3H1	Q32P28	64175			ER, Secreted (curated)	Low	Approved	2.46877	-0.00966695	0.993322	0.896526	0.970799	1.60465	0.405475	0.745294	0.961117	0.684098
blue	0.213782	ENSG00000177868	SVBP	Q8N300	374969				Medium	Approved	2.6265	0.0705814	1.05014	0.411795	0.748971	0.766747	0.613956	0.680887	0.691314	0.496234
brown	0.120953	ENSG00000164010	ERMAP	Q96PL5	114625				Medium	Uncertain	2.05847	0.187551	1.13883	0.0881939	0.39191	0.620686	0.174869	0.896894	0.832772	0.876941
pink	0.362075	ENSG00000164011	ZNF691	Q5VV52	51058	zinc finger protein 691	zf-C2H2		Low	Approved	2.2445	-0.0166604	0.988518	0.814131	0.94468	1.75083	0.440639	1.56778	1.08152	0.397607
blue	0.409503	ENSG00000117394	SLC2A1	P11166	6513				Not detected	Enhanced	-0.330869	0.0901505	1.06448	0.785287	0.935553	1.12973	0.283818	1.22215	1.38852	0.671321
blue	0.304909	ENSG00000117395	EBNA1BP2	Q99848	10969				Medium	Approved	3.85537	-0.0583861	0.960338	0.293384	0.658499	5.17737	0.0444678	1.69418	2.43954	0.0637441
darkturquoise	0.719192	ENSG00000066056	TIE1	P35590	7075						3.6012	-0.0112477	0.992234	0.904715	0.972712	1.5709	0.307554	0.906724	1.37735	0.479874
blue	0.474132	ENSG00000066322	ELOVL1	Q9BW60	64834				Not detected	Enhanced	2.62073	-0.0761061	0.948615	0.32716	0.690701	3.3618	0.0747103	0.838047	1.80265	0.0896095
pink	0.271679	ENSG00000159479	MED8	Q96G25	112950				Medium	Approved	2.99768	0.0708275	1.05032	0.349379	0.7077	1.81929	0.296119	0.648595	0.932496	0.453061
blue	0.433251	ENSG00000178922	HYI	Q5T013	81888				Medium	Approved	3.53585	-0.00256073	0.998227	0.978673	0.993964	1.05474	0.912713	0.528332	0.932221	0.187757
blue	0.287445	ENSG00000066135	KDM4A	O75164	9682	lysine (K)-specific demethylase 4A	Chromatin Remodeling Factor		Low	Uncertain	4.18661	0.126329	1.09151	0.0407092	0.269526	2.73637	0.171691	2.35485	2.36686	0.0494054
blue	0.600886	ENSG00000126091	ST3GAL3	Q11203	6487			Golgi apparatus (membrane), Secreted (curated)	Not detected	Uncertain	5.70514	-0.05545	0.962294	0.397125	0.737728	1.14478	0.817033	0.981087	0.868662	0.915086
blue	0.604689	ENSG00000117408	IPO13	O94829	9670				Not detected	Uncertain	7.07255	-0.0684256	0.953678	0.275204	0.639747	4.2632	0.0629749	1.12741	2.44309	0.0226726
blue	0.596329	ENSG00000132768	DPH2	Q9BQC3	1802						4.1757	-0.195989	0.872974	0.0254164	0.216423	2.67035	0.041628	0.941642	1.7112	0.188892
green	0.658239	ENSG00000117410	ATP6V0B	Q99437	533						5.00925	-0.0416498	0.971543	0.54694	0.828875	3.01176	0.0955538	1.69959	2.03765	0.141757
blue	0.808485	ENSG00000117411	B4GALT2	O60909	8704				Not detected	Supported	4.8654	-0.201332	0.869747	0.0281362	0.227037	1.36899	0.531122	1.15612	1.33685	0.716425
blue	0.323286	ENSG00000178028	DMAP1	Q9NPF5	55929	DNA methyltransferase 1 associated protein 1	Transcription Co-factor		Medium	Approved	4.70988	0.000428529	1.0003	0.993843	0.998191	4.46929	0.0674405	1.2303	2.19741	0.0760338
green	0.685425	ENSG00000117419	ERI3	O43414	79033				Low	Approved	5.05658	-0.0639044	0.956672	0.340218	0.699893	3.36395	0.0606478	1.38775	1.34084	0.638921
blue	0.619246	ENSG00000187147	RNF220	Q5VTB9	55182				Low	Approved	5.35798	-0.0890563	0.940138	0.207439	0.563796	0.971804	0.967828	0.605555	1.0857	0.238373
blue	0.30889	ENSG00000126106	TMEM53	Q6P2H8	79639				Low	Approved	0.71598	0.0671564	1.04765	0.632216	0.871429	1.83768	0.0596714	1.12561	1.98453	0.118144
blue	0.310279	ENSG00000173846	PLK3	Q9H4B4	1263				Not detected	Enhanced	0.949171	0.0115428	1.00803	0.919153	0.977179	1.27813	0.457485	1.04315	0.940743	0.961612
black	0.557725	ENSG00000070785	EIF2B3	Q9NR50	8891				Low	Supported	5.3275	-0.12247	0.918613	0.0288334	0.229152	0.84325	0.795704	1.15904	0.880378	0.748564
blue	0.568166	ENSG00000126107	HECTD3	Q5T447	79654				Medium	Approved	4.97606	-0.164122	0.892472	0.0156877	0.167188	1.5288	0.585117	0.860857	1.03988	0.864709
lightyellow	0.71162	ENSG00000126088	UROD	P06132	7389				Not detected	Uncertain	5.21135	-0.130588	0.913459	0.020816	0.194726	0.668796	0.661934	0.467408	0.699893	0.12683
blue	0.756252	ENSG00000132781	MUTYH	Q9UIF7	4595				Medium	Uncertain	2.95577	0.0862212	1.06159	0.339043	0.698984	1.4836	0.406196	0.894567	1.5079	0.30264
blue	0.394929	ENSG00000132773	TOE1	Q96GM8	114034				Medium	Supported	1.72002	0.0732483	1.05208	0.376279	0.722902	0.5359	0.198933	1.13013	0.622734	0.261733
pink	0.579569	ENSG00000070759	TESK2	Q96S53	10420				Low	Uncertain	3.15952	0.306382	1.2366	0.0025969	0.0644787	1.30814	0.501238	1.10787	1.59071	0.389798
blue	-0.0249165	ENSG00000132763	MMACHC	Q9Y4U1	25974				Not detected	Uncertain	2.92117	-0.395179	0.760395	0.000636445	0.0298569	0.739463	0.405443	0.580584	0.71278	0.316011
brown	-0.0882922	ENSG00000117450	PRDX1	Q06830	5052				Low	Approved	7.01415	0.153453	1.11223	0.0245949	0.212895	1.03171	0.960402	0.841882	0.788637	0.793243
blue	0.464006	ENSG00000117448	AKR1A1	P14550	10327				Low	Approved	4.00252	0.085936	1.06138	0.33204	0.693426	2.60347	0.0254459	1.24556	2.54446	0.0292669
brown	0.343157	ENSG00000132780	NASP	P49321	4678				Low	Enhanced	5.20927	-0.00394059	0.997272	0.94284	0.984304	1.28731	0.748334	0.761477	1.16662	0.521589
blue	0.52519	ENSG00000159588	CCDC17	Q96LX7	149483				Not detected	Enhanced	1.47358	0.161191	1.11821	0.293615	0.65851	1.80005	0.0376303	1.11929	2.67253	0.0112374
brown	0.806106	ENSG00000159592	GPBP1L1	Q9HC44	60313				Medium	Approved	6.13345	-0.0403664	0.972408	0.360693	0.714177	0.144125	0.0460738	0.486198	0.633252	0.132366
brown	0.501123	ENSG00000159596	TMEM69	Q5SWH9	51249				Not detected	Approved	3.42514	-0.107273	0.928341	0.0965358	0.407	0.578956	0.385926	1.64823	0.977105	0.249297
brown	0.506353	ENSG00000197429	IPP	Q9Y573	3652				High	Approved	4.1964	-0.0694225	0.953019	0.403752	0.743423	0.306935	0.0132373	0.505421	0.512251	0.0905912
blue	0.550219	ENSG00000086015	MAST2	Q6P0Q8	23139				Low	Approved	7.52337	-0.0378618	0.974098	0.690532	0.897812	1.63316	0.277205	1.15842	1.285	0.789938
brown	0.108762	ENSG00000117461	PIK3R3	Q92569	8503				Not detected	Approved	3.50285	0.0363699	1.02553	0.773177	0.930583	2.33676	0.0151245	2.0191	2.38085	0.055685
blue	0.560108	ENSG00000085998	POMGNT1	Q8WZA1	55624				Low	Approved	5.88375	-0.0572095	0.961121	0.365721	0.717286	1.02139	0.976417	0.641726	1.10834	0.324804
blue	0.569951	ENSG00000132128	LRRC41	Q15345	10489				Medium	Uncertain	5.2172	-0.0634719	0.956958	0.268605	0.63286	1.90565	0.401963	1.39858	1.55714	0.448345
brown	0.320612	ENSG00000117481	NSUN4	Q96CB9	387338				Not detected	Approved	3.44198	0.0371134	1.02606	0.570351	0.839945	0.888628	0.857353	0.738835	1.1067	0.523852
blue	0.561478	ENSG00000117480	FAAH	O00519	2166				Medium	Approved	3.68726	-0.0115204	0.992046	0.912948	0.975304	0.945241	0.897798	0.737235	1.0705	0.579437
blue	0.230708	ENSG00000079277	MKNK1	Q9BUB5	8569				Medium	Approved	4.50708	-0.0380111	0.973997	0.362397	0.715067	1.03402	0.971727	0.822312	0.99667	0.835031
brown	0.589726	ENSG00000123472	ATPAF1	Q5TC12	64756				Low	Approved	6.91334	-0.10791	0.927932	0.136405	0.473236	0.526934	0.240164	0.668329	0.59263	0.30879
brown	0.760949	ENSG00000159658	EFCAB14	O75071	9813				Low	Approved	6.08175	-0.0851075	0.942714	0.152488	0.496293	0.220434	0.0301309	0.396621	0.421655	0.014439
brown	0.185703	ENSG00000142973	CYP4B1	P13584	1580				Not detected	Approved	2.66634	-0.36689	0.775452	0.0538115	0.309966	0.729362	0.0795266	0.912468	0.473294	0.123786
blue	0.0470393	ENSG00000186377	CYP4X1	Q8N118	260293				Not detected	Approved	2.48509	0.786291	1.72463	8.1e-07	0.000941067	1.26831	0.314723	1.60638	2.11957	0.126371
brown	0.934336	ENSG00000162368	CMPK1	P30085	51727				Medium	Approved	5.71319	0.119269	1.08618	0.264807	0.629747	0.740082	0.4201	0.857481	0.870765	0.892705
pink	0.43415	ENSG00000185104	FAF1	Q9UNN5	11124				Low	Approved	6.11477	-0.0247271	0.983007	0.582493	0.84614	2.01885	0.450902	1.76071	1.06337	0.230188
blue	-0.0717087	ENSG00000123080	CDKN2C	P42773	1031				Medium	Approved	2.34811	-0.309728	0.806794	0.00966182	0.129557	0.484689	0.0204205	0.703403	0.615464	0.373842
brown	0.927875	ENSG00000123091	RNF11	Q9Y3C5	26994				Medium	Uncertain	6.61477	0.127501	1.0924	0.23223	0.592765	0.686027	0.318832	0.657174	0.794443	0.499065
brown	0.70117	ENSG00000085832	EPS15	P42566	2060				Low	Approved	6.3484	0.0357377	1.02508	0.671643	0.88907	0.544024	0.171024	0.476061	0.531479	0.0756057
brown	0.338442	ENSG00000117859	OSBPL9	Q96SU4	114883				Low	Supported	6.28347	-0.0508148	0.965391	0.374338	0.722172	0.601487	0.449085	0.783639	0.56476	0.313378
brown	0.326455	ENSG00000078618	NRDC	O43847	4898						8.46747	-0.00443657	0.99693	0.929742	0.980482	0.686607	0.664891	1.68591	0.83915	0.139181
brown	0.169503	ENSG00000117862	TXNDC12	O95881	51060						3.19169	-0.0519336	0.964643	0.300164	0.664472	0.321028	0.196479	0.667727	0.578876	0.281009
brown	0.850922	ENSG00000134717	BTF3L4	Q96K17	91408				High	Approved	5.12176	0.109894	1.07915	0.149893	0.493113	1.04371	0.932673	0.882815	0.876209	0.917475
brown	0.324766	ENSG00000157077	ZFYVE9	O95405	9372				Not detected	Approved	5.47673	-0.152842	0.899477	0.0249024	0.214007	0.166135	0.00197968	0.910407	0.437215	0.0866143
blue	0.63448	ENSG00000154222	CC2D1B	Q5T0F9	200014				Low	Uncertain	4.52646	0.0599322	1.04242	0.368117	0.718685	2.66195	0.160737	0.879909	1.6892	0.152723
brown	0.633243	ENSG00000134748	PRPF38A	Q8NAV1	84950						3.95247	0.0974336	1.06987	0.0736957	0.359716	0.65633	0.58741	0.481126	0.914895	0.124541
brown	0.396901	ENSG00000134744	TUT4	Q5TAX3	23318				Medium	Supported	5.66186	-0.106456	0.928867	0.126375	0.457314	0.194731	0.0147349	0.764975	0.484791	0.178047
pink	0.284745	ENSG00000116157	GPX7	Q96SL4	2882			Secreted (curated)			1.74707	-0.00982172	0.993215	0.923202	0.979227	1.17878	0.720197	2.22831	1.01244	0.0463143
brown	0.134693	ENSG00000162377	COA7	Q96BR5	65260				Not detected	Approved	4.18812	-0.104822	0.92992	0.137081	0.473935	0.162823	0.00228625	0.387031	0.300039	0.00350058
brown	0.872398	ENSG00000162378	ZYG11B	Q9C0D3	79699				Low	Uncertain	7.33584	-0.184613	0.879885	0.167535	0.514813	0.554717	0.055509	0.455855	0.463409	0.0399405
blue	0.257889	ENSG00000121310	ECHDC2	Q86YB7	55268				Not detected	Enhanced	7.03995	-0.00615139	0.995745	0.912454	0.975304	0.878512	0.861489	0.884472	1.06893	0.87062
brown	0.76003	ENSG00000116171	SCP2	P22307	6342				Medium	Supported	6.55351	-0.0628954	0.957341	0.323	0.686966	0.357757	0.0761975	1.01207	0.510613	0.13772
cyan	0.656437	ENSG00000174348	PODN	Q7Z5L7	127435						3.14431	-0.336955	0.791711	0.0103076	0.133582	0.765814	0.350084	0.712657	0.862251	0.657765
black	0.599718	ENSG00000157184	CPT2	P23786	1376				Medium	Enhanced	4.73286	-0.378338	0.769323	4.92e-05	0.00725664	0.803382	0.600241	1.09613	0.914736	0.885196
pink	0.73016	ENSG00000162384	CZIB	Q9NWV4	54987				Not detected	Uncertain	5.32765	0.0448745	1.03159	0.412356	0.749251	1.8994	0.417749	0.487211	1.2077	0.0487474
blue	0.112338	ENSG00000162385	MAGOH	P61326	4116				Low	Approved	2.94545	-0.0773211	0.947816	0.220221	0.577481	0.559293	0.419881	0.669135	0.608939	0.319931
brown	0.697723	ENSG00000058804	NDC1	Q9BTX1	55706				Not detected	Approved	2.5895	0.0213638	1.01492	0.797485	0.939098	0.398314	0.0516076	0.661961	0.546281	0.208791
pink	0.507375	ENSG00000058799	YIPF1	Q9Y548	54432				Not detected	Approved	3.25135	0.0912611	1.0653	0.154806	0.498804	2.893	0.124822	0.894833	1.29711	0.58262
brown	0.208667	ENSG00000081870	HSPB11	Q9Y547	51668				Medium	Uncertain	1.63855	-0.0348361	0.976143	0.682216	0.894336	1.35108	0.502821	0.781773	1.35663	0.324264
brown	0.743817	ENSG00000116209	TMEM59	Q9BXS4	9528				Not detected	Approved	6.48588	0.0164348	1.01146	0.733715	0.914109	0.723484	0.684581	1.39073	0.885854	0.422718
lightyellow	0.825336	ENSG00000116221	MRPL37	Q9BZE1	51253				Medium	Supported	6.03244	-0.16224	0.893637	0.0141831	0.158417	1.5051	0.569978	0.647404	1.25023	0.195641
blue	0.284968	ENSG00000157216	SSBP3	Q9BWW4	23648	single stranded DNA binding protein 3	Transcription Co-factor				4.41088	-0.157056	0.896853	0.072407	0.357176	2.81741	0.0216152	1.55548	3.58904	0.0020771
grey	0.597015	ENSG00000162396	PARS2	Q7L3T8	25973				Not detected	Uncertain	1.68689	-0.133014	0.911924	0.187684	0.540721	0.725975	0.499553	0.777848	1.17853	0.523095
blue	0.428728	ENSG00000116133	DHCR24	Q15392	1718				Not detected	Enhanced	6.07671	0.287152	1.22023	0.0809258	0.375589	1.6087	0.0256041	1.49878	1.71407	0.311801
brown	0.419724	ENSG00000162402	USP24	Q9UPU5	23358				Not detected	Approved	7.03925	-0.12804	0.915074	0.0736267	0.359686	0.335881	0.12731	1.16803	0.43439	0.038873
brown	0.0759736	ENSG00000162407	PLPP3	O14495	8613				Not detected	Approved	4.72604	-0.0162801	0.988779	0.841382	0.951994	0.643284	0.350029	0.69137	0.532824	0.220456
brown	0.859175	ENSG00000162409	PRKAA2	P54646	5563				High	Approved	7.11072	0.126475	1.09162	0.348224	0.706961	0.789987	0.46806	1.30848	0.747652	0.339867
brown	0.802415	ENSG00000162601	MYSM1	Q5VVJ2	114803	Myb-like, SWIRM and MPN domains 1	MYB		High	Approved	4.66001	0.100332	1.07202	0.379421	0.723851	0.871471	0.716147	0.879795	0.831115	0.866078
blue	0.544436	ENSG00000177606	JUN	P05412	3725	jun proto-oncogene	TF_bZIP		Not detected	Enhanced	6.56448	-0.085554	0.942423	0.472182	0.787201	1.54901	0.203221	1.25895	1.38815	0.644296
pink	0.485011	ENSG00000172456	FGGY	Q96C11	55277						5.02604	0.121694	1.08801	0.155344	0.499556	5.5668	0.00148207	1.18517	2.53007	0.0231705
blue	-0.00211649	ENSG00000134716	CYP2J2	P51589	1573						4.46598	-0.103418	0.930825	0.350422	0.708368	1.80732	0.0739419	2.03202	1.86758	0.125204
brown	0.722371	ENSG00000162599	NFIA	Q12857	4774	nuclear factor I/A	CTF/NFI		High	Enhanced	5.03633	-0.0139026	0.99041	0.866796	0.959957	0.667664	0.376158	1.08113	0.775456	0.67509
brown	0.847105	ENSG00000162604	TM2D1	Q9BX74	83941				Not detected	Approved	3.83832	-0.010622	0.992664	0.896616	0.970799	0.658808	0.360958	0.524973	0.780236	0.2113
brown	0.412548	ENSG00000132849	PATJ	Q8NI35	10207				High	Approved	6.41916	-0.174063	0.886343	0.163541	0.510682	0.561785	0.0633969	0.529638	0.489709	0.0852112
brown	0.807452	ENSG00000162607	USP1	O94782	7398				Medium	Approved	3.95118	0.0946309	1.06779	0.281881	0.647577	0.87924	0.757057	0.876192	0.753955	0.746672
brown	0.694377	ENSG00000125703	ATG4C	Q96DT6	84938				Medium	Approved	1.873	-0.175412	0.885515	0.172179	0.521587	0.95438	0.876568	0.841933	1.03465	0.841986
brown	0.689828	ENSG00000088035	ALG6	Q9Y672	29929				Not detected	Approved	2.1345	0.0638566	1.04526	0.578276	0.844062	1.38813	0.271889	1.85457	1.19512	0.199944
skyblue	0.855657	ENSG00000203965	EFCAB7	A8K855	84455				Not detected	Enhanced	2.67845	0.636398	1.55444	0.00113519	0.0413133	1.84332	0.00222492	1.82315	2.45879	0.059202
midnightblue	0.802266	ENSG00000079739	PGM1	P36871	5236				Low	Enhanced	9.49978	-0.00466378	0.996773	0.950537	0.986131	0.399172	0.129255	0.703165	0.817785	0.63195
brown	0.283542	ENSG00000158966	CACHD1	Q5VU97	57685				Not detected	Uncertain	1.96056	-0.106581	0.928787	0.328773	0.691243	0.742961	0.407244	0.994521	0.778006	0.755158
brown	0.785038	ENSG00000162437	RAVER2	Q9HCJ3	55225				Medium	Approved	4.84962	-0.173227	0.886857	0.0324769	0.242196	0.671479	0.344951	0.837473	0.59784	0.37546
brown	0.548679	ENSG00000162434	JAK1	P23458	3716				Medium	Approved	6.64207	-0.058148	0.960496	0.301056	0.665503	0.305919	0.107569	0.672052	0.5877	0.305843
blue	0.0511263	ENSG00000184588	PDE4B	Q07343	5142				Not detected	Uncertain	4.90036	-0.152566	0.899649	0.311537	0.677065	1.10321	0.731774	0.908669	0.991685	0.958491
brown	0.8873	ENSG00000198160	MIER1	Q8N108	57708	mesoderm induction early response 1, transcriptional regulator	Others		Low	Enhanced	3.18548	0.0968037	1.0694	0.425683	0.757552	0.969968	0.927197	1.15507	1.21334	0.858968
brown	0.595503	ENSG00000116704	SLC35D1	Q9NTN3	23169						4.27085	0.12755	1.09244	0.139919	0.477794	0.669969	0.399416	1.12086	0.947942	0.895645
blue	0.175775	ENSG00000081985	IL12RB2	Q99665	3595						1.52284	-0.410152	0.752544	0.0673577	0.346132	1.13989	0.448527	1.62324	1.48166	0.393695
brown	0.864628	ENSG00000142864	SERBP1	Q8NC51	26135				Medium	Supported	7.90886	-0.126549	0.91602	0.0853815	0.385679	0.321056	0.0365633	0.687783	0.539212	0.217493
skyblue	0.865528	ENSG00000116717	GADD45A	P24522	1647						2.67079	0.559455	1.47371	0.00972194	0.129754	1.83559	0.00156886	0.788554	2.73289	0.00136766
brown	0.761113	ENSG00000172380	GNG12	Q9UBI6	55970				Not detected	Enhanced	3.74485	0.0433277	1.03049	0.700371	0.901207	0.606991	0.146939	1.44766	0.553463	0.057384
blue	0.108118	ENSG00000116729	WLS	Q5T9L3	79971				Medium	Approved	3.35452	-0.00836701	0.994217	0.929648	0.980482	2.47481	0.0369706	1.02857	2.22979	0.0436252
brown	0.891253	ENSG00000066557	LRRC40	Q9H9A6	55631				Medium	Approved	2.98864	0.0240358	1.0168	0.825922	0.94701	0.628114	0.200419	0.94914	0.701726	0.605143
brown	0.860925	ENSG00000116754	SRSF11	Q05519	9295				High	Supported	6.59538	0.175032	1.12899	0.0787686	0.371421	0.893525	0.782039	0.586452	0.7726	0.339638
brown	0.788209	ENSG00000118454	ANKRD13C	Q8N6S4	81573						3.82965	0.168014	1.12351	0.0327823	0.243393	1.0906	0.863134	0.76654	1.20028	0.495278
blue	0.1067	ENSG00000116761	CTH	P32929	1491				Not detected	Enhanced	1.29894	-0.405571	0.754937	0.0155507	0.166109	0.992635	0.974537	1.02552	1.18208	0.881222
brown	0.881182	ENSG00000132485	ZRANB2	O95218	9406				Medium	Supported	5.95285	0.214901	1.16062	0.0488507	0.294673	1.05351	0.883065	1.08369	1.48878	0.531511
brown	0.698032	ENSG00000116791	CRYZ	Q08257	1429				Low	Approved	3.40181	-0.121239	0.919398	0.320144	0.684179	0.636301	0.109233	0.94765	0.624596	0.417116
brown	0.622671	ENSG00000162623	TYW3	Q6IPR3	127253				Medium	Approved	3.28623	-0.0391232	0.973246	0.646712	0.878094	0.317377	0.00778811	0.595302	0.370716	0.0267621
brown	0.738411	ENSG00000117054	ACADM	P11310	34				Medium	Enhanced	7.98472	-0.213897	0.862205	0.0660176	0.342845	0.55119	0.0779322	0.748636	0.629035	0.448005
brown	0.693764	ENSG00000137955	RABGGTB	P53611	5876				Not detected	Approved	5.58225	0.0295128	1.02067	0.651119	0.880132	1.64992	0.400651	0.695458	0.945931	0.583243
brown	0.898289	ENSG00000142892	PIGK	Q92643	10026						3.49128	-0.0259674	0.982162	0.811344	0.943703	0.701356	0.330707	0.569572	0.653891	0.248869
brown	0.683947	ENSG00000036549	ZZZ3	Q8IYH5	26009	zinc finger, ZZ-type containing 3	MYB		Not detected	Uncertain	4.06252	0.050746	1.0358	0.478363	0.790213	0.648615	0.491928	0.804681	0.799485	0.774742
brown	0.910128	ENSG00000077254	USP33	Q8TEY7	23032				Medium	Uncertain	4.58166	-0.0348221	0.976152	0.675729	0.89097	0.701656	0.46266	0.560657	0.697716	0.263657
brown	0.884352	ENSG00000180488	MIGA1	Q8NAN2	374986				Medium	Approved	3.60504	0.00302281	1.0021	0.982486	0.994556	1.02467	0.933931	1.73495	1.03526	0.221781
brown	0.717893	ENSG00000162614	NEXN	Q0ZGT2	91624				Medium	Approved	9.08137	0.0352725	1.02475	0.782595	0.934442	0.833552	0.556944	0.809127	0.993494	0.798643
brown	0.680619	ENSG00000162613	FUBP1	Q96AE4	8880	far upstream element (FUSE) binding protein 1	Others		High	Supported	5.3106	0.0912945	1.06533	0.257585	0.622199	1.77261	0.241157	1.53075	1.30492	0.486213
orange	0.699039	ENSG00000137965	IFI44	Q8TCB0	10561				Medium	Approved	2.1906	0.00365635	1.00254	0.978407	0.993964	1.01988	0.942773	1.02551	0.843846	0.852175
brown	0.546237	ENSG00000162618	ADGRL4	Q9HBW9	64123				Low	Supported	3.39463	0.0766477	1.05456	0.592096	0.851931	1.43973	0.256533	0.964232	1.03582	0.982108
brown	0.353512	ENSG00000117114	ADGRL2	O95490	23266						3.02428	-0.0663117	0.955077	0.640925	0.875331	0.96045	0.875934	0.691442	0.798747	0.578929
brown	0.65226	ENSG00000137941	TTLL7	Q6ZT98	79739				Low	Approved	3.22184	0.335449	1.26177	0.0227158	0.203982	1.38765	0.230623	1.29308	1.90667	0.217791
brown	0.860018	ENSG00000142875	PRKACB	P22694	5567				Low	Approved	2.67669	-0.0674116	0.954349	0.601558	0.856468	0.83002	0.551145	0.792685	0.738259	0.680851
brown	0.425827	ENSG00000117133	RPF1	Q9H9Y2	80135				Not detected	Supported	4.13072	-0.106284	0.928978	0.0519678	0.304776	0.775955	0.707155	1.05409	1.01293	0.988633
black	0.58001	ENSG00000174021	GNG5	P63218	2787				Low	Approved	5.6315	-0.315842	0.803382	0.000187938	0.0155338	0.58691	0.26753	0.595671	0.523809	0.162141
brown	0.619038	ENSG00000117155	SSX2IP	Q9Y2D8	117178				Not detected	Supported	1.96682	0.121767	1.08807	0.378819	0.723368	0.839777	0.532321	1.85428	0.86925	0.0820893
brown	0.775052	ENSG00000162642	C1orf52	Q8N6N3	148423				Medium	Approved	3.22432	-0.013738	0.990523	0.862543	0.958743	0.406191	0.100836	0.51327	0.639806	0.157672
brown	0.570275	ENSG00000142867	BCL10	O95999	8915	B-cell CLL/lymphoma 10	Transcription Co-factor		Not detected	Approved	1.22109	0.121007	1.08749	0.184966	0.537983	1.23639	0.653509	1.33656	1.65376	0.39874
brown	0.546585	ENSG00000153904	DDAH1	O94760	23576				Not detected	Enhanced	5.37838	-0.277787	0.824855	0.107247	0.426566	0.737647	0.161422	1.11412	0.744021	0.532203
brown	-0.0474044	ENSG00000142871	CCN1	O00622	3491			Secreted (curated)	Medium	Uncertain	3.82804	0.304236	1.23476	0.190669	0.544345	1.76125	0.000918158	2.65892	3.4317	0.0069788
brown	0.843287	ENSG00000117174	ZNHIT6	Q9NWK9	54680				Medium	Uncertain	3.24912	0.0794174	1.05659	0.35309	0.708514	0.66425	0.376784	0.474597	0.947835	0.0990281
brown	0.76536	ENSG00000097033	SH3GLB1	Q9Y371	51100				Medium	Enhanced	7.47934	0.00908592	1.00632	0.879812	0.964414	0.593196	0.437587	1.07906	0.694087	0.480718
brown	0.886691	ENSG00000183291	SELENOF	O60613	9403						4.45291	0.0705825	1.05014	0.388554	0.731054	0.84735	0.718849	0.694523	0.869354	0.602195
lightgreen	0.809517	ENSG00000143013	LMO4	P61968	8543				Not detected	Approved	4.685	0.0406788	1.0286	0.620341	0.865973	1.36651	0.592157	0.465179	0.933169	0.0974065
brown	0.920559	ENSG00000065243	PKN2	Q16513	5586				Medium	Approved	4.22693	0.00617171	1.00429	0.956635	0.988474	0.744904	0.428261	0.812706	0.662905	0.535207
brown	-0.0123939	ENSG00000137947	GTF2B	Q00403	2959				Low	Supported	3.03324	0.02684	1.01878	0.666207	0.88633	1.67774	0.449998	1.38585	1.17559	0.669296
brown	0.267033	ENSG00000137944	KYAT3	Q6YP21	56267				Medium	Enhanced	2.35314	0.152549	1.11153	0.175205	0.525192	0.721613	0.312496	1.15915	0.95955	0.856549
tan	0.858929	ENSG00000117228	GBP1	P32455	2633			Cytoplasm, Golgi apparatus (membrane), Secreted (curated)	Not detected	Approved	2.81316	0.376705	1.29837	0.069336	0.351251	1.10116	0.452302	1.21898	2.19856	0.0761895
tan	0.661958	ENSG00000162645	GBP2	P32456	2634				Not detected	Supported	4.86795	0.283019	1.21674	0.0516686	0.303596	1.18714	0.375533	1.82707	1.5473	0.281514
tan	0.764589	ENSG00000162654	GBP4	Q96PP9	115361				Medium	Enhanced	3.47064	0.100547	1.07218	0.48783	0.796038	0.833384	0.524657	0.730072	0.843208	0.685281
brown	0.704688	ENSG00000197147	LRRC8B	Q6P9F7	23507				Low	Uncertain	2.54931	0.186099	1.13768	0.186803	0.539233	0.8655	0.634966	0.496299	1.07647	0.121354
brown	0.229637	ENSG00000171492	LRRC8D	Q7L1W4	55144						2.38259	0.0892735	1.06383	0.366245	0.717665	0.66893	0.39094	1.01287	0.698112	0.556099
brown	0.790336	ENSG00000162664	ZNF326	Q5BKZ1	284695				Low	Supported	3.82411	0.193752	1.14373	0.0445621	0.282166	1.10287	0.806512	1.14512	1.26872	0.805885
brown	0.931934	ENSG00000122482	ZNF644	Q9H582	84146						4.32396	-0.0738336	0.95011	0.517178	0.813495	0.820128	0.568496	0.662127	0.991156	0.464291
brown	0.545272	ENSG00000069702	TGFBR3	Q03167	7049			Secreted (curated)	Low	Supported	4.04657	-0.121107	0.919482	0.358075	0.712348	0.523274	0.0279129	0.441777	0.526805	0.0552068
brown	0.87555	ENSG00000174842	GLMN	Q92990	11146				Not detected	Approved	1.94297	0.188873	1.13987	0.14945	0.492558	0.894605	0.689336	0.702537	1.07921	0.481139
brown	0.586065	ENSG00000122484	RPAP2	Q8IXW5	79871				Medium	Approved	4.07099	-0.117655	0.921684	0.0552518	0.313844	1.01619	0.98192	1.19969	1.13608	0.8728
brown	0.7515	ENSG00000067208	EVI5	O60447	7813				Medium	Approved	2.26716	0.0504531	1.03559	0.664641	0.885918	0.945141	0.86853	1.42874	1.0487	0.544292
pink	0.718896	ENSG00000122406	RPL5	P46777	6125				Low	Approved	8.18712	0.100219	1.07194	0.0382113	0.261945	1.98606	0.44139	0.726432	1.04895	0.559415
brown	0.581174	ENSG00000154511	DIPK1A	Q5T7M9	388650				Medium	Approved	2.71917	-0.190474	0.876318	0.116923	0.442494	0.566189	0.0732918	1.00641	0.66555	0.459299
brown	0.725968	ENSG00000143033	MTF2	Q9Y483	22823	metal response element binding transcription factor 2	Chromatin Remodeling Factor				3.61464	0.0847613	1.06051	0.440979	0.766354	1.07987	0.833925	0.866059	0.584975	0.354753
brown	0.923915	ENSG00000117500	TMED5	Q9Y3A6	50999				Medium	Approved	5.65681	-0.17996	0.882727	0.216109	0.573184	0.68613	0.160855	0.79797	0.617281	0.424185
brown	0.919821	ENSG00000117505	DR1	Q01658	1810	down-regulator of transcription 1, TBP-binding (negative cofactor 2)	Transcription Co-factor		Low	Enhanced	5.18229	0.049245	1.03472	0.63895	0.874398	0.588855	0.164643	0.413043	0.598198	0.0489936
brown	0.741183	ENSG00000137942	FNBP1L	Q5T0N5	54874				High	Approved	4.52122	-0.161205	0.894278	0.10309	0.418864	0.820343	0.638209	1.20511	0.747244	0.451465
blue	0.235792	ENSG00000137936	BCAR3	O75815	8412				Low	Approved	3.98165	-0.24062	0.846382	0.0461453	0.288399	3.66414	0.000412918	1.62305	3.06126	0.0110765
brown	0.639017	ENSG00000067334	DNTTIP2	Q5QJE6	30836				Not detected	Supported	4.90202	-0.0102249	0.992938	0.851063	0.955148	0.754741	0.677484	0.696435	0.782729	0.591849
brown	0.644501	ENSG00000023909	GCLM	P48507	2730				Low	Uncertain	4.42642	0.0364707	1.0256	0.793617	0.938502	0.760175	0.366744	0.676059	0.729499	0.50258
brown	0.758224	ENSG00000137962	ARHGAP29	Q52LW3	9411, 105378858				Medium	Approved	4.90112	0.0186916	1.01304	0.860564	0.957915	0.792638	0.610363	0.552883	0.971006	0.236519
brown	0.870975	ENSG00000117528	ABCD3	P28288	5825				Medium	Enhanced	4.75228	-0.0105505	0.992714	0.91123	0.974645	0.769607	0.522423	0.6159	0.835957	0.407342
brown	0.283951	ENSG00000117525	F3	P13726	2152			Secreted (curated)			1.76234	-0.12634	0.916152	0.395151	0.735892	0.843814	0.46961	1.14715	0.864703	0.74681
brown	0.403064	ENSG00000117519	CNN3	Q15417	1266				Low	Enhanced	3.7554	-0.0367721	0.974834	0.663052	0.885895	1.70305	0.221755	1.03334	1.50066	0.462362
brown	0.733914	ENSG00000117569	PTBP2	Q9UKA9	58155				Not detected	Uncertain	3.91152	0.21497	1.16068	0.0894659	0.394358	0.714911	0.306892	0.613015	0.53946	0.184634
brown	0.550847	ENSG00000188641	DPYD	Q12882	1806				Not detected	Uncertain	2.77408	-0.220466	0.858288	0.0157761	0.167843	0.213127	0.000903993	0.513808	0.381297	0.0290896
grey	0.230686	ENSG00000162627	SNX7	Q9UNH6	51375				Not detected	Enhanced	1.45565	0.47538	1.39028	0.0139648	0.157231	1.12744	0.578368	0.72885	0.973691	0.652799
brown	0.122058	ENSG00000099260	PALMD	Q9NP74	54873				Medium	Supported	6.61891	-0.035888	0.975431	0.66446	0.885918	0.817976	0.662038	1.05394	0.997998	0.985408
brown	0.787896	ENSG00000162688	AGL	P35573	178				Medium	Approved	8.81016	-0.174596	0.886016	0.337769	0.697516	0.733463	0.148973	0.731461	0.562113	0.286976
brown	0.90596	ENSG00000117620	SLC35A3	Q9Y2D2	23443				High	Uncertain	3.17685	0.137228	1.09979	0.292026	0.657165	1.00173	0.9954	0.996	0.950928	0.988854
brown	0.683773	ENSG00000156875	MFSD14A	Q96MC6	64645				Medium	Approved	3.49733	-0.00278696	0.99807	0.970667	0.992441	1.05412	0.922939	1.13893	0.994268	0.914095
brown	0.832127	ENSG00000122435	TRMT13	Q9NUP7	54482				Low	Approved	2.7215	0.108539	1.07814	0.347279	0.706385	0.844158	0.617035	1.26395	0.784942	0.447578
brown	0.512709	ENSG00000122477	LRRC39	Q96DD0	127495				High	Enhanced	8.11825	-0.199792	0.870676	0.00961388	0.129406	0.777754	0.564577	1.07652	0.731942	0.560875
brown	0.645219	ENSG00000137992	DBT	P11182	1629				Low	Enhanced	4.8405	-0.153345	0.899164	0.093585	0.401545	0.850375	0.704358	0.763359	0.711528	0.591519
brown	0.663371	ENSG00000137996	RTCA	O00442	8634				Not detected	Uncertain	4.55268	-0.0326688	0.97761	0.54729	0.828895	0.571772	0.407725	0.749307	0.754178	0.647419
brown	0.787346	ENSG00000162694	EXTL2	Q9UBQ6	2135			Secreted (curated)	Medium	Approved	2.5743	-0.069615	0.952892	0.52286	0.816382	0.679612	0.280166	0.778731	0.655216	0.510415
brown	0.819944	ENSG00000162695	SLC30A7	Q8NEW0	148867				Medium	Uncertain	2.03573	0.227216	1.17057	0.130134	0.463866	1.20581	0.491506	0.957311	1.36194	0.601095
brown	0.183403	ENSG00000117543	DPH5	Q9H2P9	51611				Medium	Approved	3.33073	-0.126278	0.916192	0.0524887	0.306168	4.17739	0.0193531	1.0679	1.81723	0.190051
brown	-0.0189924	ENSG00000170989	S1PR1	P21453	1901				Medium	Supported	3.65734	-0.0914577	0.938574	0.275014	0.639616	4.14678	0.0119405	0.821259	2.32069	0.0143699
brown	0.57311	ENSG00000185946	RNPC3	Q96LT9	55599						5.33654	0.38356	1.30456	0.000277088	0.0186029	1.20932	0.683222	1.20967	0.994087	0.821983
brown	0.68602	ENSG00000085491	SLC25A24	Q6NUK1	29957				Not detected	Enhanced	3.18466	0.319895	1.24824	0.0143695	0.159466	0.658682	0.219482	0.61293	0.60206	0.252072
brown	0.775739	ENSG00000134186	PRPF38B	Q5VTL8	55119				Not detected	Approved	4.7729	0.15773	1.11553	0.0392978	0.265449	1.40212	0.494468	1.25268	1.75202	0.314502
brown	0.882582	ENSG00000116266	STXBP3	O00186	6814				Medium	Approved	3.9837	0.0912972	1.06533	0.283189	0.648979	0.659468	0.366049	0.812287	0.694975	0.605751
cyan	0.600282	ENSG00000121957	GPSM2	P81274	29899				Low	Uncertain	2.29736	-0.137701	0.908966	0.388841	0.731054	0.930216	0.74756	0.704355	0.848196	0.639708
brown	0.620576	ENSG00000085433	WDR47	O94967	22911				Low	Approved	4.54527	-0.0989713	0.933698	0.256635	0.620754	0.529142	0.169573	0.750178	0.755466	0.650286
brown	0.886734	ENSG00000197780	TAF13	Q15543	6884				Medium	Approved	4.22642	-0.0822325	0.944595	0.493474	0.79867	0.573344	0.0769292	0.467314	0.559954	0.0801743
brown	0.703572	ENSG00000215717	TMEM167B	Q9NRX6	56900						4.09265	0.194714	1.1445	0.00400097	0.0798349	0.692985	0.538007	1.42609	0.822585	0.322034
pink	0.662188	ENSG00000031698	SARS1	P49591	6301				Low	Approved	5.76037	0.0214019	1.01495	0.712672	0.906395	9.24634	0.00126616	1.32906	2.80765	0.0149589
blue	0.484253	ENSG00000143126	CELSR2	Q9HCU4	1952						4.70712	-0.482532	0.715721	7.35e-05	0.00887512	0.759129	0.416197	0.613923	0.849757	0.426205
brown	0.277332	ENSG00000134243	SORT1	Q99523	6272			ER (membrane), Golgi apparatus (membrane), Lysosome (membrane), Nucleus (membrane), Plasma membrane, Secreted (curated)	Low	Enhanced	6.74298	-0.0180398	0.987574	0.797055	0.93908	0.598979	0.382933	0.982896	0.60836	0.33541
green	0.392746	ENSG00000143106	PSMA5	P28066	5686				Low	Approved	5.06239	0.071204	1.05059	0.150633	0.493914	8.29429	0.0336807	1.18259	1.67166	0.361113
brown	0.109976	ENSG00000143028	SYPL2	Q5VXT5	284612						8.43212	-0.0886607	0.940395	0.165945	0.513064	0.755738	0.66625	0.881638	1.06775	0.867814
blue	0.137021	ENSG00000174151	CYB561D1	Q8N8Q1	284613				Not detected	Uncertain	3.05477	0.176566	1.13019	0.113206	0.43689	1.12458	0.7317	0.9247	1.0999	0.890062
blue	0.23709	ENSG00000181754	AMIGO1	Q86WK6	57463				Low	Approved	4.34518	-0.0533626	0.963688	0.534881	0.822955	0.626382	0.290145	0.50527	0.751402	0.196444
brown	0.816912	ENSG00000065135	GNAI3	P08754	2773				Medium	Approved	3.44577	0.0665609	1.04722	0.393544	0.734813	0.854056	0.758874	0.507538	0.788988	0.190241
blue	0.444075	ENSG00000116337	AMPD2	Q01433	271				Not detected	Approved	1.33345	-0.252284	0.839566	0.181206	0.533042	1.25495	0.376483	1.6339	2.06505	0.13677
pink	0.271104	ENSG00000168765	GSTM4	Q03013	2948				Medium	Approved	6.06931	-0.0417005	0.971509	0.63457	0.872313	1.0266	0.959755	0.824065	0.941407	0.861056
blue	0.0962389	ENSG00000134202	GSTM3	P21266	2947				Not detected	Enhanced	5.07708	-0.101863	0.931829	0.463952	0.781957	1.34715	0.241779	0.922907	1.19593	0.769735
blue	0.2912	ENSG00000184371	CSF1	P09603	1435			Secreted (curated)			2.67348	-0.101207	0.932253	0.350802	0.708368	0.899001	0.761662	1.16357	1.07498	0.915865
brown	0.463318	ENSG00000168710	AHCYL1	O43865	10768				Not detected	Approved	6.35653	0.127121	1.09211	0.0622724	0.33326	0.349238	0.0635313	0.686452	0.519123	0.191117
blue	0.287367	ENSG00000143093	STRIP1	Q5VSL9	85369				Medium	Approved	4.01121	0.000389929	1.00027	0.995042	0.99879	1.07085	0.91316	0.811465	0.854005	0.83655
brown	0.221366	ENSG00000162775	RBM15	Q96T37	64783				Medium	Supported	2.47919	0.0531528	1.03753	0.579097	0.8444	0.819968	0.629676	1.61473	0.792864	0.146136
black	0.779569	ENSG00000134248	LAMTOR5	O43504	10542				Medium	Approved	5.38411	-0.151586	0.90026	0.00386003	0.0784535	0.831945	0.814059	1.01744	0.990116	0.997207
darkorange	0.852679	ENSG00000143119	CD53	P19397	963				Medium	Enhanced	-0.0246846	-0.591569	0.663621	0.0186139	0.18301	0.706131	0.0137628	0.704393	0.379062	0.0357246
brown	0.759237	ENSG00000121931	LRIF1	Q5T3J3	55791				Not detected	Uncertain	3.47861	0.0944076	1.06763	0.335195	0.695607	0.657593	0.289788	0.668613	0.804092	0.543522
brown	0.521138	ENSG00000156171	DRAM2	Q6UX65	128338				Medium	Supported	3.8944	-0.0395516	0.972957	0.610672	0.861255	0.59491	0.274807	0.592268	0.533927	0.17279
brown	0.916197	ENSG00000134255	CEPT1	Q9Y6K0	10390						3.65209	0.029868	1.02092	0.777183	0.931868	0.685707	0.30756	0.705323	0.91078	0.616131
pink	0.726356	ENSG00000085465	OVGP1	Q12889	5016				Not detected	Enhanced	1.23708	0.611612	1.52797	0.000220783	0.0169809	1.61494	0.0380904	2.37188	2.12375	0.0554209
black	0.599206	ENSG00000116455	WDR77	Q9BQA1	79084	WD repeat domain 77	Transcription Co-factor		Not detected	Enhanced	4.9779	-0.0539787	0.963276	0.288192	0.653041	2.04198	0.439379	0.981691	1.28968	0.696278
black	0.821639	ENSG00000116459	ATP5PB	P24539	515				Low	Enhanced	7.50552	-0.136843	0.909507	0.0316554	0.239502	1.03698	0.955378	0.806888	1.20733	0.537208
brown	0.125956	ENSG00000143110	C1orf162	Q8NEQ5	128346				Low	Approved	2.76543	0.00211263	1.00147	0.976538	0.993787	1.72493	0.32184	1.45371	1.15995	0.582862
brown	0.876848	ENSG00000116473	RAP1A	P62834	5906						5.34709	0.0823352	1.05873	0.339092	0.698984	0.767301	0.566795	0.673454	0.75032	0.515676
darkgreen	0.472188	ENSG00000197852	INKA2	Q9NTI7	55924				Not detected	Approved	2.78041	-0.212018	0.863329	0.139434	0.476839	1.00448	0.986461	0.569306	0.793898	0.304361
brown	0.056145	ENSG00000064703	DDX20	Q9UHI6	11218	DEAD (Asp-Glu-Ala-Asp) box polypeptide 20	Transcription Co-factor		Not detected	Enhanced	3.30472	0.185344	1.13709	0.00641124	0.10542	0.664772	0.517061	1.15799	0.984553	0.886794
brown	0.122807	ENSG00000171385	KCND3	Q9UK17	3752				Not detected	Approved	3.17735	-0.11303	0.924644	0.431679	0.761497	0.812089	0.441642	0.906079	1.12302	0.843294
brown	0.459287	ENSG00000143079	CTTNBP2NL	Q9P2B4	55917				Medium	Approved	1.8882	0.0490739	1.0346	0.622958	0.867101	0.923045	0.858426	0.575279	0.756152	0.323636
tan	0.749691	ENSG00000155363	MOV10	Q9HCE1	4343						3.31606	0.0947052	1.06785	0.280041	0.645372	1.6715	0.149407	0.897994	2.07399	0.0351296
darkturquoise	0.651858	ENSG00000155366	RHOC	P08134	389				Low	Uncertain	4.30084	-0.226579	0.854659	0.00751144	0.114948	1.76561	0.307256	0.574121	1.38241	0.0682465
brown	0.675648	ENSG00000155380	SLC16A1	P53985	6566				Low	Enhanced	6.12324	-0.366384	0.775725	0.00190849	0.055294	0.62952	0.148549	0.891946	0.727735	0.678978
brown	0.503671	ENSG00000198799	LRIG2	O94898	9860				Medium	Uncertain	4.3644	0.15792	1.11568	0.020924	0.195343	0.653517	0.559084	0.60962	0.716781	0.36949
brown	0.471184	ENSG00000116793	PHTF1	Q9UMS5	10745						1.65567	0.000927125	1.00064	0.992899	0.997901	1.88313	0.127376	0.841059	2.05298	0.0441987
brown	0.844326	ENSG00000081019	RSBN1	Q5VWQ0	54665				Medium	Approved	3.29284	0.0619677	1.04389	0.610004	0.861185	0.795335	0.489995	0.648227	0.960378	0.449455
brown	0.134927	ENSG00000134262	AP4B1	Q9Y6B7	10717				Medium	Approved	3.6981	0.0223548	1.01562	0.626527	0.8685	0.758399	0.776684	0.699971	1.02348	0.549103
brown	0.626268	ENSG00000163349	HIPK1	Q86Z02	204851	homeodomain interacting protein kinase 1	Transcription Co-factor		Not detected	Approved	5.47396	0.0458666	1.0323	0.616358	0.863985	0.418804	0.0477468	0.982745	0.384861	0.0318827
cyan	0.720134	ENSG00000116774	OLFML3	Q9NRN5	56944			Secreted (curated)			2.11418	-0.214108	0.862079	0.0981609	0.409055	0.768722	0.270871	1.52928	0.430515	0.00748028
brown	0.86922	ENSG00000197323	TRIM33	Q9UPN9	51592	tripartite motif containing 33	Chromatin Remodeling Factor		Low	Supported	3.98173	-0.00950446	0.993434	0.942861	0.984304	0.685244	0.234801	0.636916	0.695879	0.390598
brown	0.620523	ENSG00000116752	BCAS2	O75934	10286				Medium	Supported	4.83888	-0.0238321	0.983617	0.796329	0.938843	0.873582	0.745273	0.852966	0.845785	0.869927
brown	0.332022	ENSG00000175984	DENND2C	Q68D51	163259				Medium	Uncertain	6.64749	0.00744418	1.00517	0.9536	0.987038	0.829193	0.541252	0.83169	0.787924	0.785709
brown	0.000308583	ENSG00000116748	AMPD1	P23109	270				High	Enhanced	9.63352	-0.0230607	0.984143	0.833653	0.949094	0.758849	0.433752	0.888184	0.856092	0.906146
brown	0.74431	ENSG00000213281	NRAS	P01111	4893				Low	Uncertain	3.51069	0.167909	1.12343	0.110535	0.432308	0.741756	0.442928	0.872267	0.677286	0.56296
brown	0.668031	ENSG00000009307	CSDE1	O75534	7812	cold shock domain containing E1, RNA-binding	CSD		Low	Supported	11.0025	-0.0413779	0.971726	0.503476	0.805431	0.157655	0.0122648	0.459398	0.426039	0.0359235
brown	0.683525	ENSG00000052723	SIKE1	Q9BRV8	80143				Medium	Supported	4.0827	0.0793146	1.05652	0.320953	0.684805	1.4477	0.436825	1.00716	1.38073	0.584915
brown	0.129689	ENSG00000118729	CASQ2	O14958	845				Medium	Enhanced	7.64842	-0.326166	0.797654	0.000710165	0.0322908	1.09857	0.802311	0.756214	1.2239	0.435457
green	0.785809	ENSG00000163399	ATP1A1	P05023	476				Not detected	Enhanced	5.06774	0.127534	1.09242	0.312332	0.677426	1.44434	0.292091	0.653173	0.789657	0.509076
brown	0.507961	ENSG00000116815	CD58	P19256	965						1.52387	-0.10681	0.928639	0.385218	0.728853	0.636628	0.138155	1.079	1.02288	0.977199
cyan	0.539059	ENSG00000134247	PTGFRN	Q9P2B2	5738				Not detected	Approved	1.95318	-0.289841	0.817992	0.0177399	0.179298	0.593796	0.10065	0.676596	0.661699	0.444784
brown	0.184022	ENSG00000116830	TTF2	Q9UNY4	8458	transcription termination factor, RNA polymerase II	Transcription Co-factor		Low	Approved	2.26595	0.00916151	1.00637	0.9298	0.980482	1.15475	0.71104	1.13661	0.884832	0.794008
blue	0.0864031	ENSG00000134253	TRIM45	Q9H8W5	80263						4.91944	0.327032	1.25443	0.000550906	0.0271037	1.37328	0.394925	1.96839	1.47995	0.191668
brown	0.829845	ENSG00000198162	MAN1A2	O60476	10905				Low	Enhanced	4.10796	0.0197139	1.01376	0.863645	0.959164	1.13016	0.729937	1.34587	1.1224	0.699773
brown	0.077536	ENSG00000183508	TENT5C	Q5VWP2	54855				Low	Uncertain	5.02662	0.174488	1.12856	0.22336	0.581463	0.640281	0.105744	0.966967	0.696716	0.566048
brown	0.275069	ENSG00000065183	WDR3	Q9UNX4	10885						3.88514	0.00266933	1.00185	0.961291	0.989658	1.53898	0.600376	0.806063	0.854703	0.826699
brown	0.0824842	ENSG00000092607	TBX15	Q96SF7	6913	T-box 15	T-box		Medium	Uncertain	6.9974	-0.170969	0.888246	0.0113438	0.140828	0.0843159	0.000329428	0.505544	0.357275	0.0233067
brown	-0.00594637	ENSG00000116874	WARS2	Q9UGM6	10352				Low	Enhanced	2.64306	-0.135762	0.910189	0.152553	0.496331	0.918114	0.838662	0.836731	0.787491	0.78799
brown	0.45383	ENSG00000143067	ZNF697	Q5TEC3	90874	zinc finger protein 697	zf-C2H2				1.439	-0.0838467	0.943538	0.495239	0.799992	0.662031	0.196856	1.17152	0.906064	0.77269
cyan	0.614562	ENSG00000134250	NOTCH2	Q04721	4853				Not detected	Approved	3.96724	-0.180551	0.882366	0.0507335	0.300762	0.305983	0.0236493	0.746715	0.576569	0.340353
blue	0.35587	ENSG00000178104	PDE4DIP	Q5VU43	9659, 124904395						11.038	-0.0259417	0.982179	0.70683	0.90427	0.537801	0.358608	0.521122	0.701627	0.239994
midnightblue	0.543194	ENSG00000168509	HJV	Q6ZVN8	148738						8.26221	-0.00881649	0.993908	0.897246	0.97088	0.309247	0.0630223	0.502432	0.554535	0.108697
brown	0.191502	ENSG00000121851	POLR3GL	Q9BT43	84265				Medium	Uncertain	5.09597	-0.0365805	0.974963	0.545704	0.828091	0.444668	0.22228	1.40352	0.907425	0.455692
brown	0.432126	ENSG00000131779	PEX11B	O96011	8799				Low	Supported	3.91847	-0.0511415	0.965172	0.273583	0.637811	0.533024	0.486194	0.78188	0.591718	0.363317
brown	-0.13411	ENSG00000143127	ITGA10	O75578	8515						1.51092	0.30142	1.23236	0.042911	0.277089	1.4982	0.0741992	0.784967	1.23587	0.468712
blue	0.214286	ENSG00000131788	PIAS3	Q9Y6X2	10401	protein inhibitor of activated STAT, 3	zf-MIZ		Not detected	Approved	3.84921	0.0976556	1.07003	0.109439	0.430909	1.06941	0.913207	0.93135	1.05015	0.948568
blue	0.218884	ENSG00000186364	NUDT17	P0C025	200035				Low	Approved	1.13696	-0.308725	0.807355	0.00863111	0.122998	1.10749	0.792491	1.15057	1.24926	0.828718
blue	0.328666	ENSG00000186141	POLR3C	Q9BUI4	10623	polymerase (RNA) III (DNA directed) polypeptide C (62kD)	Transcription Co-factor		Low	Uncertain	3.0601	-0.0664733	0.95497	0.267601	0.632138	0.959603	0.952663	0.853965	1.05942	0.824748
brown	0.698702	ENSG00000131791	PRKAB2	O43741	5565				Medium	Enhanced	7.39407	-0.0313282	0.978519	0.651605	0.880261	0.443856	0.152669	0.783074	0.528822	0.243926
brown	0.0399846	ENSG00000131778	CHD1L	Q86WJ1	9557				Medium	Enhanced	4.18203	-0.0761761	0.948569	0.246441	0.609288	1.14974	0.824263	1.48909	1.01917	0.464982
green	0.605928	ENSG00000116128	BCL9	O00512	607				Not detected	Approved	3.41662	-0.0418115	0.971434	0.711851	0.906174	0.655649	0.254918	0.542519	0.59629	0.193135
brown	0.196798	ENSG00000184678	H2BC21	Q16778	8349				High	Supported	5.17033	0.0441795	1.0311	0.629772	0.87048	1.53659	0.362908	0.561927	1.3245	0.0796597
blue	0.63727	ENSG00000178096	BOLA1	Q9Y3E2	51027			Secreted (curated)	Medium	Approved	2.28913	-0.0148353	0.98977	0.894432	0.969559	0.960479	0.925512	0.929031	0.990435	0.976252
blue	0.407397	ENSG00000143368	SF3B4	Q15427	10262				Not detected	Approved	3.15301	-0.116157	0.922642	0.172688	0.521936	2.80346	0.0512256	2.32629	1.90941	0.0672827
brown	0.219318	ENSG00000014914	MTMR11	A4FU01	10903				Not detected	Enhanced	1.67226	-0.215612	0.861181	0.048722	0.294374	1.60711	0.19365	0.933269	1.68634	0.22795
brown	0.427561	ENSG00000136631	VPS45	Q9NRW7	11311				Medium	Uncertain	4.39093	-0.0440286	0.969943	0.360541	0.714151	0.768076	0.736775	1.23328	0.756413	0.421637
blue	0.338102	ENSG00000023902	PLEKHO1	Q53GL0	51177						3.91486	-0.165387	0.891689	0.095664	0.405341	1.10458	0.822148	0.976969	1.32621	0.636916
brown	0.914347	ENSG00000143401	ANP32E	Q9BTT0	81611				Medium	Supported	4.97039	0.0618554	1.04381	0.601483	0.856426	0.681196	0.282671	1.17585	1.00166	0.878913
pink	0.613545	ENSG00000117362	APH1A	Q96BI3	51107				Low	Approved	4.913	-0.0045528	0.996849	0.935838	0.982987	1.93803	0.406256	0.85982	1.11246	0.774692
lightyellow	0.264951	ENSG00000118292	C1orf54	Q8WWF1	79630			GPI anchored, Secreted (curated)	Medium	Approved	1.24706	-0.243319	0.8448	0.0649304	0.340336	0.657266	0.140933	1.24	0.691507	0.292292
lightyellow	0.286472	ENSG00000159208	CIART	Q8N365	148523				Not detected	Enhanced	4.51262	0.123383	1.08929	0.454014	0.77518	0.910225	0.738473	0.821515	0.910008	0.862116
pink	0.369043	ENSG00000117360	PRPF3	O43395	9129				High	Approved	4.64034	0.0662323	1.04698	0.226203	0.584669	3.18128	0.0813758	1.22827	2.05518	0.124249
brown	0.0464489	ENSG00000163125	RPRD2	Q5VT52	23248				Low	Approved	5.57071	-0.073151	0.95056	0.0815209	0.376786	0.0687436	0.0104025	0.931252	0.590192	0.326503
blue	0.50809	ENSG00000143374	TARS2	Q9BW92	80222				Medium	Approved	5.13367	-0.0816032	0.945007	0.1867	0.539233	2.77813	0.180385	1.16466	1.62251	0.393337
blue	0.258312	ENSG00000143369	ECM1	Q16610	1893			Secreted (curated)	Not detected	Enhanced	2.41502	-0.175986	0.885163	0.0843091	0.3826	1.26633	0.619846	0.731382	1.79431	0.0554526
blue	0.406812	ENSG00000143382	ADAMTSL4	Q6UY14	54507			Secreted (curated)	Medium	Approved	6.34274	-0.338869	0.790661	0.0303941	0.234749	1.06089	0.793112	1.45101	1.16511	0.59303
brown	0.475153	ENSG00000143384	MCL1	Q07820	4170, 574406				Low	Enhanced	7.53139	0.131866	1.09571	0.0800388	0.374277	0.983804	0.975257	0.812007	0.950456	0.846821
brown	0.50424	ENSG00000143420	ENSA	O43768	2029				Medium	Uncertain	7.49293	-0.019729	0.986418	0.64961	0.879396	0.668449	0.656688	1.44304	1.0668	0.53343
brown	0.677261	ENSG00000143457	GOLPH3L	Q9H4A5	55204						3.70972	-0.102405	0.931479	0.130425	0.464213	0.33262	0.0519669	0.309878	0.429884	0.00383763
tan	0.549125	ENSG00000163131	CTSS	P25774	1520				Not detected	Supported	1.79196	-0.280918	0.823067	0.0841064	0.382427	0.889833	0.671175	0.742056	1.07972	0.582912
cyan	0.609671	ENSG00000143387	CTSK	P43235	1513						2.17207	-0.0208913	0.985624	0.838861	0.951064	0.954541	0.905771	0.600264	0.879379	0.347157
brown	0.494268	ENSG00000143437	ARNT	P27540	405	aryl hydrocarbon receptor nuclear translocator	bHLH		Medium	Supported	5.60765	-0.0498923	0.966008	0.26628	0.630505	0.198383	0.102544	0.572454	0.506444	0.134227
blue	0.172283	ENSG00000143379	SETDB1	Q15047	9869	SET domain, bifurcated 1	MBD		Low	Uncertain	4.46374	0.00544286	1.00378	0.916773	0.976362	0.790487	0.775839	0.495938	0.837838	0.156613
brown	0.211031	ENSG00000143418	CERS2	Q96G23	29956				Low	Approved	4.30075	-0.0840031	0.943436	0.0979171	0.408853	0.589776	0.507646	0.559525	0.760932	0.287842
blue	0.241519	ENSG00000143409	MINDY1	Q8N5J2	55793				Low	Approved	3.86249	-0.193644	0.874394	0.00545753	0.0967528	1.93241	0.308234	0.578743	1.27635	0.108659
pink	0.418472	ENSG00000143363	PRUNE1	Q86TP1	58497				Not detected	Uncertain	4.94955	0.0686732	1.04875	0.206328	0.563035	0.584309	0.532704	0.768764	0.878598	0.768396
blue	0.400029	ENSG00000143443	C1orf56	Q9BUN1	54964			Secreted (curated)	Not detected	Enhanced	1.13785	-0.138833	0.908254	0.175182	0.525192	1.15889	0.750415	1.19356	1.06716	0.889956
grey	0.351104	ENSG00000197622	CDC42SE1	Q9NRR8	56882				Not detected	Approved	4.8387	-0.00769108	0.994683	0.901969	0.971945	1.98721	0.332417	0.666762	1.52059	0.102755
brown	0.247225	ENSG00000213190	MLLT11	Q13015	10962				Low	Uncertain	2.18155	-0.0873131	0.941274	0.698328	0.900669	1.17629	0.331838	0.982844	1.65655	0.250211
brown	0.253017	ENSG00000143458	GABPB2	Q8TAK5	126626				Medium	Uncertain	4.37047	0.0576903	1.0408	0.480339	0.79164	3.44731	0.0224783	0.704517	2.26264	0.00610889
blue	0.789775	ENSG00000143434	SEMA6C	Q9H3T2	10500						8.32401	-0.164203	0.892421	0.102524	0.41783	0.999265	0.998577	1.34513	1.14415	0.732125
brown	0.214219	ENSG00000163155	LYSMD1	Q96S90	388695						3.30207	-0.15327	0.89921	0.0194469	0.187288	0.592346	0.399367	0.985865	0.752287	0.7037
pink	0.649864	ENSG00000163156	SCNM1	Q9BWG6	79005, 100534012				Low	Uncertain	4.04204	-0.020741	0.985726	0.759369	0.923972	1.69799	0.40858	0.885337	0.952779	0.944018
midnightblue	0.70096	ENSG00000163159	VPS72	Q15906	6944	vacuolar protein sorting 72 homolog (S. cerevisiae)	Chromatin Remodeling Factor				8.97021	0.0455864	1.0321	0.474739	0.788695	0.492329	0.343423	0.61158	0.938638	0.376564
brown	0.403682	ENSG00000143398	PIP5K1A	Q99755	8394				Low	Approved	5.40902	-0.0326073	0.977652	0.456939	0.776947	0.269226	0.129284	0.792913	0.441867	0.094554
blue	0.401667	ENSG00000159352	PSMD4	P55036	5710				Not detected	Enhanced	6.85901	0.0108733	1.00757	0.846257	0.953771	3.04069	0.21094	1.21009	2.06202	0.112508
blue	0.80822	ENSG00000143373	ZNF687	Q8N1G0	57592	zinc finger protein 687	zf-C2H2		High	Approved	3.41616	-0.111292	0.925759	0.186564	0.539233	1.61875	0.415181	0.878874	1.27467	0.581314
blue	0.570306	ENSG00000143393	PI4KB	Q9UBF8	5298				Low	Approved	5.44694	-0.12482	0.917118	0.0115718	0.141747	2.7274	0.306273	1.12614	1.48985	0.533965
blue	0.0873732	ENSG00000143390	RFX5	P48382	5993	regulatory factor X, 5 (influences HLA class II expression)	RFX		High	Supported	4.55056	0.223872	1.16786	0.0149595	0.162664	0.943427	0.889702	1.28713	0.768631	0.362472
grey	0.282979	ENSG00000143416	SELENBP1	Q13228	8991				Not detected	Enhanced	5.52344	-0.364437	0.776772	0.00161369	0.0500162	0.308367	0.00209753	0.60237	0.396996	0.0428913
pink	0.778964	ENSG00000159377	PSMB4	P28070	5692				Not detected	Approved	6.23496	0.0428314	1.03013	0.469067	0.785745	1.78727	0.447041	1.14624	1.47344	0.563979
brown	0.253604	ENSG00000143442	POGZ	Q7Z3K3	23126				Medium	Enhanced	5.9719	0.0832356	1.05939	0.101238	0.415336	0.21525	0.0452058	0.413652	0.617753	0.0572235
cyan	0.474235	ENSG00000143367	TUFT1	Q9NNX1	7286			Secreted (curated)	Medium	Approved	1.18181	-0.0454494	0.968988	0.645883	0.877853	0.694152	0.255979	1.022	0.524555	0.14514
brown	0.403028	ENSG00000143376	SNX27	Q96L92	81609						5.061	0.0974127	1.06985	0.121184	0.449205	0.673894	0.501951	1.51199	0.890939	0.316112
pink	0.672267	ENSG00000143436	MRPL9	Q9BYD2	65005				Low	Approved	4.69527	-0.07531	0.949138	0.176953	0.528131	1.29339	0.776565	0.980484	0.89328	0.948788
blue	0.483521	ENSG00000143365	RORC	P51449	6097	RAR-related orphan receptor C	THR-like				6.66901	0.0198328	1.01384	0.839199	0.95109	1.66085	0.249626	0.650192	1.31202	0.162672
brown	0.464972	ENSG00000159445	THEM4	Q5T1C6	117145				Not detected	Approved	4.65922	0.072788	1.05175	0.206769	0.563323	0.63251	0.559106	0.702753	0.813886	0.618218
darkred	0.838873	ENSG00000197747	S100A10	P60903	6281				Not detected	Enhanced	3.73865	-0.100223	0.932889	0.360004	0.713636	1.07868	0.849375	0.634489	0.995918	0.39121
darkred	0.831523	ENSG00000163191	S100A11	P31949	6282				Not detected	Enhanced	2.92627	-0.225008	0.85559	0.0652207	0.34083	1.6083	0.17592	0.918428	1.26866	0.647005
blue	0.464988	ENSG00000163220	S100A9	P06702	6280			Cytoplasm, Cytoskeleton, Secreted (curated)	Not detected	Enhanced	-0.0635752	-0.963795	0.512706	0.0136213	0.155149	0.898868	0.356	0.670476	0.729929	0.52108
blue	0.429556	ENSG00000197956	S100A6	P06703	6277				Low	Enhanced	4.96046	0.25231	1.19111	0.112211	0.434851	1.35983	0.244988	1.4279	1.57393	0.453943
cyan	0.627973	ENSG00000196154	S100A4	P26447	6275				Not detected	Enhanced	3.72066	-0.211861	0.863423	0.177964	0.529458	0.644164	0.0930395	1.09355	0.623535	0.286402
blue	0.10488	ENSG00000188643	S100A16	Q96FQ6	140576				Not detected	Enhanced	3.0151	-0.0215806	0.985153	0.853282	0.955662	1.3249	0.428454	1.05447	1.32257	0.702256
blue	0.215352	ENSG00000160678	S100A1	P23297	6271				High	Enhanced	7.98562	-0.263758	0.832916	0.0340024	0.248075	0.788397	0.467411	0.571278	0.723423	0.30887
blue	0.0294091	ENSG00000160679	CHTOP	Q9Y3Y2	26097				High	Approved	6.45876	-0.090495	0.9392	0.130715	0.464444	0.687975	0.587612	0.697369	0.926374	0.595555
darkgreen	0.670507	ENSG00000143553	SNAPIN	O95295	23557				Medium	Approved	4.95329	-0.0439449	0.969999	0.395582	0.736142	0.211112	0.0626222	0.865347	0.4173	0.0676421
pink	0.445461	ENSG00000143621	ILF2	Q12905	3608	interleukin enhancer binding factor 2	Transcription Co-factor		High	Supported	5.60645	-0.080326	0.945844	0.0672188	0.3458	8.07138	0.0884375	1.40754	1.75721	0.314593
darkturquoise	0.673091	ENSG00000169418	NPR1	P16066	4881						2.87253	-0.364962	0.776489	0.000770035	0.0336434	1.15636	0.692298	0.687261	1.00662	0.503412
blue	0.391375	ENSG00000143624	INTS3	Q68E01	65123				Not detected	Approved	5.66628	0.00356861	1.00248	0.943838	0.984648	4.08568	0.107091	1.21657	1.69014	0.353601
blue	0.539222	ENSG00000143554	SLC27A3	Q5K4L6	11000				Not detected	Enhanced	2.09202	-0.0786934	0.946915	0.415337	0.751517	3.38373	0.0160187	0.946921	2.30608	0.022451
brown	0.39636	ENSG00000143614	GATAD2B	Q8WXI9	57459	GATA zinc finger domain containing 2B	zf-GATA		Medium	Approved	4.68945	0.0277664	1.01943	0.680487	0.893412	1.66065	0.369258	1.57145	1.39098	0.434382
blue	0.630795	ENSG00000198837	DENND4B	O75064	9909				Not detected	Approved	6.42102	-0.253197	0.839035	0.00095131	0.037222	0.534009	0.258738	0.999135	0.584067	0.267603
blue	0.575353	ENSG00000160741	CRTC2	Q53ET0	200186				Not detected	Supported	4.15779	-0.0624086	0.957664	0.378138	0.723368	2.87973	0.130233	0.830471	1.82281	0.0770431
midnightblue	0.561384	ENSG00000143570	SLC39A1	Q9NY26	27173						4.29438	-0.0747656	0.949496	0.185152	0.538124	0.20074	0.0558245	0.717947	0.54396	0.240143
blue	0.271607	ENSG00000143578	CREB3L4	Q8TEY5	148327	cAMP responsive element binding protein 3-like 4	TF_bZIP		Low	Enhanced	2.22147	-0.0283377	0.980549	0.732523	0.913542	1.63174	0.337707	1.33634	1.29637	0.686809
blue	0.621258	ENSG00000143543	JTB	O76095	10899				Medium	Approved	5.34865	0.0171113	1.01193	0.775344	0.931344	0.742297	0.722157	1.05747	1.4311	0.570399
white	0.905644	ENSG00000143549	TPM3	P06753	7170				High	Approved	11.8203	-0.306465	0.808621	0.00229871	0.0608096	1.07357	0.850862	1.40882	1.15533	0.626547
blue	0.366251	ENSG00000143612	C1orf43	Q9BWL3	25912				Medium	Approved	7.91945	0.0173845	1.01212	0.718114	0.907476	0.488856	0.375692	1.2723	0.91931	0.649883
green	0.670203	ENSG00000143569	UBAP2L	Q14157	9898				Not detected	Approved	5.9094	-0.125521	0.916673	0.0200906	0.191148	3.05431	0.191164	1.69908	1.35741	0.344314
lightyellow	0.861065	ENSG00000143575	HAX1	O00165	10456				Low	Approved	6.36254	-0.0943422	0.936699	0.120946	0.44869	0.966276	0.958451	0.842544	0.864074	0.875611
green	0.756588	ENSG00000143515	ATP8B2	P98198	57198				Low	Approved	2.32142	-0.0729573	0.950687	0.508532	0.808986	1.09683	0.842389	0.741638	1.19815	0.409832
brown	0.0531865	ENSG00000160712	IL6R	P08887	3570			Secreted (curated)			5.07718	0.0163646	1.01141	0.901454	0.971918	0.99316	0.979822	1.1597	0.912755	0.816635
brown	0.320884	ENSG00000169291	SHE	Q5VZ18	126669				Not detected	Approved	2.91661	-0.0690577	0.95326	0.481058	0.791971	0.789345	0.658388	0.656762	0.753679	0.481738
green	0.832656	ENSG00000160714	UBE2Q1	Q7Z7E8	55585				Low	Approved	4.55138	-0.0525759	0.964213	0.359496	0.713506	3.59739	0.0990993	0.616624	1.455	0.0689636
tan	0.608388	ENSG00000160710	ADAR	P55265	103				Low	Enhanced	5.35952	0.0513251	1.03622	0.331678	0.693346	0.286715	0.137917	0.547685	0.421341	0.0527596
brown	0.208707	ENSG00000143603	KCNN3	Q9UGI6	3782				Not detected	Enhanced	3.66309	0.16189	1.11875	0.242105	0.605002	0.850319	0.519166	0.711325	0.812183	0.642848
lightyellow	0.769381	ENSG00000163344	PMVK	Q15126	10654				Medium	Approved	4.21994	-0.103289	0.930908	0.270071	0.634556	1.76142	0.293461	1.30396	1.18273	0.774826
blue	0.679809	ENSG00000163346	PBXIP1	Q96AQ6	57326	pre-B-cell leukemia homeobox interacting protein 1	Transcription Co-factor		High	Approved	7.05359	-0.0813956	0.945143	0.287853	0.652718	0.790342	0.729041	0.58045	0.855109	0.347684
blue	0.373933	ENSG00000163348	PYGO2	Q9BRQ0	90780	pygopus family PHD finger 2	Chromatin Remodeling Factor		Not detected	Supported	3.9851	-0.0131597	0.99092	0.834473	0.949574	0.361731	0.123141	0.756052	0.539081	0.242535
blue	0.516752	ENSG00000160691	SHC1	P29353	6464				Low	Supported	4.77214	-0.0682681	0.953782	0.250236	0.614051	0.870574	0.866639	0.795232	0.819739	0.794191
blue	0.451286	ENSG00000160688	FLAD1	Q8NFF5	80308				Medium	Approved	4.06793	-0.0997019	0.933226	0.118827	0.446157	0.831325	0.790652	1.37622	0.944173	0.536044
blue	0.741248	ENSG00000160685	ZBTB7B	O15156	51043	zinc finger and BTB domain containing 7B	ZBTB		Not detected	Enhanced	3.525	-0.113668	0.924235	0.395933	0.736464	0.762725	0.334007	0.399834	0.472684	0.0302446
blue	0.7818	ENSG00000143537	ADAM15	Q13444	8751				Medium	Uncertain	4.759	-0.179746	0.882858	0.0548065	0.313034	2.03669	0.0974393	1.01048	1.75984	0.195844
blue	0.294692	ENSG00000169242	EFNA1	P20827	1942			GPI anchored, Secreted (curated)	Not detected	Approved	1.84892	-0.169345	0.889246	0.135115	0.470671	1.13427	0.719572	0.89234	1.19876	0.717689
grey	0.651067	ENSG00000169241	SLC50A1	Q9BRV3	55974				Low	Approved	1.52154	-0.116763	0.922255	0.158031	0.503453	0.496156	0.206946	0.593799	0.542818	0.174419
blue	0.835481	ENSG00000179085	DPM3	Q9P2X0	54344				High	Approved	2.13762	0.0647214	1.04588	0.74347	0.918783	1.38225	0.19093	1.22882	1.72386	0.328789
blue	0.261156	ENSG00000169231	THBS3	P49746	7059				Medium	Approved	3.36218	0.00808088	1.00562	0.929004	0.980473	1.21182	0.711153	1.25708	0.946937	0.707401
blue	0.811411	ENSG00000160767	FAM189B	P81408	10712						3.34925	-0.266384	0.831401	0.0244993	0.212407	0.989591	0.977951	0.964502	1.0337	0.98209
blue	0.540252	ENSG00000116521	SCAMP3	O14828	10067						4.9046	-0.105486	0.929492	0.138618	0.475623	3.09821	0.107155	1.71026	1.30027	0.335142
blue	0.217819	ENSG00000176444	CLK2	P49760	1196				Not detected	Approved	4.23365	0.0623071	1.04413	0.312464	0.677426	2.50877	0.184355	1.41687	1.26841	0.620314
lightyellow	0.666807	ENSG00000160752	FDPS	P14324	2224				Medium	Approved	4.93897	-0.0547452	0.962764	0.2358	0.598086	2.40426	0.399313	1.10916	1.35778	0.688885
blue	0.629633	ENSG00000160753	RUSC1	Q9BVN2	23623				Medium	Approved	2.94651	-0.184623	0.879879	0.0413287	0.27149	1.3917	0.509226	1.06065	1.89228	0.152818
greenyellow	0.931688	ENSG00000116539	ASH1L	Q9NR48	55870	ash1 (absent, small, or homeotic)-like (Drosophila)	Others		Not detected	Approved	6.05294	-0.0734384	0.95037	0.431013	0.760923	0.346905	0.0610256	0.428004	0.387815	0.023648
lightyellow	0.342234	ENSG00000163374	YY1AP1	Q9H869	55249				Not detected	Uncertain	5.92692	-0.073994	0.950004	0.0798227	0.374122	1.69696	0.637871	1.0013	1.33872	0.646689
pink	0.802468	ENSG00000132676	DAP3	P51398	7818				Low	Approved	5.71393	0.0782485	1.05574	0.155041	0.499185	7.09182	0.00762481	0.741143	2.01423	0.0182376
greenyellow	0.74699	ENSG00000116580	GON4L	Q3T8J9	54856	gon-4-like (C. elegans)	Others		Not detected	Uncertain	4.78814	-0.0130812	0.990974	0.832265	0.948953	0.437317	0.233084	1.00636	0.628091	0.357138
green	0.762326	ENSG00000132718	SYT11	Q9BT88	23208				Not detected	Enhanced	2.22069	0.0411733	1.02895	0.792351	0.938243	1.6573	0.0345246	0.903411	1.13475	0.834751
brown	0.783581	ENSG00000143622	RIT1	Q92963	6016				Medium	Approved	2.8572	0.130504	1.09468	0.0897587	0.394713	0.801853	0.64737	0.640342	0.73	0.432339
brown	0.227572	ENSG00000132680	KHDC4	Q7Z7F0	22889				Low	Approved	5.42454	0.327467	1.25481	7.06e-08	0.0002817	1.94284	0.288631	1.01288	1.48014	0.467539
blue	0.367561	ENSG00000116584	ARHGEF2	Q92974	9181				Not detected	Approved	4.04195	0.0634308	1.04495	0.471357	0.786807	6.05069	0.000966289	1.96428	2.77258	0.0340765
pink	0.860214	ENSG00000163479	SSR2	P43308	6746						4.73615	0.0691893	1.04913	0.300255	0.664505	2.59449	0.117289	0.90184	1.84628	0.0916062
lightyellow	0.790514	ENSG00000116586	LAMTOR2	Q9Y2Q5	28956				Medium	Approved	3.89853	-0.148241	0.90235	0.062505	0.333545	1.57814	0.464973	0.982827	0.93865	0.984507
blue	0.811567	ENSG00000160789	LMNA	P02545	4000				High	Supported	6.1503	-0.058782	0.960074	0.607106	0.859499	1.60354	0.216968	1.39108	1.37668	0.603247
blue	0.503311	ENSG00000196189	SEMA4A	Q9H3S1	64218				Not detected	Supported	2.00385	0.261636	1.19884	0.0401981	0.268233	2.27592	0.00734275	1.19847	2.25552	0.0565561
blue	0.0841407	ENSG00000160785	SLC25A44	Q96H78	9673						4.02021	-0.0472076	0.967808	0.366217	0.717665	0.76947	0.762166	0.936879	0.943912	0.980893
blue	0.657195	ENSG00000198952	SMG5	Q9UPR3	23381						6.66043	-0.125595	0.916626	0.0298902	0.233416	2.09575	0.348421	1.94423	1.90904	0.157134
blue	0.406876	ENSG00000198715	GLMP	Q8WWB7	112770	chromosome 1 open reading frame 85	NCU-G1		Low	Uncertain	1.80423	-0.130163	0.913728	0.182896	0.535556	1.6047	0.305033	0.690556	1.04116	0.479077
blue	0.124614	ENSG00000163468	CCT3	P49368	7203				Medium	Approved	6.39294	-0.0377469	0.974175	0.494504	0.799469	1.7511	0.567339	0.65518	1.03587	0.390382
blue	0.723121	ENSG00000116604	MEF2D	Q14814	4209	myocyte enhancer factor 2D	SRF		High	Enhanced	7.33292	-0.193077	0.874738	0.0147259	0.16141	1.83713	0.323721	0.776592	1.37588	0.286496
lightyellow	0.738881	ENSG00000163382	NAXE	Q8NCW5	128240			Mitochondria, Secreted (curated)	Not detected	Enhanced	4.14862	-0.209134	0.865056	0.0106545	0.136368	1.44748	0.488141	1.14246	1.39374	0.658386
brown	0.135313	ENSG00000160818	GPATCH4						Medium	Approved	4.54615	-0.0631357	0.957181	0.385379	0.728888	1.51177	0.406903	2.07892	1.70646	0.13073
blue	0.128142	ENSG00000132688	NES	P48681	10763				Low	Enhanced	6.1316	-0.162424	0.893522	0.232236	0.592765	1.27621	0.389664	1.11469	1.35819	0.692916
brown	0.0811714	ENSG00000143319	ISG20L2	Q9H9L3	81875				Low	Approved	2.93833	-0.0332133	0.977241	0.50115	0.804326	3.45162	0.207527	1.38878	1.65097	0.393806
blue	0.631786	ENSG00000143303	METTL25B	Q96FB5	51093				Not detected	Approved	4.00295	-0.12335	0.918053	0.0512485	0.302274	0.98643	0.985206	0.71509	0.758305	0.621763
lightyellow	0.810853	ENSG00000143314	MRPL24	Q96A35	79590				Low	Approved	5.06771	-0.0820808	0.944694	0.209674	0.566267	2.86378	0.153506	1.18815	1.46892	0.57863
midnightblue	0.678957	ENSG00000143321	HDGF	P51858	3068	hepatoma-derived growth factor	Transcription Co-factor		High	Enhanced	7.00956	-0.151506	0.90031	0.00909473	0.125844	0.217342	0.0430725	0.837389	0.606306	0.394991
blue	0.498694	ENSG00000143294	PRCC	Q92733	5546				Low	Supported	4.70385	-0.0849112	0.942843	0.188035	0.541094	1.22124	0.789064	1.61235	1.08612	0.359054
blue	0.571445	ENSG00000187800	PEAR1	Q5VY43	375033				Not detected	Approved	3.24861	-0.0578521	0.960693	0.531321	0.82102	2.22223	0.104647	0.657836	2.15299	0.00646014
blue	0.353361	ENSG00000132694	ARHGEF11	O15085	9826				Medium	Enhanced	4.70707	-0.150252	0.901093	0.0065635	0.107001	1.02953	0.970167	0.883901	0.953253	0.943862
brown	0.329901	ENSG00000117036	ETV3	P41162	2117	ets variant 3	ETS		Medium	Supported	3.58124	0.04397	1.03095	0.41777	0.752976	0.218945	0.0297537	0.808015	0.408956	0.0706891
cyan	0.534296	ENSG00000183853	KIRREL1	Q96J84	55243				Not detected	Approved	2.71222	-0.214707	0.861721	0.0185368	0.182687	0.977759	0.962058	0.441973	0.88909	0.0783364
orange	0.755034	ENSG00000163565	IFI16	Q16666	3428	interferon, gamma-inducible protein 16	Transcription Co-factor		Not detected	Enhanced	3.00762	-0.0132596	0.990851	0.883934	0.966342	1.90406	0.160612	1.36063	1.3409	0.636933
blue	0.486509	ENSG00000213088	ACKR1	Q16570	2532				Not detected	Enhanced	2.09898	0.217699	1.16288	0.298689	0.663013	1.50731	0.00647553	2.19457	2.77432	0.0218174
blue	0.636998	ENSG00000158716	DUSP23	Q9BVJ7	54935				Medium	Approved	1.43919	-0.085429	0.942504	0.580932	0.845483	1.1867	0.470927	1.50992	0.931927	0.3522
darkturquoise	0.746673	ENSG00000158710	TAGLN2	P37802	8407				Not detected	Approved	4.78595	-0.233566	0.85053	0.00201439	0.0567599	1.68294	0.355068	0.737927	1.46523	0.179446
blue	0.753921	ENSG00000162729	IGSF8	Q969P0	93185				Not detected	Approved	2.86056	-0.155208	0.898003	0.193796	0.547889	1.33348	0.499513	1.72486	1.37876	0.34778
blue	0.423022	ENSG00000018625	ATP1A2	P50993	477				Low	Enhanced	10.8254	0.092249	1.06603	0.1446	0.485014	5.52345	0.0250033	1.14405	1.65696	0.341854
darkgreen	0.811508	ENSG00000143318	CASQ1	P31415	844				High	Enhanced	10.9286	-0.0312926	0.978543	0.722308	0.909275	0.678082	0.366759	0.938737	0.870487	0.928755
green	0.728823	ENSG00000162734	PEA15	Q15121	8682				Not detected	Enhanced	5.32263	-0.188064	0.877783	0.0300273	0.233685	4.53681	0.000582791	0.928916	2.3146	0.0179349
blue	0.360092	ENSG00000132716	DCAF8	Q5TAQ9	50717				Low	Approved	7.84036	-0.0244146	0.983219	0.583729	0.846522	0.179425	0.0722194	0.720034	0.674138	0.506151
green	0.483791	ENSG00000122218	COPA	P53621	1314			Secreted (curated)	Not detected	Supported	6.38242	-0.0196135	0.986497	0.65258	0.880681	1.06134	0.957415	0.735936	0.613137	0.400736
brown	0.101891	ENSG00000162736	NCSTN	Q92542	23385				Not detected	Approved	5.32343	-0.111949	0.925337	0.015307	0.165191	0.889106	0.899697	0.842673	0.997048	0.87563
darkturquoise	0.69267	ENSG00000158769	F11R	Q9Y624	50848				Not detected	Enhanced	2.70014	-0.0850626	0.942744	0.397593	0.738223	1.88668	0.147903	1.85036	1.59852	0.221879
pink	0.802421	ENSG00000158773	USF1	P22415	7391	upstream transcription factor 1	bHLH		High	Supported	4.44222	0.0533228	1.03765	0.347276	0.706385	1.96431	0.429473	1.16337	1.34656	0.719592
blue	0.549164	ENSG00000162755	KLHDC9	Q8NEP7	126823						0.669933	-0.0292301	0.979943	0.832653	0.949053	2.02231	0.0388134	0.656382	2.40579	0.00221583
blue	0.513312	ENSG00000143256	PFDN2	Q9UHV9	5202				Low	Approved	4.32836	-0.0354588	0.975721	0.626174	0.868427	0.924612	0.909512	1.13254	0.932169	0.862562
lightyellow	0.362035	ENSG00000158793	NIT1	Q86X76	4817				Not detected	Approved	4.05136	-0.0369583	0.974708	0.57621	0.842482	2.31349	0.168033	1.49797	1.8997	0.211782
pink	0.531758	ENSG00000158796	DEDD	O75618	9191				Medium	Approved	4.79093	-0.0357055	0.975555	0.432207	0.761606	4.08303	0.0906426	1.81239	2.4339	0.0520066
pink	0.681744	ENSG00000143222	UFC1	Q9Y3C8	51506				Low	Enhanced	4.72092	-0.0291929	0.979968	0.625656	0.868427	1.37519	0.678425	0.927169	1.08184	0.917094
blue	0.548378	ENSG00000143258	USP21	Q9UK80	27005	ubiquitin specific peptidase 21	Transcription Co-factor		Not detected	Uncertain	4.45835	-0.0679334	0.954004	0.272133	0.636383	1.36645	0.696841	1.0881	1.47006	0.539603
blue	0.452917	ENSG00000143224	PPOX	P50336	5498				Medium	Uncertain	3.10555	0.124242	1.08993	0.125048	0.455402	1.46625	0.501276	0.906379	1.20833	0.721418
blue	0.50352	ENSG00000158850	B4GALT3	O60512	8703				Medium	Approved	3.61453	-0.0842895	0.943249	0.221065	0.578302	1.07816	0.915431	0.782853	1.08972	0.657846
blue	0.124115	ENSG00000158859	ADAMTS4	O75173	9507			Secreted (curated)	Low	Uncertain	-0.763518	0.033598	1.02356	0.865007	0.959642	1.52649	0.053865	1.52092	2.28405	0.0853704
black	0.910611	ENSG00000158864	NDUFS2	O75306	4720				Not detected	Enhanced	7.8859	-0.203314	0.868553	0.00343743	0.0742461	0.744568	0.667605	0.59317	0.979308	0.286546
darkorange	0.781583	ENSG00000158869	FCER1G	P30273	2207				Not detected	Supported	-0.13241	-0.663866	0.631184	0.0049407	0.0912075	0.76135	0.0868798	0.784861	0.503107	0.180973
black	0.691322	ENSG00000158882	TOMM40L	Q969M1	84134				High	Approved	4.43749	-0.31467	0.804035	0.000324309	0.0199708	1.02104	0.967369	0.823178	1.07978	0.754967
blue	0.392203	ENSG00000158887	MPZ	P25189	4359				Not detected	Enhanced	-0.663779	-0.490257	0.711898	0.125083	0.455402	1.07039	0.574123	1.16451	1.49593	0.522092
brown	0.479719	ENSG00000143252	SDHC	Q99643	6391						7.29163	-0.217956	0.859783	0.00846005	0.121774	0.275337	0.00855109	0.414124	0.433175	0.0211195
brown	0.0899997	ENSG00000081721	DUSP12	Q9UNI6	11266						1.94267	0.10609	1.07631	0.136844	0.473807	1.37188	0.590845	1.0667	1.331	0.714949
brown	0.51648	ENSG00000118217	ATF6	P18850	22926	activating transcription factor 6	TF_bZIP		Not detected	Approved	4.06561	-0.148027	0.902484	0.0186618	0.183203	0.457193	0.252967	0.456255	0.554875	0.0782221
brown	0.0795377	ENSG00000162745	OLFML2B	Q68BL8	25903			Secreted (curated)	Low	Approved	1.95321	-0.713965	0.609642	2.85e-05	0.00591673	0.998214	0.992948	0.925179	1.09308	0.895087
brown	0.136051	ENSG00000198574	SH2D1B	O14796	117157						2.85762	1.18347	2.27123	6.81e-05	0.00873395	0.777377	0.121017	0.773129	0.915594	0.774225
brown	0.850484	ENSG00000152332	UHMK1	Q8TAS1	127933						5.14984	0.144529	1.10537	0.362272	0.714985	0.813562	0.436751	0.89014	0.856482	0.902349
brown	0.6669	ENSG00000117143	UAP1	Q16222	6675				Low	Approved	4.91619	-0.187227	0.878293	0.0144744	0.159751	0.146958	0.000231232	0.575867	0.254264	0.0021548
cyan	0.789857	ENSG00000162733	DDR2	Q16832	4921						3.33024	-0.382529	0.767092	0.00968187	0.129557	0.554705	0.0371883	0.856681	0.588799	0.347267
brown	0.585623	ENSG00000143248	RGS5	O15539	8490						7.74371	0.117406	1.08478	0.265785	0.630505	1.09182	0.837608	0.728706	1.01923	0.598017
brown	0.369129	ENSG00000185630	PBX1	P40424	5087	pre-B-cell leukemia homeobox 1	Homeobox		Medium	Supported	6.01867	0.266725	1.20307	0.000733879	0.0329135	1.23361	0.654144	1.06802	1.00711	0.980446
darkgreen	0.65616	ENSG00000143171	RXRG	P48443	6258	retinoid X receptor, gamma	RXR-like				4.48962	-0.210011	0.86453	0.0444244	0.281774	0.779424	0.520158	0.624908	1.1172	0.261313
black	0.532845	ENSG00000143198	MGST3	O14880	4259				Medium	Enhanced	7.1072	-0.0843808	0.943189	0.159622	0.505866	0.418008	0.182697	2.10522	0.816856	0.0248305
brown	0.360282	ENSG00000143149	ALDH9A1	P49189	223				Medium	Approved	6.39742	0.138178	1.10051	0.0398686	0.266992	0.470836	0.182976	0.788359	0.540682	0.252622
brown	0.805199	ENSG00000143183	TMCO1	Q9UM00	54499				Not detected	Approved	4.31593	0.0387398	1.02722	0.553881	0.831693	0.592008	0.368592	0.856426	0.895761	0.902332
blue	0.416966	ENSG00000143179	UCK2	Q9BZX2	7371						2.90215	0.278067	1.21257	0.00928132	0.127173	2.25862	0.043204	1.21027	3.03914	0.00445183
brown	0.281195	ENSG00000143157	POGK	Q9P215	57645				Not detected	Approved	3.70874	0.0584846	1.04137	0.35641	0.71142	0.300023	0.0619079	0.670412	0.531483	0.203355
brown	0.714885	ENSG00000152382	TADA1	Q96BN2	117143	transcriptional adaptor 1	Transcription Co-factor		Low	Approved	2.90352	-0.00793768	0.994513	0.914269	0.975737	0.706142	0.515766	0.891667	0.871838	0.920158
blue	0.354101	ENSG00000198842	STYXL2	Q5VZP5	92235						7.0094	0.0516803	1.03647	0.497536	0.801723	1.88503	0.298333	0.455489	1.49836	0.00754399
brown	0.189224	ENSG00000143190	POU2F1	P14859	5451	POU class 2 homeobox 1	Pou		Not detected	Supported	3.48593	0.0433406	1.0305	0.552948	0.831209	1.31685	0.666638	0.726773	0.980835	0.622093
brown	0.643989	ENSG00000143162	CREG1	O75629	8804	cellular repressor of E1A-stimulated genes 1	Transcription Co-factor	Secreted (curated)			5.33413	0.130616	1.09476	0.0736403	0.359686	1.62047	0.337072	1.17252	1.40298	0.637306
midnightblue	0.705635	ENSG00000198771	RCSD1	Q6JBY9	92241				Low	Enhanced	6.68054	0.127752	1.09259	0.148106	0.490665	0.515955	0.158471	0.840222	0.616012	0.430595
cyan	0.718597	ENSG00000197965	MPZL1	O95297	9019				Medium	Approved	3.80103	0.060161	1.04258	0.342069	0.702208	0.358417	0.121871	0.650628	0.416977	0.0675686
brown	0.380943	ENSG00000143158	MPC2	O95563	25874				Not detected	Uncertain	6.08908	-0.220799	0.85809	0.00166419	0.0510419	1.11284	0.842313	1.10474	0.853892	0.791238
brown	0.533518	ENSG00000143164	DCAF6	Q58WW2	55827						9.44018	-0.0779936	0.947374	0.0935594	0.401545	0.19192	0.0499875	0.880213	0.532146	0.227671
brown	0.83394	ENSG00000143155	TIPRL	O75663	261726				Medium	Approved	4.43129	0.026829	1.01877	0.743401	0.918783	0.543852	0.175023	0.643281	0.506705	0.168057
brown	0.628718	ENSG00000213064	SFT2D2	O95562	375035				Low	Approved	3.31367	0.146242	1.10668	0.116624	0.442172	1.15945	0.711247	1.38688	0.970641	0.561239
cyan	0.847168	ENSG00000143196	DPT	Q07507	1805			Secreted (curated)			4.10981	-0.420983	0.746915	0.0247121	0.213555	0.671863	0.0353112	0.66413	0.579029	0.27407
brown	0.66514	ENSG00000143153	ATP1B1	P05026	481				Not detected	Enhanced	8.10409	0.032292	1.02264	0.795371	0.938843	1.66667	0.0941477	1.09886	1.58626	0.43633
brown	0.422548	ENSG00000143156	NME7	Q9Y5B8	29922				Low	Approved	0.898747	-0.0467225	0.968133	0.665038	0.886066	1.47288	0.28136	0.659451	1.07472	0.39788
brown	0.821138	ENSG00000117475	BLZF1	Q9H2G9	8548	basic leucine zipper nuclear factor 1	Others		Medium	Supported	3.28852	-0.00813558	0.994377	0.914048	0.975732	0.795495	0.676117	0.68713	0.960187	0.54359
brown	0.623729	ENSG00000117479	SLC19A2	O60779	10560				Medium	Uncertain	6.44913	-0.224858	0.855679	0.183744	0.536294	1.36353	0.188401	0.608295	2.15175	0.00998334
brown	0.50742	ENSG00000171806	METTL18	O95568	92342				Not detected	Approved	1.03971	-0.0176567	0.987836	0.854639	0.95578	0.68354	0.319345	1.36348	0.674969	0.168963
brown	0.417727	ENSG00000000457	SCYL3	Q8IZE3	57147				Low	Approved	3.05106	-0.00204994	0.99858	0.9701	0.992195	0.180486	0.0356027	0.708317	0.33656	0.0197478
brown	0.634362	ENSG00000075945	KIFAP3	Q92845	22920				Medium	Supported	4.44001	0.0233114	1.01629	0.710728	0.905605	0.680687	0.562617	0.472028	0.660186	0.13022
brown	0.469783	ENSG00000116132	PRRX1	P54821	5396	paired related homeobox 1	Homeobox		Not detected	Uncertain	6.52267	-0.184527	0.879938	0.0470151	0.291236	1.09336	0.826038	1.36817	1.00622	0.604861
brown	0.0618678	ENSG00000007933	FMO3	P31513	2328				Not detected	Enhanced	1.2578	-0.0361906	0.975227	0.814977	0.945029	0.696869	0.141854	0.856457	0.662991	0.543087
brown	0.383974	ENSG00000094963	FMO2	Q99518	2327				Low	Approved	4.31491	0.00831684	1.00578	0.95005	0.986131	0.713083	0.268776	1.05869	0.634738	0.359607
greenyellow	0.880594	ENSG00000117523	PRRC2C	Q9Y520	23215				Medium	Approved	5.69977	-0.0623356	0.957712	0.430937	0.760923	0.523606	0.34809	0.526489	0.662061	0.208819
brown	0.115365	ENSG00000034971	MYOC	Q99972	4653			ER, Secreted (curated)	Not detected	Uncertain	4.03911	-0.14092	0.906941	0.394367	0.735416	0.726642	0.0939669	0.683316	0.487465	0.135285
brown	0.870598	ENSG00000117533	VAMP4	O75379	8674				Low	Enhanced	3.31747	0.133175	1.0967	0.294241	0.658962	0.881904	0.708804	0.69009	0.962794	0.536532
blue	0.200525	ENSG00000010165	EEF1AKNMT	Q8N6R0	51603				Medium	Approved	3.91479	-0.188387	0.877586	0.00689179	0.110058	0.984544	0.980086	0.990375	0.930221	0.977048
brown	0.432121	ENSG00000135845	PIGC	Q92535	5279				Not detected	Uncertain	3.14646	0.0332332	1.0233	0.554046	0.831793	1.3855	0.649908	1.29029	1.24658	0.746295
brown	0.681077	ENSG00000094975	SUCO	Q9UBS9	51430				High	Approved	2.48675	0.131933	1.09576	0.24531	0.608352	1.00283	0.994115	1.1464	0.753562	0.535491
brown	0.201769	ENSG00000117592	PRDX6	P30041	9588				Medium	Supported	8.11225	-0.0102658	0.99291	0.854348	0.955662	2.483	0.283935	0.612425	1.13824	0.232078
brown	0.745246	ENSG00000076321	KLHL20	Q9Y2M5	27252				Low	Approved	3.89803	0.0494053	1.03484	0.481774	0.7926	0.524062	0.245022	0.686748	0.755962	0.548157
brown	0.393359	ENSG00000117593	DARS2	Q6PI48	55157				Not detected	Enhanced	2.78163	-0.27946	0.823899	0.00343677	0.0742461	0.626442	0.241189	1.12413	0.683444	0.382534
brown	0.836803	ENSG00000135870	RC3H1	Q5TC82	149041				Medium	Approved	5.02119	0.218884	1.16383	0.11134	0.433574	0.827683	0.516803	0.736406	0.758968	0.622428
brown	0.705833	ENSG00000116161	CACYBP	Q9HB71	27101				Not detected	Enhanced	5.20661	-0.147155	0.90303	0.0700025	0.352883	0.52818	0.109023	1.10298	0.828906	0.736677
brown	0.341514	ENSG00000120333	MRPS14	O60783	63931				Not detected	Uncertain	3.70739	-0.0712896	0.951787	0.192648	0.546669	0.357789	0.129478	0.790373	0.503173	0.215916
darkred	0.602534	ENSG00000235750	KIAA0040	Q15053	9674				Not detected	Approved	3.31914	-0.0962011	0.935493	0.35246	0.708514	0.678554	0.303794	0.524961	0.623209	0.181502
brown	0.517805	ENSG00000143207	COP1	Q8NHY2	64326						3.75421	-0.101841	0.931843	0.180384	0.532127	1.21752	0.715041	1.09947	1.05073	0.966174
brown	0.525412	ENSG00000075391	RASAL2	Q9UJF2	9462				Not detected	Enhanced	4.1438	-0.187478	0.878139	0.0721611	0.356623	0.825673	0.61784	0.77736	0.853169	0.774022
brown	0.208828	ENSG00000116194	ANGPTL1	O95841	9068			Secreted (curated)	Not detected	Approved	4.66504	0.141218	1.10284	0.159196	0.50539	1.17751	0.666049	0.991909	1.12268	0.93127
brown	0.761287	ENSG00000116199	FAM20B	O75063	9917				Low	Approved	5.19351	-0.0224828	0.984537	0.743456	0.918783	0.507905	0.202586	0.681594	0.664555	0.433283
blue	0.358058	ENSG00000186283	TOR3A	Q9H497	64222				High	Approved	3.36794	-0.170029	0.888825	0.120247	0.448165	1.0598	0.869585	1.34369	1.08083	0.695516
greenyellow	0.6558	ENSG00000143322	ABL2	P42684	27				Low	Uncertain	3.08061	-0.0833083	0.943891	0.37548	0.722747	0.805758	0.707757	0.693627	0.831734	0.608547
brown	0.78048	ENSG00000169905	TOR1AIP2	Q8NFQ8, Q9H496	163590						4.81916	0.0340749	1.0239	0.692565	0.898983	0.800424	0.597545	0.963893	0.810149	0.837565
brown	0.644635	ENSG00000143337	TOR1AIP1	Q5JTV8	26092				High	Enhanced	6.3638	0.0664467	1.04713	0.295094	0.659645	0.367341	0.087359	0.700166	0.471614	0.115993
brown	0.743103	ENSG00000135837	CEP350	Q5VT06	9857				Low	Enhanced	5.6942	-0.0668255	0.954737	0.541245	0.825789	0.661753	0.35041	0.500205	0.64661	0.147605
blue	0.527618	ENSG00000116260	QSOX1	O00391	5768			Secreted (curated)			4.27538	0.0865706	1.06184	0.393282	0.734674	1.94128	0.0743139	1.68629	1.75223	0.248252
lightgreen	0.826466	ENSG00000143324	XPR1	Q9UBH6	9213				Medium	Supported	3.18796	0.0428052	1.03011	0.674382	0.89035	0.972633	0.948464	1.00941	0.875361	0.91658
brown	0.521023	ENSG00000135823	STX6	O43752	10228				Not detected	Approved	3.05385	0.0483856	1.03411	0.613468	0.862659	1.54775	0.367438	1.34817	1.3865	0.608075
brown	0.00275426	ENSG00000162783	IER5	Q5VY09	51278				Medium	Approved	4.7708	-0.00563465	0.996102	0.971478	0.992669	1.7129	0.0756459	0.984089	1.62328	0.296687
blue	0.160962	ENSG00000135821	GLUL	P15104	2752				Not detected	Approved	9.34477	-0.0580565	0.960557	0.719949	0.908337	0.932626	0.735806	1.00103	1.0532	0.987021
brown	0.282091	ENSG00000135829	DHX9	Q08211	1660				High	Supported	5.69648	-0.0555933	0.962199	0.18893	0.542045	0.115347	0.0252541	0.354208	0.328689	0.00397238
cyan	0.548273	ENSG00000135862	LAMC1	P11047	3915			Secreted (curated)	Medium	Enhanced	6.45538	-0.101166	0.932279	0.184517	0.537461	0.424445	0.141022	0.464826	0.616718	0.111279
green	0.473554	ENSG00000116698	SMG7	Q92540	9887				Not detected	Supported	5.38493	-0.110547	0.926237	0.0331638	0.245325	0.105347	0.0197724	0.505582	0.328509	0.0112939
brown	0.648525	ENSG00000162704	ARPC5	O15511	10092				Medium	Approved	3.01789	0.104066	1.0748	0.297079	0.661681	0.885849	0.750907	1.03999	0.947653	0.970998
lightgreen	0.724975	ENSG00000143344	RGL1	Q9NZL6	23179				High	Approved	1.53197	-0.117748	0.921625	0.473613	0.788028	0.893237	0.647632	1.05717	0.593394	0.266382
brown	0.29405	ENSG00000198756	COLGALT2	Q8IYK4	23127				Low	Approved	4.02297	-0.375739	0.770711	0.0148077	0.161797	0.673546	0.101481	1.10574	0.672024	0.383836
brown	0.718257	ENSG00000198860	TSEN15	Q8WW01	116461				Not detected	Approved	4.14782	0.0833616	1.05948	0.22452	0.58283	0.772623	0.668148	0.613829	0.757571	0.407022
blue	0.148363	ENSG00000116667	C1orf21	Q9H246	81563				Low	Uncertain	7.33478	0.0737533	1.05245	0.288103	0.653041	0.639826	0.432778	0.486007	0.697925	0.157853
brown	0.865326	ENSG00000116406	EDEM3	Q9BZQ6	80267				High	Approved	4.12887	-0.0180164	0.98759	0.893852	0.969326	0.855794	0.589123	2.24713	0.930806	0.0263415
brown	0.230881	ENSG00000135842	NIBAN1	Q9BZQ8	116496				Low	Approved	6.55009	0.180876	1.13357	0.167389	0.514618	0.386444	0.00583664	0.511182	0.421308	0.0431332
brown	0.857806	ENSG00000121481	RNF2	Q99496	6045	ring finger protein 2	Transcription Co-factor		Medium	Uncertain	2.26679	0.0760556	1.05413	0.531504	0.821098	0.845662	0.571884	0.523085	0.59452	0.149829
brown	0.8539	ENSG00000121486	TRMT1L	Q7Z2T5	81627				Not detected	Uncertain	5.15559	-0.135816	0.910155	0.136866	0.473807	0.538467	0.131586	0.716428	0.567079	0.29865
brown	0.625087	ENSG00000116668	SWT1	Q5T5J6	54823				Medium	Enhanced	2.0448	-0.0295325	0.979738	0.739488	0.917006	1.09919	0.811333	1.19678	0.65955	0.29914
lightgreen	0.782576	ENSG00000116679	IVNS1ABP	Q9Y6Y0	10625				Not detected	Approved	5.13167	-0.064205	0.956472	0.469672	0.786136	0.595619	0.31212	0.970013	0.639342	0.4431
brown	0.474521	ENSG00000047410	TPR	P12270	7175				Medium	Enhanced	5.77747	-0.116218	0.922603	0.040449	0.268721	1.63122	0.573358	1.08364	1.04931	0.975015
brown	0.758011	ENSG00000157181	ODR4	Q5SWX8	54953				Low	Uncertain	3.43191	0.0789088	1.05622	0.359664	0.713534	1.37628	0.457438	0.9992	1.13682	0.921234
lightgreen	0.303551	ENSG00000116741	RGS2	P41220	5997						0.92575	-0.0360592	0.975315	0.848585	0.954579	1.41008	0.159882	1.10605	1.64028	0.35253
brown	0.921501	ENSG00000116750	UCHL5	Q9Y5K5	51377				Medium	Approved	4.92143	-0.106659	0.928736	0.327747	0.690948	0.62546	0.181475	0.993998	1.01511	0.998384
brown	0.939487	ENSG00000116747	RO60	P10155	6738				Not detected	Uncertain	3.74611	0.150257	1.10977	0.275865	0.640561	0.718264	0.267328	0.594319	0.570172	0.208339
brown	0.77713	ENSG00000023572	GLRX2	Q9NS18	51022				Medium	Supported	3.70143	-0.0286183	0.980359	0.77774	0.931941	1.21171	0.60543	1.11886	1.06528	0.95085
brown	0.890299	ENSG00000134371	CDC73	Q6P1J9	79577				Medium	Supported	4.01185	0.25203	1.19088	0.0217912	0.200124	1.14411	0.715221	1.08819	1.31686	0.746277
cyan	0.635375	ENSG00000000971	CFH	P08603	3075			Secreted (curated)	Not detected	Supported	3.98311	0.0499472	1.03523	0.669166	0.888067	0.977212	0.938922	0.774382	0.960185	0.772212
brown	0.921005	ENSG00000177888	ZBTB41	Q5SVQ8	360023	zinc finger and BTB domain containing 41	ZBTB		Medium	Uncertain	2.5629	0.031134	1.02182	0.861739	0.958249	0.934372	0.757418	0.761272	0.913978	0.75015
brown	0.910576	ENSG00000213047	DENND1B	Q6P3S1	163486				Medium	Uncertain	3.32273	-0.146433	0.903481	0.38324	0.726978	0.875844	0.552796	1.2343	0.833279	0.567608
brown	0.937243	ENSG00000151414	NEK7	Q8TDX7	140609				High	Approved	6.11458	-0.0241276	0.983415	0.859278	0.957517	0.5556	0.0603032	0.502354	0.453953	0.0547385
brown	0.816651	ENSG00000162702	ZNF281	Q9Y2X9	23528	zinc finger protein 281	zf-C2H2		Low	Uncertain	3.51449	-0.082377	0.9445	0.463065	0.781383	0.703884	0.313426	0.725756	0.59857	0.345867
brown	0.478206	ENSG00000118197	DDX59	Q5T1V6	83479				Not detected	Approved	4.54062	-0.196721	0.872531	0.00829044	0.120545	0.441138	0.0942231	1.21122	0.64801	0.253973
brown	0.77355	ENSG00000118200	CAMSAP2	Q08AD1	23271				High	Enhanced	3.31159	-0.10529	0.929618	0.515491	0.813159	1.0587	0.818578	1.10806	1.30639	0.770656
blue	0.372003	ENSG00000081248	CACNA1S	Q13698	779				High	Enhanced	9.30248	0.00650463	1.00452	0.925147	0.979725	1.62685	0.387661	0.82755	1.44743	0.284156
blue	0.110416	ENSG00000116857	TMEM9	Q9P0T7	252839						3.55106	-0.192187	0.875278	0.202767	0.558437	1.28808	0.314796	1.31803	1.25445	0.730538
blue	0.052066	ENSG00000163395	IGFN1	Q86VF2	91156				Medium	Enhanced	5.2942	0.213858	1.15979	0.678515	0.892449	1.06617	0.357892	1.07826	1.34142	0.680141
darkturquoise	0.597748	ENSG00000081277	PKP1	Q13835	5317				Not detected	Enhanced	1.88423	-0.220958	0.857996	0.225404	0.58395	0.924163	0.716072	0.695465	0.728974	0.535893
blue	0.105742	ENSG00000118194	TNNT2	P45379	7139				Not detected	Enhanced	2.2084	0.476423	1.39129	0.122281	0.450599	1.3555	0.0225913	1.19937	2.20998	0.0676485
white	0.910046	ENSG00000159173	TNNI1	P19237	7135				High	Approved	11.8164	-0.353282	0.782801	0.0041618	0.0813848	1.08107	0.816964	1.36083	0.99266	0.598948
blue	0.613511	ENSG00000174307	PHLDA3	Q9Y5J5	23612				Medium	Approved	3.85162	-0.196786	0.872492	0.281302	0.646648	1.21911	0.408948	1.43901	1.76134	0.295709
darkturquoise	0.585643	ENSG00000159176	CSRP1	P21291	1465				Not detected	Uncertain	4.54187	-0.12959	0.914091	0.262202	0.62708	2.19335	0.0585475	1.06685	1.68545	0.291463
green	0.802133	ENSG00000198700	IPO9	Q96P70	55705						5.21056	-0.0121077	0.991643	0.822106	0.946283	1.73747	0.578788	0.473742	0.891633	0.122421
blue	0.347217	ENSG00000198892	SHISA4	Q96DD7	149345				Not detected	Uncertain	7.15791	-0.16539	0.891687	0.163555	0.510682	0.549839	0.0447449	0.778157	0.465198	0.10605
blue	0.23259	ENSG00000163431	LMOD1	P29536	25802				Not detected	Enhanced	6.18269	0.128986	1.09353	0.336528	0.696567	0.604499	0.0906934	0.637995	0.437958	0.0867239
brown	0.785255	ENSG00000134375	TIMM17A	Q99595	10440				Low	Approved	5.66582	-0.0192014	0.986779	0.794746	0.93883	0.520714	0.185641	0.812677	0.690557	0.581662
blue	0.39938	ENSG00000176393	RNPEP	Q9H4A4	6051			Secreted (curated)	Not detected	Approved	3.87218	-0.167469	0.890403	0.0107706	0.137035	1.56939	0.613301	0.448801	1.41568	0.0122768
green	0.747353	ENSG00000143862	ARL8A	Q96BM9	127829				Not detected	Approved	3.95097	-0.111863	0.925392	0.212574	0.569461	1.43718	0.516251	0.908568	1.3548	0.500552
brown	0.241826	ENSG00000077152	UBE2T	Q9NPD8	29089						2.49764	-0.245302	0.843639	0.0311121	0.237564	0.354425	0.00143894	0.697467	0.31222	0.0122861
brown	0.121322	ENSG00000077157	PPP1R12B	O60237	4660				Medium	Enhanced	8.33486	-0.21667	0.860549	0.0220866	0.201741	0.204168	0.00016718	0.521165	0.192654	0.000363619
brown	0.37428	ENSG00000117139	KDM5B	Q9UGL1	10765	lysine (K)-specific demethylase 5B	ARID		Not detected	Enhanced	2.80224	-0.0959826	0.935635	0.384796	0.72864	1.00627	0.986911	1.211	0.824532	0.587377
brown	0.21999	ENSG00000183155	RABIF	P47224	5877				Medium	Approved	1.64923	-0.116517	0.922412	0.186773	0.539233	0.92581	0.882692	0.689976	0.967353	0.528526
brown	0.169978	ENSG00000117153	KLHL12	Q53G59	59349						3.97671	-0.0622148	0.957793	0.202386	0.558002	1.43035	0.650913	1.62606	1.14911	0.376633
blue	0.309493	ENSG00000159346	ADIPOR1	Q96A54	51094						6.35356	-0.0402605	0.972479	0.478124	0.789963	1.28913	0.682974	0.964003	1.11499	0.918098
white	0.854507	ENSG00000159348	CYB5R1	Q9UHQ9	51706				High	Enhanced	8.39696	-0.267012	0.831039	0.000383334	0.0222083	0.961122	0.940858	1.22127	1.03575	0.837482
brown	0.349906	ENSG00000163444	TMEM183A	Q8IXX5	92703						3.11819	0.0504165	1.03556	0.406779	0.745299	0.959921	0.945314	0.87898	0.822131	0.852658
blue	0.425774	ENSG00000143847	PPFIA4	O75335	8497				Not detected	Enhanced	5.63555	-0.14404	0.904981	0.153455	0.497352	1.84075	0.138293	1.27548	1.96107	0.172885
blue	0.424594	ENSG00000122180	MYOG	P15173	4656	myogenin (myogenic factor 4)	bHLH				5.26907	0.193855	1.14382	0.136893	0.473815	1.25783	0.501348	0.637922	1.15245	0.284484
skyblue	0.736579	ENSG00000133055	MYBPH	Q13203	4608				Medium	Enhanced	2.81616	0.686566	1.60945	0.0917024	0.399202	1.2671	0.013568	1.34126	3.38107	0.00362991
brown	0.212001	ENSG00000159388	BTG2	P78543	7832				Not detected	Uncertain	7.32336	0.00398866	1.00277	0.98337	0.994601	1.63248	0.0146999	1.74952	2.89043	0.0326334
cyan	0.759151	ENSG00000122176	FMOD	Q06828	2331			Secreted (curated)			2.44136	-0.628896	0.646671	0.000281356	0.0186206	0.790345	0.268213	0.520194	0.725218	0.209396
cyan	0.632563	ENSG00000188783	PRELP	P51888	5549			Secreted (curated)			2.95405	-0.231265	0.851888	0.209439	0.566061	0.95037	0.803239	1.10263	0.972921	0.936286
cyan	0.671675	ENSG00000058668	ATP2B4	P23634	493				Low	Enhanced	5.02387	-0.293249	0.816062	0.00226043	0.0602251	0.349965	0.0133383	0.590965	0.493552	0.111582
brown	0.591052	ENSG00000058673	ZC3H11A	O75152	9877				Low	Approved	6.84823	-0.00678094	0.995311	0.91644	0.976204	0.172997	0.00926495	0.467727	0.418487	0.0311386
blue	0.458129	ENSG00000143842	SOX13	Q9UN79	9580	SRY (sex determining region Y)-box 13	HMG				3.99841	-0.125958	0.916396	0.296054	0.660632	0.771577	0.47267	0.537137	0.662875	0.243826
blue	0.245418	ENSG00000143850	PLEKHA6	Q9Y2H5	22874				Not detected	Enhanced	2.39473	-0.103539	0.930747	0.462652	0.781085	1.32022	0.336639	0.855571	1.18986	0.667639
brown	0.754158	ENSG00000158615	PPP1R15B	Q5SWA1	84919						4.20455	0.134908	1.09802	0.0815219	0.376786	0.958054	0.939299	1.35728	0.875567	0.482196
midnightblue	0.599331	ENSG00000133056	PIK3C2B	O00750	5287				Not detected	Approved	5.01065	0.0448863	1.0316	0.715908	0.907116	0.436369	0.0105934	0.291971	0.276217	0.000392668
brown	0.74075	ENSG00000198625	MDM4	O15151	4194	MDM4, p53 regulator	Chromatin Remodeling Factor		High	Approved	5.21995	0.110069	1.07928	0.130249	0.463875	0.788718	0.674856	0.797848	0.88461	0.822621
brown	0.539967	ENSG00000117222	RBBP5	Q15291	5929	retinoblastoma binding protein 5	Chromatin Remodeling Factor		High	Uncertain	3.5552	-0.0655585	0.955575	0.422055	0.755506	0.411227	0.0857553	0.73342	0.568639	0.301945
greenyellow	0.665827	ENSG00000133059	DSTYK	Q6XUX3	25778				Medium	Approved	4.13636	0.125696	1.09103	0.118853	0.446157	0.351896	0.063361	0.592013	0.714062	0.326961
blue	0.398454	ENSG00000133069	TMCC2	O75069	9911				Low	Approved	2.92463	0.105575	1.07592	0.525745	0.817762	1.53931	0.059921	0.792757	2.10479	0.0167643
blue	0.306875	ENSG00000117266	CDK18	Q07002	5129				Low	Approved	1.64559	-0.549959	0.683039	0.00404115	0.0801207	1.04604	0.837365	0.919675	0.98641	0.970551
brown	0.924629	ENSG00000158711	ELK4	P28324	2005	ELK4, ETS-domain protein (SRF accessory protein 1)	ETS		Not detected	Uncertain	4.86555	0.0566054	1.04002	0.578935	0.844295	0.684258	0.322098	0.760272	0.624772	0.431456
brown	0.908277	ENSG00000069275	NUCKS1	Q9H1E3	64710				High	Supported	7.76595	-0.077576	0.947649	0.385548	0.728888	0.449685	0.0914784	0.643371	0.571003	0.255472
blue	0.0508359	ENSG00000117280	RAB29	O14966	8934				Medium	Approved	2.2925	-0.0173761	0.988028	0.870229	0.960725	1.39729	0.361447	1.02219	1.22038	0.836629
white	0.592979	ENSG00000133065	SLC41A1	Q8IVJ1	254428				High	Uncertain	6.63183	-0.281084	0.822972	0.00301736	0.0695226	1.1846	0.634934	1.63918	1.58519	0.336433
grey	0.0930581	ENSG00000143486	EIF2D	P41214	1939				Medium	Approved	5.51594	-0.0540625	0.96322	0.198438	0.55353	0.857769	0.883387	0.526201	0.662391	0.198493
blue	0.301383	ENSG00000162889	MAPKAPK2	P49137	9261				Not detected	Approved	6.85042	-0.145825	0.903863	0.0273474	0.224936	0.633944	0.515473	0.687311	0.855927	0.5991
blue	0.176324	ENSG00000162894	FCMR	O60667	9214			Secreted (curated)	Not detected	Approved	0.329943	-0.0741474	0.949903	0.707353	0.90454	1.59032	0.0338345	1.73961	1.52161	0.28712
brown	0.839097	ENSG00000180667	YOD1	Q5VVQ6	55432				Medium	Uncertain	2.44069	0.0447087	1.03147	0.743729	0.918803	0.957864	0.87115	1.10173	1.05051	0.963487
blue	0.0666355	ENSG00000123836	PFKFB2	O60825	5208				Not detected	Uncertain	6.05922	-0.086488	0.941813	0.634399	0.87225	1.38249	0.20316	0.499535	1.2818	0.0522286
brown	0.639998	ENSG00000196352	CD55	P08174	1604				Not detected	Enhanced	5.05355	-0.0971975	0.934847	0.193745	0.547861	0.729046	0.548554	0.728255	1.09989	0.523627
brown	0.883624	ENSG00000117335	CD46	P15529	4179				Not detected	Enhanced	5.86153	0.000202761	1.00014	0.998087	0.999884	0.465749	0.121293	0.804134	0.463252	0.134805
darkturquoise	0.798057	ENSG00000174059	CD34	P28906	947				Not detected	Enhanced	5.5952	-0.0818217	0.944864	0.308875	0.673485	1.56192	0.4052	1.13938	1.3133	0.751781
blue	0.333483	ENSG00000076356	PLXNA2	O75051	5362				Medium	Approved	4.45008	-0.0611144	0.958523	0.446762	0.769555	1.15587	0.787103	0.846063	0.895737	0.894173
brown	0.0859352	ENSG00000123689	G0S2	P27469	50486						5.52413	0.19384	1.1438	0.557885	0.834586	0.939672	0.532617	0.781618	0.629046	0.430403
blue	0.248804	ENSG00000117594	HSD11B1	P28845	3290				Not detected	Enhanced	0.535327	-0.137511	0.909086	0.451868	0.773497	0.768513	0.106027	0.512713	0.559654	0.134996
grey	0.172864	ENSG00000117597	UTP25	Q68CQ4	27042				Medium	Approved	2.6092	0.0470794	1.03317	0.487323	0.795831	2.52475	0.153809	1.38897	1.45423	0.544053
brown	0.850007	ENSG00000117625	RCOR3	Q9P2K3	55758	REST corepressor 3	MYB		Not detected	Enhanced	6.4513	0.0250986	1.01755	0.748563	0.920395	0.639836	0.380386	1.20822	0.9565	0.792191
brown	0.859076	ENSG00000123684	LPGAT1	Q92604	9926						4.498	-0.0557952	0.962064	0.562663	0.836556	0.627715	0.294779	0.66516	0.643774	0.377001
brown	0.604083	ENSG00000143493	INTS7	Q9NVH2	25896						3.06594	-0.0685587	0.95359	0.398386	0.738622	0.296889	0.0124967	0.925568	0.439207	0.0754439
brown	0.720272	ENSG00000066027	PPP2R5A	Q15172	5525				Low	Approved	5.26139	0.032243	1.0226	0.687785	0.896543	1.16024	0.745243	1.07668	1.28462	0.786085
pink	0.769706	ENSG00000117691	NENF	Q9UMX5	29937			Secreted (curated)	Medium	Uncertain	5.08898	0.137864	1.10027	0.122287	0.450599	1.57593	0.334966	1.44624	1.74182	0.326893
brown	0.320299	ENSG00000162772	ATF3	P18847	467	activating transcription factor 3	TF_bZIP		Not detected	Approved	2.35824	-0.538676	0.688403	0.121447	0.449551	1.29307	0.0447263	0.798783	1.805	0.0893762
brown	0.652385	ENSG00000117697	NSL1	Q96IY1	25936				Low	Enhanced	3.52973	-0.076188	0.948561	0.261335	0.625972	0.372155	0.129687	0.504131	0.515365	0.0851087
brown	0.504072	ENSG00000203705	TATDN3	Q17R31	128387				Medium	Approved	4.00554	-0.125572	0.916641	0.076755	0.366746	0.343332	0.0367487	0.618104	0.547221	0.203633
brown	0.842783	ENSG00000174606	ANGEL2	Q5VTE6	90806				Not detected	Uncertain	4.07065	0.174284	1.1284	0.0567971	0.317385	0.684506	0.423871	0.64604	0.647268	0.373298
brown	0.661592	ENSG00000136643	RPS6KC1	Q96S38	26750				Medium	Approved	3.97271	-0.0813605	0.945166	0.182387	0.534823	0.44713	0.20758	0.549378	0.688947	0.256358
brown	0.465655	ENSG00000117707	PROX1	Q92786	5629	prospero homeobox 1	HPD				3.28714	-0.201402	0.869705	0.268585	0.63286	1.04153	0.847003	1.49736	1.09229	0.490027
brown	0.160604	ENSG00000143499	SMYD2	Q9NRG4	56950				Medium	Uncertain	5.78258	-0.110543	0.926239	0.130931	0.464471	0.664387	0.436016	1.07669	0.679422	0.451277
brown	0.214749	ENSG00000152104	PTPN14	Q15678	5784				Medium	Uncertain	5.86128	-0.0217261	0.985053	0.80864	0.942812	1.04714	0.932805	0.851302	0.872095	0.887113
brown	0.768479	ENSG00000136636	KCTD3	Q9Y597	51133				Low	Approved	4.09474	-0.0262601	0.981963	0.730292	0.912105	0.306156	0.00832925	0.645257	0.355277	0.0262562
brown	0.866836	ENSG00000067533	RRP15	Q9Y3B9	51018				Medium	Approved	4.4998	-0.0530714	0.963882	0.570914	0.840174	0.655764	0.305586	0.81413	0.706736	0.628787
brown	0.838313	ENSG00000143353	LYPLAL1	Q5VWZ2	127018				Medium	Approved	3.6425	0.0109942	1.00765	0.923798	0.97928	0.804082	0.491975	0.658799	0.713681	0.458358
brown	0.503676	ENSG00000136628	EPRS1	P07814	2058				Not detected	Enhanced	6.63437	-0.100128	0.93295	0.0439798	0.280484	0.318342	0.216679	0.588282	0.786815	0.367458
brown	0.692371	ENSG00000162813	BPNT1	O95861	10380				High	Approved	2.62349	-0.0683274	0.953743	0.375066	0.722543	1.20866	0.691444	1.87575	1.65266	0.203128
brown	0.604238	ENSG00000067704	IARS2	Q9NSE4	55699				Low	Enhanced	6.60619	-0.150155	0.901154	0.00772519	0.116422	0.23255	0.0366961	0.889524	0.553497	0.256126
brown	0.810673	ENSG00000118873	RAB3GAP2	Q9H2M9	25782				Medium	Approved	4.30239	-0.011108	0.99233	0.905337	0.97291	0.582677	0.267366	0.67782	0.860365	0.550524
grey	0.473174	ENSG00000162817	C1orf115	Q9H7X2	79762						2.9345	-0.197631	0.871981	0.0524992	0.306168	0.993303	0.987335	0.946096	0.995107	0.985938
brown	0.300499	ENSG00000117791	MTARC2	Q969Z3	54996				Low	Enhanced	4.18489	-0.137624	0.909015	0.0510579	0.301872	0.166724	0.00429234	0.557124	0.357011	0.0255389
brown	0.0129606	ENSG00000186205	MTARC1	Q5VT66	64757				Not detected	Approved	2.64156	-0.0903915	0.939268	0.402279	0.742696	0.908364	0.782399	1.60121	0.801129	0.152185
blue	0.497181	ENSG00000136630	HLX	Q14774	3142	H2.0-like homeobox	Homeobox		Low	Uncertain	1.43603	-0.182844	0.880965	0.170349	0.519637	0.94229	0.857202	0.791502	1.2952	0.418307
brown	0.202766	ENSG00000143507	DUSP10	Q9Y6W6	11221				Medium	Approved	4.26409	-0.0997727	0.93318	0.398072	0.738605	0.883568	0.69553	1.35212	0.882503	0.489255
brown	0.452639	ENSG00000154305	MIA3	Q5JRA6	375056				Not detected	Supported	5.17671	-0.0711457	0.951882	0.13524	0.470719	0.109153	0.0438478	0.797839	0.466064	0.134429
brown	0.915227	ENSG00000162819	BROX	Q5VW32	148362				Not detected	Uncertain	4.3326	0.108776	1.07831	0.269787	0.634129	0.704979	0.387048	0.695323	0.596298	0.34091
blue	0.169506	ENSG00000154309	DISP1	Q96F81	84976						2.54643	-0.192313	0.875201	0.039227	0.265449	0.805276	0.678022	0.626399	1.10245	0.296659
brown	0.118605	ENSG00000162909	CAPN2	P17655	824				Not detected	Approved	6.52944	-0.0207991	0.985687	0.611386	0.861555	1.64388	0.6545	0.947666	1.38045	0.517049
midnightblue	0.442156	ENSG00000143514	TP53BP2	Q13625	7159				Medium	Supported	3.96128	-0.0462522	0.968449	0.430425	0.760649	0.435822	0.226485	0.676994	0.618472	0.357369
brown	0.906399	ENSG00000143756	FBXO28	Q9NVF7	23219				Not detected	Approved	4.34919	0.0473346	1.03335	0.621994	0.866594	0.642153	0.261901	0.661583	0.614935	0.324577
brown	0.642234	ENSG00000143753	DEGS1	O15121	8560						3.5497	-0.00902432	0.993764	0.901625	0.971918	0.346988	0.0604595	0.796309	0.595486	0.374763
brown	0.316361	ENSG00000143748	NVL	O15381	4931				Not detected	Supported	2.95806	0.0924213	1.06616	0.130606	0.464237	3.386	0.0575631	1.51075	2.64899	0.0405434
brown	0.571889	ENSG00000143771	CNIH4	Q9P003	29097				Not detected	Approved	4.04232	-0.102389	0.931489	0.211805	0.568404	0.622941	0.264087	0.54082	0.543252	0.130625
brown	0.880836	ENSG00000162923	WDR26	Q9H7D7	80232				High	Enhanced	6.56268	-0.0616736	0.958152	0.433239	0.761867	0.775777	0.614123	0.744309	0.864685	0.710294
brown	0.824476	ENSG00000143815	LBR	Q14739	3930				High	Enhanced	3.43439	-0.037964	0.974029	0.745872	0.919633	0.689251	0.309951	0.586227	0.892837	0.308688
brown	0.647429	ENSG00000154380	ENAH	Q8N8S7	55740				Low	Enhanced	5.87408	-0.241276	0.845997	0.250039	0.613921	1.1858	0.424228	1.12727	1.151	0.915855
brown	0.925405	ENSG00000143742	SRP9	P49458	6726						6.22835	0.0480519	1.03387	0.753744	0.922257	0.923681	0.742522	1.34454	0.89966	0.512184
black	0.430949	ENSG00000143819	EPHX1	P07099	2052				Not detected	Enhanced	5.00998	-0.341358	0.789298	0.0074063	0.114398	1.15434	0.644079	0.737941	1.12922	0.513115
blue	0.498005	ENSG00000196187	TMEM63A	O94886	9725						4.74946	0.0156274	1.01089	0.812671	0.944106	0.464603	0.220505	0.88021	0.914268	0.939515
brown	0.623623	ENSG00000143751	SDE2	Q6IQ49	163859				Medium	Approved	3.35257	0.0600728	1.04252	0.465527	0.782909	0.525627	0.139866	0.984376	0.581979	0.287212
brown	0.848198	ENSG00000182827	ACBD3	Q9H3P7	64746				Not detected	Approved	4.32108	0.0814748	1.0581	0.313327	0.677596	0.533352	0.202012	0.378821	0.640093	0.0366174
black	0.543582	ENSG00000143799	PARP1	P09874	142	poly (ADP-ribose) polymerase 1	Others		Medium	Supported	6.83273	-0.221923	0.857422	3.28e-05	0.00597566	0.283681	0.120771	0.841749	0.691593	0.604636
grey	0.54978	ENSG00000143772	ITPKB	P27987	3707				Not detected	Enhanced	3.82403	-0.254765	0.838124	0.00285776	0.0676149	0.590114	0.288009	0.480876	0.856821	0.141293
blue	0.239865	ENSG00000143801	PSEN2	P49810	5664						4.17091	-0.186411	0.878789	0.0127831	0.150026	0.342639	0.0752762	0.862969	0.51727	0.189585
blue	0.377394	ENSG00000163050	COQ8A	Q8NI60	56997						9.93917	-0.0467667	0.968104	0.647913	0.878765	0.585451	0.26784	0.579308	0.799062	0.331998
green	0.592866	ENSG00000143776	CDC42BPA	Q5VT25	8476				Low	Approved	4.9605	-0.078418	0.947096	0.370126	0.720079	0.741448	0.632899	0.926501	0.586675	0.332664
blue	0.62726	ENSG00000143740	SNAP47	Q5SQN1	116841				Medium	Supported	4.1584	-0.0332151	0.97724	0.636337	0.87303	1.78904	0.404495	1.50513	1.66307	0.377393
blue	0.828746	ENSG00000081692	JMJD4	Q9H9V9	65094				Not detected	Uncertain	2.5022	-0.0210463	0.985518	0.855472	0.956543	1.94918	0.0974673	1.32746	1.51448	0.555967
blue	0.44482	ENSG00000143816	WNT9A	O14904	7483			Secreted (curated)			4.22986	0.110577	1.07966	0.669666	0.888351	0.968691	0.823739	1.74256	1.2154	0.28345
blue	0.753892	ENSG00000143761	ARF1	P84077	375				Low	Uncertain	7.13342	-0.0227834	0.984332	0.723134	0.909389	3.17505	0.167186	1.11777	2.01692	0.111994
blue	0.71797	ENSG00000143793	C1orf35	Q9BU76	79169				Medium	Approved	2.14417	-0.0738011	0.950131	0.482675	0.792667	1.47871	0.341474	1.54306	1.63994	0.350282
blue	0.83266	ENSG00000162910	MRPL55	Q7Z7F7	128308				Medium	Supported	3.71285	0.041109	1.0289	0.739502	0.917006	1.46695	0.288134	1.64231	1.73068	0.301322
blue	0.888522	ENSG00000143774	GUK1	Q16774	2987				Low	Approved	5.04071	-0.00470414	0.996745	0.972012	0.992807	1.52115	0.221066	1.6984	1.78667	0.258005
blue	0.416216	ENSG00000181873	IBA57	Q5T440	200205				Not detected	Approved	3.95461	-0.101209	0.932251	0.233635	0.594705	1.89526	0.203151	1.47846	1.67092	0.348619
blue	0.874241	ENSG00000154358	OBSCN	Q5VST9	84033				High	Enhanced	11.0457	-0.335634	0.792436	0.0201018	0.191148	1.07828	0.788943	1.04957	1.01438	0.990784
blue	0.716264	ENSG00000168159	RNF187	Q5TA31	149603				High	Approved	5.74582	-0.136892	0.909476	0.143947	0.483557	1.98203	0.152707	0.511423	1.46577	0.0228519
brown	0.397663	ENSG00000116574	RHOU	Q7L0Q8	58480				Medium	Approved	4.42686	-0.094708	0.936462	0.377149	0.72315	0.550021	0.0793825	1.12359	0.540992	0.14878
brown	0.722075	ENSG00000168118	RAB4A	P20338	5867						5.23317	0.0621207	1.044	0.378848	0.723368	0.878681	0.826426	0.70442	1.14294	0.431484
blue	0.60782	ENSG00000143632	ACTA1	P68133	58				High	Enhanced	14.9664	-0.134489	0.910992	0.342933	0.702681	1.54644	0.193897	0.847786	1.47738	0.294202
brown	0.487677	ENSG00000069248	NUP133	Q8WUM0	55746				Not detected	Approved	5.04836	0.0281631	1.01971	0.567325	0.838277	0.926899	0.92875	0.780633	0.905702	0.795584
brown	0.811466	ENSG00000135776	ABCB10	Q9NRK6	23456				Medium	Uncertain	3.96517	0.0114134	1.00794	0.903758	0.972408	0.390649	0.0361952	0.514735	0.471349	0.064128
brown	0.359763	ENSG00000135801	TAF5L	O75529	27097	TAF5-like RNA polymerase II, p300/CBP-associated factor (PCAF)-associated factor, 65kDa	Transcription Co-factor				3.3395	-0.069356	0.953063	0.231642	0.591818	0.304881	0.0677397	0.812401	0.458396	0.112748
brown	0.103303	ENSG00000135763	URB2	Q14146	9816						2.73637	-0.050311	0.965728	0.561715	0.836556	0.486369	0.143856	0.737717	0.735506	0.605219
blue	0.538838	ENSG00000143641	GALNT2	Q10471	2590			Golgi apparatus (membrane), Secreted (curated)	Low	Supported	6.03404	-0.0435397	0.970271	0.551564	0.830891	0.71608	0.552821	0.762625	0.803887	0.737574
green	0.522713	ENSG00000177614	PGBD5	Q8N414	79605						1.13761	-0.48942	0.712311	0.0195287	0.187694	0.901229	0.63304	1.14235	1.00605	0.919107
brown	-0.0312832	ENSG00000135775	COG2	Q14746	22796						4.12561	-0.0712363	0.951822	0.138167	0.475288	0.0587478	0.00185321	0.459576	0.390542	0.029867
blue	0.351093	ENSG00000135744	AGT	P01019	183			Secreted (curated)	Not detected	Supported	4.42472	-0.192949	0.874816	0.0797073	0.373851	1.94605	0.125815	1.15707	1.59845	0.411668
blue	0.133573	ENSG00000119280	C1orf198	Q9H425	84886				Medium	Approved	4.48019	-0.00574727	0.996024	0.954095	0.98722	2.73573	0.0294459	1.17541	1.3246	0.749648
brown	0.343104	ENSG00000173409	ARV1	Q9H2C2	64801				Low	Approved	3.36548	-0.128639	0.914694	0.0493732	0.296392	0.917349	0.891257	1.70234	1.14845	0.294359
brown	0.396412	ENSG00000143633	C1orf131	Q8NDD1	128061				Medium	Enhanced	2.1362	0.0113216	1.00788	0.868963	0.960532	1.94527	0.284578	1.54112	1.4875	0.42221
brown	0.545191	ENSG00000116906	GNPAT	O15228	8443						6.47469	0.00154905	1.00107	0.973442	0.993151	1.15558	0.858015	1.27781	0.943611	0.660649
brown	0.718484	ENSG00000116903	EXOC8	Q8IYI6	149371				Medium	Approved	3.85067	0.161831	1.11871	0.108678	0.42882	1.02863	0.942231	1.05836	0.750094	0.642708
brown	0.666415	ENSG00000010072	SPRTN	Q9H040	83932				Not detected	Uncertain	2.47459	0.130805	1.0949	0.123301	0.45192	0.28856	0.0127107	0.535197	0.41861	0.0392081
brown	0.477393	ENSG00000135766	EGLN1	Q9GZT9	54583				High	Approved	7.92017	0.220909	1.16547	0.0905806	0.396278	1.46792	0.212426	0.712797	1.6058	0.103812
skyblue	0.608497	ENSG00000116991	SIPA1L2	Q9P2F8	57568				Medium	Approved	2.8928	0.0172437	1.01202	0.900725	0.971918	1.56431	0.0789532	1.14736	2.07471	0.0960755
black	0.54123	ENSG00000135778	NTPCR	Q9BSD7	84284				Medium	Uncertain	5.25426	-0.0383896	0.973741	0.535017	0.822966	0.525563	0.331723	0.709005	0.676568	0.478942
brown	0.455741	ENSG00000168275	COA6	Q5JTJ3	388753				Medium	Approved	3.53743	-0.0321051	0.977992	0.676504	0.891381	0.708101	0.444735	1.36975	0.633731	0.126078
brown	0.33959	ENSG00000059588	TARBP1	Q13395	6894						5.22305	0.174152	1.1283	0.00379402	0.0777112	1.87758	0.323543	2.58648	2.32439	0.0255664
brown	0.199042	ENSG00000168264	IRF2BP2	Q7Z5L9	359948				Medium	Approved	6.01103	-0.0231726	0.984066	0.836642	0.950053	1.52352	0.187044	0.862879	1.53795	0.276157
brown	0.787402	ENSG00000173726	TOMM20	Q15388	9804				Medium	Supported	6.35126	0.0666999	1.04732	0.213127	0.569552	0.458242	0.259666	0.608327	0.637256	0.297956
brown	0.80563	ENSG00000054267	ARID4B	Q4LE39	51742	AT rich interactive domain 4B (RBP1-like)	ARID		Low	Approved	4.78463	0.00601744	1.00418	0.922535	0.978815	0.994654	0.993586	0.851438	0.916097	0.901991
brown	0.651225	ENSG00000152904	GGPS1	O95749	9453				Not detected	Enhanced	4.09536	-0.0640767	0.956557	0.364935	0.716879	0.455419	0.11059	0.728453	0.426287	0.0856034
brown	0.297959	ENSG00000162885	B3GALNT2	Q8NCR0	148789				Medium	Approved	4.82589	0.0758824	1.05401	0.357266	0.711997	0.494084	0.169048	0.658043	0.629549	0.360499
cyan	0.758314	ENSG00000116962	NID1	P14543	4811			Secreted (curated)	Not detected	Approved	3.99161	-0.272706	0.827765	0.0118044	0.143062	0.62631	0.205271	0.393079	0.67621	0.0450782
brown	0.762166	ENSG00000086619	ERO1B	Q86YB8	56605				Low	Enhanced	2.16791	0.0619763	1.04389	0.625804	0.868427	0.755331	0.38003	0.639448	0.875878	0.460842
brown	0.244904	ENSG00000116977	LGALS8	O00214	3964				Medium	Approved	3.52323	0.0143902	1.01002	0.833295	0.949094	1.68342	0.440659	0.805202	1.22623	0.52244
brown	0.484825	ENSG00000119285	HEATR1	Q9H583	55127				Medium	Approved	3.15521	-0.0882376	0.940671	0.268845	0.63286	0.76641	0.607639	0.765156	0.764907	0.68365
blue	0.0905471	ENSG00000077522	ACTN2	P35609	88				High	Enhanced	12.3354	-0.184198	0.880138	0.0266901	0.222183	2.26018	0.0997934	1.59563	1.62906	0.333095
brown	0.629321	ENSG00000116984	MTR	Q99707	4548				High	Approved	5.9501	-0.0358962	0.975426	0.601264	0.856313	0.490395	0.254923	0.861019	0.741292	0.706541
midnightblue	0.48753	ENSG00000180875	GREM2	Q9H772	64388			Secreted (curated)	Not detected	Approved	0.875797	0.157584	1.11542	0.677397	0.891735	0.869094	0.173895	1.49684	0.552059	0.0336719
black	0.812882	ENSG00000091483	FH	P07954	2271				Low	Enhanced	6.82097	-0.174838	0.885867	0.00285991	0.0676149	1.37253	0.651181	0.433185	1.08688	0.0387975
brown	0.194632	ENSG00000054282	SDCCAG8	Q86SQ7	10806				Medium	Approved	3.6057	0.0824257	1.0588	0.130509	0.464221	0.284422	0.130426	0.753979	0.724502	0.622364
lightgreen	0.695704	ENSG00000117020	AKT3	Q9Y243	10000				Medium	Approved	3.30214	0.0110915	1.00772	0.915687	0.976155	1.50013	0.398056	1.46856	1.3224	0.558033
brown	0.661469	ENSG00000179456	ZBTB18	Q99592	10472	zinc finger and BTB domain containing 18	ZBTB		Not detected	Enhanced	6.12117	-0.0260262	0.982122	0.779672	0.932927	0.455273	0.0650145	0.619548	0.543262	0.206217
lightgreen	0.815379	ENSG00000035687	ADSS2	P30520	159				Low	Supported	2.84888	0.147121	1.10736	0.178772	0.530167	0.869961	0.75443	0.597132	0.487499	0.124942
brown	0.869006	ENSG00000121644	DESI2	Q9BSY9	51029						4.64144	-0.0561836	0.961805	0.523716	0.817142	0.475701	0.0587086	0.586271	0.5452	0.171182
brown	0.601264	ENSG00000203667	COX20	Q5RI15	116228				Medium	Approved	5.05553	0.0801002	1.05709	0.287817	0.652718	1.60135	0.329946	1.22762	1.33945	0.711941
brown	0.688692	ENSG00000153187	HNRNPU	Q00839	3192				High	Supported	7.75511	0.130888	1.09497	0.0605038	0.32881	1.8468	0.235606	1.04231	1.43494	0.563862
blue	0.235666	ENSG00000203666	EFCAB2	Q5VUJ9	84288				Medium	Approved	3.97114	0.0567542	1.04012	0.502693	0.804802	0.557221	0.214681	0.462064	0.475978	0.0482005
pink	0.491807	ENSG00000185420	SMYD3	Q9H7B4	64754				Medium	Approved	2.41534	0.0298278	1.02089	0.705042	0.903629	1.31268	0.628847	0.966838	1.08092	0.950581
brown	0.417051	ENSG00000162851	TFB2M	Q9H5Q4	64216				Medium	Approved	3.37747	-0.0255466	0.982448	0.787974	0.935848	0.659049	0.294675	0.888348	0.561695	0.303188
brown	0.398327	ENSG00000162852	CNST	Q6PJW8	163882				Medium	Approved	5.4539	0.106635	1.07671	0.245239	0.608257	0.292008	0.00815992	0.378689	0.347207	0.00541252
brown	0.550303	ENSG00000143653	SCCPDH	Q8NBX0	51097				Not detected	Enhanced	5.25595	-0.109003	0.927229	0.0479431	0.29298	0.566297	0.400048	0.947021	0.893769	0.957115
brown	0.773408	ENSG00000153207	AHCTF1	Q8WYP5	25909				Low	Uncertain	4.70852	-0.0881784	0.94071	0.326457	0.690293	0.401068	0.0479894	0.396196	0.371976	0.00824965
blue	0.754667	ENSG00000162714	ZNF496	Q96IT1	84838	zinc finger protein 496	zf-C2H2				4.6485	-0.00739822	0.994885	0.909384	0.973832	2.1543	0.230435	1.59027	1.23868	0.454065
blue	0.56515	ENSG00000175137	SH3BP5L	Q7L8J4	80851				Medium	Approved	4.84791	-0.24061	0.846387	0.00223462	0.0598324	0.435564	0.129785	1.09404	0.655263	0.338238
blue	0.596088	ENSG00000171161	ZNF672	Q499Z4	79894	zinc finger protein 672	zf-C2H2		Medium	Approved	4.82892	-0.316254	0.803152	0.000306658	0.0191764	0.947726	0.913324	0.722126	0.671677	0.505921
blue	0.54062	ENSG00000171163	ZNF692	Q9BU19	55657	zinc finger protein 692	zf-C2H2				4.09116	-0.0286722	0.980322	0.74152	0.91799	1.90645	0.262431	0.762779	0.944778	0.733848
brown	0.38088	ENSG00000035115	SH3YL1	Q96HL8	26751				Not detected	Enhanced	3.71341	0.24253	1.18307	0.00875522	0.123876	1.25687	0.603905	1.26544	1.52004	0.528918
brown	0.592929	ENSG00000143727	ACP1	P24666	52				Low	Approved	5.47325	0.0442469	1.03114	0.295512	0.659782	0.214289	0.0958059	1.02637	0.621043	0.351275
pink	0.760627	ENSG00000151353	TMEM18	Q96B42	129787				Not detected	Approved	3.62592	0.225001	1.16878	0.00753097	0.114976	2.18041	0.0562279	1.81888	2.36836	0.0702256
blue	0.232625	ENSG00000115705	TPO	P07202	7173				Not detected	Enhanced	1.83451	0.0620109	1.04392	0.665958	0.886298	1.06061	0.836929	0.906654	0.96327	0.964998
cyan	0.66788	ENSG00000130508	PXDN	Q92626	7837			Secreted (curated)	Not detected	Approved	3.47354	-0.403077	0.756244	0.000648369	0.0299943	0.602743	0.141164	0.544247	0.594043	0.185648
blue	0.38009	ENSG00000032389	EIPR1	Q53HC9	7260				Low	Approved	2.85067	-0.165421	0.891668	0.0381813	0.261917	1.01104	0.983656	0.485573	0.9482	0.133445
blue	0.774923	ENSG00000171853	TRAPPC12	Q8WVT3	51112				High	Uncertain	4.53692	-0.0534547	0.963626	0.461845	0.780457	2.81611	0.0899766	1.15151	2.18159	0.0696591
brown	0.0609776	ENSG00000182551	ADI1	Q9BV57	55256				Medium	Approved	6.85066	-0.0853301	0.942569	0.20708	0.563591	0.572288	0.343239	1.04898	0.749513	0.620591
brown	0.367106	ENSG00000151692	RNF144A	P50876	9781				High	Approved	3.55156	-0.162586	0.893422	0.0695562	0.352079	0.471518	0.0611436	0.565635	0.539389	0.148776
lightgreen	0.700736	ENSG00000115738	ID2	Q02363	3398	inhibitor of DNA binding 2, dominant negative helix-loop-helix protein	bHLH				1.7368	0.17979	1.13272	0.244771	0.607988	2.01163	0.0032828	0.741478	1.67705	0.0935864
brown	0.426244	ENSG00000134313	KIDINS220	Q9ULH0	57498				Medium	Supported	5.57256	0.0168912	1.01178	0.823297	0.946283	1.59902	0.438867	0.622524	1.23554	0.181376
brown	0.27587	ENSG00000151693	ASAP2	O43150	8853				Not detected	Approved	2.55707	-0.143224	0.905493	0.187108	0.539647	0.801971	0.546131	0.500793	0.673171	0.164409
blue	0.010787	ENSG00000119185	ITGB1BP1	O14713	9270						4.40127	-0.0809018	0.945466	0.400697	0.741321	0.789548	0.582023	0.573653	0.801227	0.316273
brown	0.30893	ENSG00000119203	CPSF3	Q9UKF6	51692				Medium	Uncertain	3.38952	-0.0180979	0.987534	0.738663	0.916632	1.64738	0.569686	0.833261	0.844305	0.846734
black	0.583669	ENSG00000134330	IAH1	Q2TAA2	285148				Medium	Approved	4.14011	-0.154165	0.898652	0.00405418	0.080208	0.361272	0.253457	0.765594	0.647503	0.474981
brown	0.671903	ENSG00000151694	ADAM17	P78536	6868				Medium	Approved	3.29827	0.0778646	1.05545	0.263915	0.62892	0.489914	0.227987	0.850259	0.550353	0.276082
brown	0.445148	ENSG00000115750	TAF1B	Q53T94	9014						0.8085	0.114139	1.08233	0.29336	0.658499	1.27084	0.472405	1.52116	1.24443	0.499465
brown	0.229164	ENSG00000172059	KLF11	O14901	8462	Kruppel-like factor 11	zf-C2H2				3.55945	-0.122981	0.918288	0.315003	0.679628	1.08496	0.771338	1.10636	0.907274	0.872731
blue	0.467867	ENSG00000115756	HPCAL1	P37235	3241				Not detected	Supported	2.49177	-0.357185	0.780686	0.00551076	0.096774	1.48944	0.273004	1.0557	1.24188	0.824746
blue	0.114023	ENSG00000115758	ODC1	P11926	4953				Medium	Approved	6.01015	0.153621	1.11236	0.0700254	0.352883	16.286	5.65409e-06	2.16075	4.87356	0.000293141
brown	0.386881	ENSG00000115761	NOL10	Q9BSC4	79954				Medium	Approved	3.56467	0.0439976	1.03097	0.456909	0.776947	0.731912	0.672806	1.04273	1.00373	0.991811
brown	0.423947	ENSG00000143870	PDIA6	Q15084	10130				Low	Enhanced	5.42265	-0.00191648	0.998672	0.964699	0.990532	1.08821	0.919278	0.854838	0.848288	0.874645
brown	0.259067	ENSG00000162976	SLC66A3	Q8N755	130814						2.17974	0.169698	1.12482	0.0363946	0.255271	1.42066	0.521384	0.731018	1.13545	0.48832
brown	0.777756	ENSG00000134318	ROCK2	O75116	9475				Low	Approved	6.45838	-0.08411	0.943366	0.431092	0.760989	0.624524	0.238411	0.950306	0.720927	0.650822
brown	0.446325	ENSG00000134324	LPIN1	Q14693	23175				Medium	Approved	7.07361	-0.20864	0.865353	0.027781	0.2263	0.375467	0.00451038	0.936555	0.374105	0.0305944
brown	0.135812	ENSG00000071575	TRIB2	Q92519	28951				Low	Approved	3.66647	0.0664772	1.04716	0.333215	0.694164	5.85469	0.0151419	0.709945	2.16863	0.00835139
brown	0.0114489	ENSG00000151779	NBAS	A2RRP1	51594				Medium	Approved	5.13903	-0.138332	0.908569	0.0147744	0.161626	0.138324	0.00711246	0.507455	0.369475	0.0343928
brown	0.608993	ENSG00000079785	DDX1	Q92499	1653				High	Enhanced	7.02288	-0.0555307	0.96224	0.164583	0.511392	0.333096	0.255888	1.0181	1.01549	0.998573
brown	0.126979	ENSG00000197872	CYRIA	Q9H0Q0	81553				Medium	Approved	3.09208	0.000858736	1.0006	0.9953	0.99879	1.27314	0.368725	1.13269	1.19865	0.87734
brown	0.826227	ENSG00000163029	SMC6	Q96SB8	79677				Low	Uncertain	4.07094	-0.00658031	0.995449	0.941039	0.984043	0.889102	0.783156	0.614449	0.910821	0.379093
darkgreen	0.63493	ENSG00000170745	KCNS3	Q9BQ31	3790				Medium	Approved	5.25141	-0.212413	0.863093	0.0647016	0.339903	0.143084	4.51535e-07	0.442093	0.171551	0.00010915
brown	0.627299	ENSG00000240857	RDH14	Q9HBH5	57665				High	Approved	3.96295	-0.0705827	0.952253	0.218631	0.576067	0.295658	0.0501606	0.53588	0.42345	0.0478118
brown	0.193321	ENSG00000183891	TTC32	Q5I0X7	130502				Medium	Approved	2.57916	0.277643	1.21221	0.00302839	0.0695226	1.58833	0.235964	1.6075	1.81679	0.255214
brown	0.334094	ENSG00000118965	WDR35	Q9P2L0	57539				Not detected	Approved	2.20078	0.0263802	1.01845	0.775639	0.931519	0.93847	0.893611	0.621721	0.648723	0.331801
brown	0.769266	ENSG00000068697	LAPTM4A	Q15012	9741				Not detected	Approved	6.11328	-0.0633827	0.957018	0.200207	0.555504	0.222371	0.0439307	0.624477	0.442356	0.0866265
brown	0.837387	ENSG00000055917	PUM2	Q8TB72	23369				High	Approved	5.47247	0.0240046	1.01678	0.785061	0.935488	0.844317	0.73209	0.60891	0.862763	0.381254
blue	0.0952876	ENSG00000143878	RHOB	P62745	388						5.34319	0.140377	1.10219	0.302103	0.666251	1.24608	0.500241	0.722555	0.981277	0.629132
blue	0.728209	ENSG00000118960	HS1BP3	Q53T59	64342				Medium	Approved	2.49155	-0.12434	0.917424	0.261788	0.626574	2.00769	0.0915592	1.71285	1.46904	0.341835
blue	0.241834	ENSG00000119771	KLHL29	Q96CT2	114818				Not detected	Approved	2.2218	0.374899	1.29675	0.00350491	0.0744924	1.17081	0.60507	1.33551	1.20969	0.719062
brown	0.736238	ENSG00000119778	ATAD2B	Q9ULI0	54454				Medium	Uncertain	2.60047	0.0762369	1.05426	0.518974	0.813908	1.54942	0.289122	1.22818	1.94369	0.18146
brown	0.815004	ENSG00000173960	UBXN2A	P68543	165324				Medium	Supported	4.54421	0.00331745	1.0023	0.963021	0.990273	0.244909	0.021948	0.518101	0.508779	0.0943824
brown	0.258941	ENSG00000163026	WDCP	Q9H6R7	80304				Medium	Approved	2.97747	-0.0854808	0.94247	0.141361	0.479812	0.573763	0.383951	1.16406	0.578787	0.171353
brown	0.398906	ENSG00000115128	SF3B6	Q9Y3B4	51639				Medium	Enhanced	4.27037	-0.0136115	0.99061	0.785359	0.935578	0.535888	0.484735	1.03229	0.59268	0.260966
skyblue	0.70518	ENSG00000115129	TP53I3	Q53FA7	9540				Low	Enhanced	1.01859	0.203812	1.15174	0.212663	0.569461	1.5084	0.154925	1.36052	1.49098	0.542181
brown	0.796978	ENSG00000198399	ITSN2	Q9NZM3	50618				Not detected	Approved	4.25357	-0.0826176	0.944343	0.428842	0.759771	0.791656	0.567352	0.686774	0.935093	0.545315
greenyellow	0.652818	ENSG00000084676	NCOA1	Q15788	8648	nuclear receptor coactivator 1	Transcription Co-factor		Low	Supported	5.92754	-0.0954698	0.935967	0.129534	0.462992	0.807872	0.777383	1.07207	0.834421	0.779825
lightyellow	0.76136	ENSG00000184924	PTRHD1	Q6GMV3	391356				Low	Approved	2.70108	-0.120827	0.91966	0.317748	0.68256	0.988595	0.970284	1.37666	0.670983	0.149691
blue	0.384854	ENSG00000138031	ADCY3	O60266	109				Medium	Approved	2.87568	-0.136472	0.909741	0.174106	0.523669	1.8787	0.147205	0.661971	1.37988	0.140547
brown	0.771044	ENSG00000115137	DNAJC27	Q9NZQ0	51277				Medium	Uncertain	3.26299	0.0393817	1.02767	0.672745	0.889706	0.551372	0.239919	0.452918	0.645387	0.0890123
blue	0.537191	ENSG00000115138	POMC	P01189	5443			Secreted (curated)	Not detected	Enhanced	-0.0643907	-0.0371327	0.97459	0.908097	0.973533	0.940881	0.642252	1.19625	0.984662	0.833397
blue	0.26176	ENSG00000119772	DNMT3A	Q9Y6K1	1788				High	Approved	5.44943	-0.0625779	0.957552	0.332931	0.694117	0.295546	0.0624524	0.921636	0.485836	0.126905
brown	0.645469	ENSG00000143970	ASXL2	Q76L83	55252						4.61093	-0.1131	0.924599	0.236201	0.59838	0.289199	0.00640004	0.545761	0.468085	0.0778519
brown	0.699198	ENSG00000084733	RAB10	P61026	10890				Medium	Approved	7.86355	0.0584085	1.04132	0.637773	0.873971	0.40389	0.00368842	0.452142	0.336262	0.00787545
brown	0.443164	ENSG00000084754	HADHA	P40939	3030				Medium	Approved	8.4873	-0.41385	0.750618	7.57e-08	0.0002817	0.25465	0.0167223	0.996207	0.682834	0.515038
brown	0.689285	ENSG00000138029	HADHB	P55084	3032				Low	Enhanced	9.11302	-0.388921	0.763701	3.73e-05	0.00635216	0.567698	0.160008	0.876079	0.920503	0.931242
brown	0.650379	ENSG00000138018	SELENOI	Q9C0D9	85465				Not detected	Approved	3.49858	0.0424205	1.02984	0.672308	0.889706	1.7897	0.176394	1.39157	1.72656	0.34891
blue	0.309129	ENSG00000084764	MAPRE3	Q9UPY8	22924				Not detected	Uncertain	5.4324	-0.0351961	0.975899	0.670159	0.888371	2.12795	0.19252	1.70783	1.87619	0.222186
blue	0.213723	ENSG00000119777	TMEM214	Q6NUQ4	54867						4.12933	-0.0690068	0.953294	0.261178	0.625757	2.59321	0.157161	2.15517	1.86732	0.0999427
blue	0.655264	ENSG00000084693	AGBL5	Q8NDL9	60509				Low	Uncertain	2.62229	0.0649528	1.04605	0.43812	0.764743	1.44348	0.504995	0.906967	1.29175	0.584801
lightyellow	0.817725	ENSG00000228474	OST4	P0C6T2	100128731						5.38528	-0.189886	0.876675	0.00650219	0.106539	0.99566	0.995393	0.965278	0.904105	0.960713
blue	0.736473	ENSG00000138080	EMILIN1	Q9Y6C2	11117			Secreted (curated)	Not detected	Supported	1.41618	-0.468107	0.722912	0.0119843	0.144707	1.24313	0.358962	1.408	1.52321	0.502379
blue	0.247746	ENSG00000138028	CGREF1	Q99674	10669			Secreted (curated)			1.06525	-0.277779	0.82486	0.150524	0.493914	1.35596	0.173402	1.03898	2.28583	0.0338698
brown	0.254511	ENSG00000143994	ABHD1	Q96SE0	84696				Low	Uncertain	2.4323	-0.472	0.720964	0.000688931	0.0314792	0.98638	0.959767	0.740026	0.969052	0.680907
brown	0.110777	ENSG00000138073	PREB	Q9HCU5	10113	prolactin regulatory element binding	Others		Medium	Uncertain	5.99875	-0.338356	0.790942	0.00101456	0.0385055	0.720267	0.358441	0.791825	0.706436	0.603163
blue	0.228027	ENSG00000138074	SLC5A6	Q9Y289	8884				Not detected	Approved	3.81038	-0.103603	0.930706	0.166815	0.514239	1.43444	0.498355	1.04339	1.34999	0.662832
blue	0.509006	ENSG00000138085	ATRAID	Q6UW56	51374				Low	Uncertain	5.609	-0.146772	0.903269	0.0223077	0.202637	1.57601	0.474332	1.29562	1.23009	0.761732
blue	0.622881	ENSG00000084774	CAD	P27708	790				Not detected	Supported	3.76537	-0.0546885	0.962802	0.545666	0.828091	2.32951	0.0704062	0.691977	1.25211	0.278985
blue	0.721026	ENSG00000138100	TRIM54	Q9BYV2	57159				High	Uncertain	8.44064	-0.0277138	0.980974	0.715187	0.90682	1.13636	0.838666	0.964376	1.25558	0.720203
blue	0.226784	ENSG00000115204	MPV17	P39210	4358						3.47661	-0.0056874	0.996066	0.93657	0.983096	3.20101	0.0204807	1.89331	2.42345	0.0729493
blue	0.287839	ENSG00000115207	GTF3C2	Q8WUA4	2976				Low	Uncertain	4.54447	0.104325	1.07499	0.033865	0.247886	1.42448	0.688439	1.11531	1.30077	0.769754
blue	0.290701	ENSG00000115211	EIF2B4	Q9UI10	8890				Not detected	Approved	4.56887	-0.0150541	0.98962	0.775316	0.931344	3.67514	0.160203	0.750658	2.13225	0.0155229
blue	0.441336	ENSG00000115234	SNX17	Q15036	9784				Not detected	Supported	4.75631	-0.0579441	0.960632	0.379536	0.723889	2.28166	0.2595	1.28376	1.57558	0.456365
blue	0.675549	ENSG00000163795	ZNF513	Q8N8E2	130557	zinc finger protein 513	zf-C2H2		Medium	Uncertain	2.22841	0.100763	1.07234	0.390042	0.732024	2.92089	0.00519308	2.14156	3.57455	0.00683842
pink	0.486132	ENSG00000115241	PPM1G	O15355	5496				Not detected	Enhanced	5.44748	-0.0118986	0.991786	0.831146	0.948796	16.0758	0.00243798	0.675745	2.50449	0.00220236
blue	0.28543	ENSG00000115216	NRBP1	Q9UHY1	29959				Medium	Supported	6.27075	-0.114864	0.92347	0.0162499	0.171027	0.333842	0.3769	0.532602	0.752377	0.240287
blue	0.210828	ENSG00000138002	IFT172	Q9UG01	26160						4.5669	-0.00742253	0.994868	0.914958	0.975882	1.29072	0.64754	0.761829	1.08042	0.606679
green	0.707392	ENSG00000115226	FNDC4	Q9H6D8	64838				Medium	Uncertain	-0.49485	-0.163373	0.892935	0.512621	0.810992	1.36821	0.0762274	0.963988	1.73602	0.184691
brown	0.335472	ENSG00000198522	GPN1	Q9HCN4	11321				Low	Uncertain	4.04003	-0.108329	0.927662	0.0243177	0.211579	1.02315	0.977488	1.73326	0.932975	0.156477
brown	0.574951	ENSG00000119760	SUPT7L	O94864	9913	suppressor of Ty 7 (S. cerevisiae)-like	Transcription Co-factor		Medium	Uncertain	5.06272	-0.061713	0.958126	0.154714	0.498804	0.753839	0.779127	0.510497	0.82431	0.177317
brown	0.248673	ENSG00000163798	SLC4A1AP	Q9BWU0	22950				Medium	Approved	4.69848	-0.0103414	0.992858	0.795403	0.938843	1.90885	0.525788	1.62177	1.01757	0.332541
black	0.748007	ENSG00000243147	MRPL33	O75394	9553				Low	Approved	6.43851	-0.208693	0.865321	0.00191182	0.055294	0.429294	0.116989	0.601064	0.605849	0.256737
black	0.475688	ENSG00000171174	RBKS	Q9H477	64080				Not detected	Enhanced	1.73545	-0.144112	0.904936	0.0785694	0.370947	0.404149	0.117239	0.700161	0.693006	0.509894
lightyellow	0.463779	ENSG00000158019	BABAM2	Q9NXR7	9577				Medium	Enhanced	4.79185	-0.0334176	0.977103	0.572596	0.84085	10.1869	0.00252546	1.89006	2.11436	0.108043
blue	0.240169	ENSG00000075426	FOSL2	P15408	2355	FOS-like antigen 2	TF_bZIP		Not detected	Supported	5.27515	0.0268797	1.01881	0.775097	0.931227	2.15924	0.0322992	1.23756	2.32423	0.0537647
brown	0.603611	ENSG00000171103	TRMT61B	Q9BVS5	55006				Medium	Enhanced	2.86524	-0.0444776	0.969641	0.570097	0.839704	0.527215	0.215479	0.647525	0.565242	0.264158
brown	0.597457	ENSG00000163811	WDR43	Q15061	23160				Low	Uncertain	4.14359	0.109535	1.07888	0.0608166	0.329691	0.838261	0.791697	1.01058	0.901482	0.943006
brown	0.842561	ENSG00000115295	CLIP4	Q8N3C7	79745				Medium	Uncertain	6.07629	-0.0852232	0.942639	0.362458	0.715093	0.533472	0.158149	0.888415	0.640584	0.495737
brown	0.804877	ENSG00000119801	YPEL5	P62699	51646				High	Approved	5.03155	0.0504952	1.03562	0.457691	0.777535	0.417773	0.14094	0.430176	0.429726	0.0266352
cyan	0.483902	ENSG00000213626	LBH	Q53QV2	81606				Medium	Approved	3.17015	-0.171593	0.887862	0.0851108	0.384736	1.02757	0.9492	0.851322	1.18094	0.69122
brown	0.493107	ENSG00000162961	DPY30	Q9C005	84661				Not detected	Supported	4.79272	0.0330723	1.02319	0.550388	0.830261	1.88029	0.375743	0.71735	1.31387	0.272337
brown	0.887154	ENSG00000021574	SPAST	Q9UBP0	6683				High	Approved	3.41458	-0.00270458	0.998127	0.982594	0.994556	0.613732	0.143582	0.504627	0.468768	0.0602494
brown	0.878393	ENSG00000152683	SLC30A6	Q6NXT4	55676				Low	Uncertain	3.63463	0.047695	1.03361	0.570076	0.839704	0.60872	0.304615	0.892728	0.674506	0.557608
brown	0.93727	ENSG00000119820	YIPF4	Q9BSR8	84272				Medium	Supported	5.02957	0.0155332	1.01082	0.875481	0.962244	0.682619	0.358912	0.482423	0.594423	0.104532
brown	0.39221	ENSG00000115760	BIRC6	Q9NR09	57448				Medium	Approved	5.49547	-0.0771289	0.947942	0.346175	0.70536	1.27487	0.748649	0.934675	0.910177	0.965201
brown	0.279334	ENSG00000018699	TTC27	Q6P3X3	55622				Not detected	Approved	2.99006	-0.182565	0.881135	0.0143714	0.159466	0.776265	0.585761	0.995075	0.835056	0.853949
cyan	0.607432	ENSG00000049323	LTBP1	Q14766	4052			Secreted (curated)	Not detected	Approved	4.20246	-0.424801	0.744941	4.1e-05	0.00665634	0.393014	0.0110322	0.920463	0.34257	0.0158482
brown	0.269521	ENSG00000152689	RASGRP3	Q8IV61	25780						5.30603	-0.0253552	0.982579	0.752593	0.922051	0.544887	0.179718	1.35547	0.69281	0.206802
brown	0.722029	ENSG00000119812	FAM98A	Q8NCA5	25940						5.30105	-0.100503	0.932708	0.136645	0.473585	0.490899	0.201245	1.448	0.784686	0.251606
brown	0.217735	ENSG00000150938	CRIM1	Q9NZV1	51232				Not detected	Enhanced	6.06237	0.0749988	1.05336	0.578826	0.844295	0.634571	0.0767782	0.495594	0.6885	0.148533
brown	0.469711	ENSG00000171055	FEZ2	Q9UHY8	9637				Medium	Uncertain	7.18243	0.331332	1.25817	0.0205053	0.193082	0.982123	0.945299	0.892087	1.08157	0.870635
cyan	0.721476	ENSG00000205221	VIT	Q6UXI7	5212			Secreted (curated)			2.67551	-0.281452	0.822762	0.0398239	0.266992	0.478243	0.00329699	1.06612	0.353089	0.0152364
brown	0.852307	ENSG00000115808	STRN	O43815	6801				Low	Approved	4.11502	-0.0273388	0.981229	0.802691	0.941047	0.845409	0.659386	0.900174	1.0005	0.94654
brown	0.175648	ENSG00000008869	HEATR5B	Q9P2D3	54497				Low	Approved	3.36309	-0.0177889	0.987745	0.813814	0.944548	0.77665	0.692971	0.507246	0.896522	0.177049
brown	0.506034	ENSG00000152133	GPATCH11						Medium	Enhanced	2.10955	0.110741	1.07978	0.263036	0.627982	0.672246	0.300023	0.666282	0.735154	0.481526
brown	0.790679	ENSG00000055332	EIF2AK2	P19525	5610				Not detected	Approved	3.85065	-0.0558758	0.96201	0.561852	0.836556	0.786445	0.577941	1.25701	0.753552	0.402106
brown	0.86988	ENSG00000218739	CEBPZOS	A8MTT3	100505876				Low	Uncertain	5.43041	-0.0275295	0.981099	0.76735	0.927042	0.91414	0.816233	0.865402	0.785351	0.798506
brown	0.585052	ENSG00000115816	CEBPZ	Q03701	10153	CCAAT/enhancer binding protein (C/EBP), zeta	Others				5.07272	-0.0064631	0.99553	0.92702	0.980121	0.944667	0.915365	1.20298	0.863716	0.676477
black	0.677102	ENSG00000003509	NDUFAF7	Q7L592	55471				Medium	Uncertain	4.03283	-0.181364	0.881869	0.0125185	0.148473	0.490382	0.131444	0.716122	0.528491	0.227983
brown	0.700123	ENSG00000115825	PRKD3	O94806	23683				Medium	Uncertain	4.48809	-0.156924	0.896935	0.12799	0.460571	0.802378	0.533093	2.21956	0.698554	0.00573923
brown	0.297031	ENSG00000115828	QPCT	Q16769	25797			Secreted (curated)	Not detected	Enhanced	-0.713305	-0.386954	0.764743	0.0856266	0.386331	1.00572	0.971939	0.816531	0.990609	0.825424
skyblue	0.758844	ENSG00000163171	CDC42EP3	Q9UKI2	10602				Medium	Approved	5.1541	0.526812	1.44074	3.32e-05	0.00599627	2.34087	0.0159	1.05133	2.57773	0.0102129
brown	0.14927	ENSG00000138061	CYP1B1	Q16678	1545				High	Approved	1.40612	0.152699	1.11165	0.387687	0.730296	0.96506	0.875148	1.19674	0.771807	0.506183
brown	0.80123	ENSG00000119787	ATL2	Q8NHH9	64225				Low	Approved	5.71586	0.0141033	1.00982	0.859862	0.957712	0.409826	0.107907	0.744234	0.711138	0.590573
brown	0.806996	ENSG00000143889	HNRNPLL	Q8WVV9	92906				Medium	Approved	3.92495	0.00102996	1.00071	0.990301	0.997306	0.480258	0.168322	0.664068	0.682707	0.441705
black	0.515238	ENSG00000143891	GALM	Q96C23	130589				Not detected	Enhanced	3.27868	-0.165302	0.891742	0.0363464	0.255132	0.59348	0.284382	0.650516	0.753443	0.480596
brown	0.665113	ENSG00000115875	SRSF7	Q16629	6432				Medium	Supported	5.27383	0.0433826	1.03053	0.461472	0.780181	0.925892	0.907783	1.31838	0.889969	0.562531
grey	0.592952	ENSG00000152147	GEMIN6	Q8WXD5	79833				Low	Approved	1.86663	-0.105996	0.929163	0.195774	0.549887	1.384	0.575509	1.73801	1.84974	0.196576
brown	0.0450129	ENSG00000163214	DHX57	Q6P158	90957						3.56177	0.0721738	1.0513	0.199432	0.55505	4.32398	0.0786561	0.786623	1.62155	0.127192
brown	0.105387	ENSG00000188010	MORN2	Q502X0	729967						1.82845	-0.0379644	0.974028	0.678236	0.892272	1.5225	0.275347	0.953653	1.29767	0.656379
brown	0.75653	ENSG00000115904	SOS1	Q07889	6654				Not detected	Uncertain	5.14627	-0.143498	0.905322	0.170754	0.519978	0.619208	0.210335	0.791064	0.689659	0.587762
brown	0.741295	ENSG00000011566	MAP4K3	Q8IVH8	8491				Medium	Approved	5.36074	0.217752	1.16292	0.025126	0.214842	0.979583	0.959057	0.826799	1.01675	0.829525
brown	0.58322	ENSG00000138050	THUMPD2	Q9BTF0	80745				Medium	Approved	2.95692	0.127389	1.09232	0.073115	0.359092	0.910165	0.858836	0.717605	0.807246	0.639469
blue	0.471727	ENSG00000162878	PKDCC	Q504Y2	91461				Not detected	Approved	6.12653	0.174966	1.12894	0.216697	0.573899	1.55811	0.0893577	1.6438	1.86437	0.230249
brown	0.357328	ENSG00000143924	EML4	Q9HC35	27436				Not detected	Enhanced	2.44283	0.0600249	1.04248	0.583575	0.846482	0.72197	0.392654	0.736823	0.611875	0.38786
pink	0.287974	ENSG00000115944	COX7A2L	O14548	9167						4.7734	-0.0518339	0.964709	0.327421	0.690838	4.36622	0.0568452	1.55959	2.37504	0.0688677
lightyellow	0.244716	ENSG00000057935	MTA3	Q9BTC8	57504	metastasis associated 1 family, member 3	zf-GATA		Medium	Approved	3.15997	-0.0527973	0.964065	0.4065	0.745299	1.04448	0.941904	1.01433	0.949818	0.983074
brown	0.235398	ENSG00000152518	ZFP36L2	P47974	678	ZFP36 ring finger protein-like 2	Others		Medium	Approved	4.36003	0.0484213	1.03413	0.524048	0.817142	0.94862	0.913295	1.26645	1.05836	0.783516
brown	0.670754	ENSG00000138036	DYNC2LI1	Q8TCX1	51626				Not detected	Approved	2.25994	0.0519399	1.03666	0.609496	0.861185	1.20341	0.608016	0.879777	1.2255	0.668797
brown	0.775477	ENSG00000138095	LRPPRC	P42704	10128				Medium	Enhanced	7.63583	-0.13666	0.909622	0.0935198	0.401545	0.542089	0.253777	0.799037	0.724983	0.666551
brown	0.720915	ENSG00000138032	PPM1B	O75688	5495				Medium	Approved	6.81534	-0.109505	0.926906	0.235381	0.597432	0.8596	0.711903	1.09259	0.693755	0.451717
brown	0.689994	ENSG00000138078	PREPL	Q4J6C6	9581				Low	Approved	5.78573	0.131898	1.09573	0.188285	0.541094	1.58858	0.194999	1.211	1.96706	0.191762
blue	0.24843	ENSG00000170577	SIX2	Q9NPC8	10736	SIX homeobox 2	Homeobox				2.95601	-0.556176	0.680103	0.000268162	0.0185241	0.872649	0.566558	1.29347	0.710219	0.288824
brown	0.23301	ENSG00000068784	SRBD1	Q8N5C6	55133				Low	Approved	2.10349	0.0539744	1.03812	0.507123	0.808045	0.898458	0.817053	0.739806	1.1956	0.439368
green	0.65036	ENSG00000171132	PRKCE	Q02156	5581				Not detected	Enhanced	2.92259	0.131182	1.09519	0.38117	0.725006	1.51332	0.151428	1.23088	1.405	0.634967
cyan	0.323524	ENSG00000116016	EPAS1	Q99814	2034	endothelial PAS domain protein 1	Others				6.44738	-0.263881	0.832844	0.00039859	0.022738	0.603754	0.398063	2.52082	0.737591	0.00547277
brown	0.825673	ENSG00000119729	RHOQ	P17081	23433						7.58563	-0.0400569	0.972617	0.644239	0.876928	0.601973	0.242169	1.08163	0.868605	0.84519
brown	0.642465	ENSG00000151665	PIGF	Q07326	5281						3.00503	0.139116	1.10123	0.0711612	0.35477	1.36031	0.493688	1.59861	1.33251	0.414337
brown	0.847102	ENSG00000119878	CRIPT	Q9P021	9419				Not detected	Approved	3.17799	-0.0388273	0.973446	0.698746	0.900699	0.620338	0.188177	0.568319	0.622779	0.218839
brown	0.853117	ENSG00000171150	SOCS5	O75159	9655				Low	Approved	3.69063	0.0580233	1.04104	0.582793	0.84635	0.698375	0.390154	1.00109	0.987262	0.999167
brown	0.565901	ENSG00000180398	MCFD2	Q8NI22	90411				Not detected	Supported	6.42871	-0.0311218	0.978659	0.628516	0.869698	0.314361	0.0552913	0.463522	0.543599	0.0828089
blue	0.41244	ENSG00000068724	TTC7A	Q9ULT0	57217				High	Enhanced	2.37889	0.137188	1.09976	0.222117	0.579707	1.52276	0.199854	1.27322	1.68964	0.366674
brown	0.53225	ENSG00000095002	MSH2	P43246	4436				Medium	Approved	3.25313	-0.00841661	0.994183	0.904963	0.972712	1.39635	0.618716	0.542207	1.25202	0.0839291
brown	0.441302	ENSG00000116062	MSH6	P52701	2956				Medium	Enhanced	3.7613	-0.111214	0.925808	0.0532096	0.308364	0.194529	0.0209528	0.516803	0.426598	0.0424714
lightgreen	0.793114	ENSG00000138081	FBXO11	Q86XK2	80204						5.57814	0.00226542	1.00157	0.975936	0.993676	0.788812	0.675989	0.389708	0.721726	0.0479588
brown	0.855331	ENSG00000170802	FOXN2	P32314	3344	forkhead box N2	Fork head		Not detected	Supported	3.23555	0.183442	1.13559	0.162234	0.508866	0.966736	0.907838	1.27086	0.765078	0.398239
brown	0.510065	ENSG00000162869	PPP1R21	Q6ZMI0	129285				Low	Approved	2.82009	0.00177868	1.00123	0.980683	0.993992	0.784252	0.636367	0.663245	0.701413	0.437321
brown	0.614472	ENSG00000143942	CHAC2	Q8WUX2	494143				Not detected	Approved	0.602607	-0.0142025	0.990204	0.924786	0.979537	0.825788	0.496376	0.844628	1.00131	0.867673
brown	0.803467	ENSG00000068912	ERLEC1	Q96DZ1	27248				Medium	Enhanced	4.67636	-0.0918445	0.938322	0.158752	0.504669	0.569078	0.317819	0.860038	0.66939	0.544345
brown	0.524642	ENSG00000068878	PSME4	Q14997	23198				Low	Approved	6.65452	-0.202271	0.869181	0.013632	0.155149	0.455407	0.108017	0.860518	0.517802	0.200504
brown	0.415042	ENSG00000170634	ACYP2	P14621	98				Medium	Uncertain	5.7504	-0.0412779	0.971794	0.631099	0.870987	0.807466	0.614037	0.567473	1.2286	0.149845
green	0.587985	ENSG00000115306	SPTBN1	Q01082	6711				Low	Supported	7.12904	-0.176306	0.884966	0.0370064	0.256896	0.184174	0.00782939	0.336089	0.288075	0.00150966
brown	0.747358	ENSG00000115310	RTN4	Q9NQC3	57142				Not detected	Supported	9.15291	-0.0136832	0.99056	0.865488	0.959732	0.294745	0.00931691	0.748622	0.489135	0.162208
pink	0.818482	ENSG00000143947	RPS27A	P62979	6233				High	Supported	7.77016	0.152976	1.11186	0.0147746	0.161626	2.52874	0.165005	1.01092	1.76933	0.181583
brown	0.61461	ENSG00000085760	MTIF2	P46199	4528				Medium	Approved	5.21985	-0.18358	0.880516	0.0124461	0.148167	0.748357	0.590112	0.955068	0.802042	0.819465
brown	0.817423	ENSG00000115355	CCDC88A	Q3V6T2	55704				Not detected	Enhanced	3.99934	-0.0500743	0.965887	0.644639	0.877112	1.17284	0.651539	1.19311	1.26008	0.799749
green	0.392303	ENSG00000163001	CFAP36	Q96G28	112942				Low	Approved	2.60196	0.0827642	1.05905	0.339781	0.699459	5.76031	0.000819368	1.69564	4.08419	0.000697229
brown	0.786672	ENSG00000138035	PNPT1	Q8TCS8	87178				Low	Supported	5.09647	0.0504258	1.03557	0.424672	0.756515	0.800021	0.7278	0.89795	0.881377	0.930575
cyan	0.697323	ENSG00000115380	EFEMP1	Q12805	2202			Secreted (curated)	Not detected	Supported	3.24119	-0.16682	0.890804	0.359928	0.713636	0.650879	0.0497633	0.732131	0.586774	0.3449
brown	0.71285	ENSG00000028116	VRK2	Q86Y07	7444				Medium	Approved	3.18175	-0.230066	0.852596	0.00560883	0.0978162	0.427169	0.0597327	0.59307	0.536869	0.170924
brown	0.724939	ENSG00000115392	FANCL	Q9NW38	55120				Medium	Supported	2.40596	-0.00204056	0.998587	0.985269	0.995334	1.0769	0.80497	1.31804	1.05865	0.716606
brown	0.822589	ENSG00000115421	PAPOLG	Q9BWT3	64895				Medium	Approved	3.08121	0.0451432	1.03179	0.649034	0.879396	0.903134	0.800501	0.444305	1.06245	0.0512181
brown	0.86329	ENSG00000162928	PEX13	Q92968	5194				Medium	Enhanced	4.19861	-0.0919481	0.938255	0.305495	0.670124	0.500773	0.142025	0.514812	0.615422	0.15006
brown	0.0409989	ENSG00000173209	AHSA2P								5.54216	0.207201	1.15445	0.000246523	0.0176907	3.15827	0.0853445	1.72869	1.80787	0.21079
brown	0.511865	ENSG00000115464	USP34	Q70CQ2	9736				Low	Uncertain	5.94109	-0.0421629	0.971198	0.549192	0.829963	1.52643	0.569178	0.590809	0.88991	0.330982
brown	0.72227	ENSG00000082898	XPO1	O14980	7514				High	Supported	6.51804	0.00225332	1.00156	0.978852	0.993964	0.950336	0.913403	1.01544	1.11741	0.949688
brown	0.305517	ENSG00000115484	CCT4	P50991	10575				Not detected	Supported	6.07351	-0.0214476	0.985244	0.626542	0.8685	0.619676	0.667511	0.999275	1.00817	0.999656
black	0.578301	ENSG00000173163	COMMD1	Q8N668	150684				Medium	Approved	3.64818	-0.0239455	0.983539	0.677685	0.891771	2.38547	0.269551	0.67568	0.998983	0.478342
brown	0.486437	ENSG00000170340	B3GNT2	Q9NY97	10678				Not detected	Approved	0.95384	0.181883	1.13436	0.161117	0.507934	1.47867	0.261607	1.422	1.20815	0.615518
brown	0.47002	ENSG00000115504	EHBP1	Q8NDI1	23301				Not detected	Enhanced	3.70179	0.0590528	1.04178	0.335325	0.695607	1.5325	0.561102	0.993674	1.08529	0.965404
black	0.810654	ENSG00000014641	MDH1	P40925	4190				Low	Uncertain	8.45606	-0.323631	0.799056	0.000541417	0.0267075	0.830698	0.674088	0.914565	0.897356	0.948601
brown	0.632638	ENSG00000169764	UGP2	Q16851	7360				Medium	Enhanced	8.22364	-0.0852604	0.942614	0.27121	0.635867	1.18636	0.71018	1.30136	1.52647	0.504242
brown	0.789502	ENSG00000143952	VPS54	Q9P1Q0	51542						3.85872	0.0590827	1.0418	0.414039	0.750257	0.486424	0.217608	0.742892	0.690134	0.539963
brown	0.432294	ENSG00000197329	PELI1	Q96FA3	57162				Medium	Approved	2.83458	-0.0595516	0.959562	0.588656	0.849953	0.707612	0.343317	0.999742	0.607535	0.334756
brown	0.295773	ENSG00000119862	LGALSL	Q3ZCW2	29094				High	Approved	5.55007	0.084642	1.06042	0.553543	0.83132	1.04019	0.874335	1.59826	1.05113	0.356355
brown	0.837776	ENSG00000119844	AFTPH	Q6ULP2	54812				Low	Approved	3.75742	0.0330064	1.02314	0.680171	0.893388	0.591288	0.294246	0.715832	0.720769	0.546529
brown	0.402197	ENSG00000179833	SERTAD2	Q14140	9792	SERTA domain containing 2	Transcription Co-factor		Medium	Enhanced	4.01187	0.00736963	1.00512	0.906966	0.973218	0.71408	0.55795	1.03816	0.921937	0.947719
black	0.459749	ENSG00000115902	SLC1A4	P43007	6509				Medium	Approved	5.43054	-0.183621	0.88049	0.286305	0.651464	0.834528	0.369742	1.06079	0.848028	0.819447
brown	0.420479	ENSG00000011523	CEP68	Q76N32	23177				Medium	Enhanced	5.81117	-0.00405325	0.997194	0.949511	0.986131	0.384597	0.188047	0.456761	0.833634	0.104714
brown	0.703628	ENSG00000138069	RAB1A	P62820	5861				Not detected	Approved	5.14224	-0.0484091	0.967002	0.517585	0.813495	0.951859	0.928608	1.17788	0.861077	0.706262
brown	0.910206	ENSG00000138071	ACTR2	P61160	10097				Not detected	Approved	5.88508	0.15347	1.11224	0.0820965	0.378002	0.660521	0.404196	0.705485	0.705159	0.525688
brown	0.249444	ENSG00000198369	SPRED2	Q7Z698	200734				Low	Approved	2.72434	-0.142246	0.906108	0.0914805	0.398616	0.799777	0.662249	0.650374	0.822619	0.488914
brown	0.619362	ENSG00000143971	ETAA1	Q9NY74	54465				Low	Uncertain	2.56814	0.0469266	1.03306	0.653339	0.881018	0.891357	0.750095	0.971166	0.991391	0.996559
brown	0.839044	ENSG00000197223	C1D	Q13901	10438	C1D nuclear receptor corepressor	Transcription Co-factor		Low	Approved	3.78422	-0.0202006	0.986096	0.823844	0.946283	0.505619	0.111859	0.684494	0.500695	0.18882
brown	0.561615	ENSG00000115946	PNO1	Q9NRX1	56902						3.2169	0.00144195	1.001	0.982666	0.994556	1.61831	0.421111	1.45567	1.44875	0.502973
green	0.294326	ENSG00000119865	CNRIP1	Q96F85	25927						2.27961	0.214138	1.16001	0.0275195	0.225179	1.36475	0.45704	1.18241	1.00789	0.871285
brown	0.458555	ENSG00000169604	ANTXR1	Q9H6X2	84168						3.75445	-0.100941	0.932425	0.295566	0.659782	0.347384	0.0247132	0.476804	0.344723	0.0131822
brown	0.837899	ENSG00000198380	GFPT1	Q06210	2673						4.63187	-0.0734479	0.950364	0.514336	0.81253	0.839098	0.613825	0.758587	0.895788	0.754115
pink	0.52291	ENSG00000169599	NFU1	Q9UMS0	27247				Not detected	Uncertain	5.2024	-0.0829922	0.944098	0.116875	0.44248	1.72317	0.472005	1.83543	1.36404	0.256633
brown	0.23677	ENSG00000196975	ANXA4	P09525	307				Not detected	Enhanced	3.39176	-0.0353352	0.975805	0.590972	0.851407	4.20691	0.0157122	1.18415	2.45664	0.0266779
brown	0.804882	ENSG00000087338	GMCL1	Q96IK5	64395				Medium	Approved	2.36473	-0.0136071	0.990613	0.905553	0.972993	0.789646	0.492707	0.86233	1.00032	0.898893
brown	0.552125	ENSG00000059728	MXD1	Q05195	4084	MAX dimerization protein 1	bHLH		Medium	Enhanced	3.62852	-0.0925102	0.937889	0.22783	0.586963	0.699788	0.526878	0.902189	0.740738	0.715304
blue	0.369857	ENSG00000244617	ASPRV1	Q53RT3	151516				Not detected	Enhanced	1.08975	0.436914	1.35371	0.00149702	0.0480626	2.02607	0.00950039	1.35035	2.62323	0.0244642
blue	0.0645961	ENSG00000169564	PCBP1	Q15365	5093				Medium	Approved	7.87634	-0.156262	0.897347	0.00516399	0.0933734	1.05603	0.950433	0.904886	1.08148	0.889092
brown	0.126653	ENSG00000115998	C2orf42	Q9NWW7	54980				Not detected	Enhanced	2.22976	-0.133124	0.911855	0.0361358	0.254737	1.53349	0.554806	1.07192	1.09039	0.96821
brown	0.55924	ENSG00000116005	PCYOX1	Q9UHG3	51449				Low	Approved	6.88099	-0.0946316	0.936511	0.352979	0.708514	0.215891	0.000380389	0.649272	0.29707	0.00948876
black	0.698789	ENSG00000035141	FAM136A	Q96C01	84908				Medium	Enhanced	3.66657	-0.188936	0.877252	0.0181885	0.181271	0.749464	0.54051	0.8255	0.696115	0.618263
blue	0.385462	ENSG00000124357	NAGK	Q9UJ70	55577				Not detected	Enhanced	4.32921	0.0606751	1.04295	0.25604	0.620159	1.00971	0.990332	1.20677	1.38671	0.67685
black	0.486142	ENSG00000124370	MCEE	Q96PE7	84693						3.74644	-0.0528292	0.964044	0.41463	0.750889	1.94649	0.331614	0.971132	1.25572	0.747906
brown	0.649563	ENSG00000124383	MPHOSPH10	O00566	10199				High	Enhanced	4.4541	-0.0397495	0.972824	0.508806	0.809087	0.616707	0.445513	0.613804	0.976092	0.350199
brown	0.586696	ENSG00000075292	ZNF638	Q14966	27332				Medium	Supported	6.2022	0.0614095	1.04348	0.361106	0.714179	2.25989	0.19992	1.61837	1.67039	0.293806
blue	0.297957	ENSG00000135636	DYSF	O75923	8291				High	Enhanced	7.42948	-0.177785	0.884059	0.0164763	0.172261	0.613738	0.423833	0.788953	0.762469	0.720462
skyblue	0.62722	ENSG00000003137	CYP26B1	Q9NR63	56603				Not detected	Uncertain	1.24438	0.748015	1.67948	0.00113121	0.0413133	1.33169	0.0949582	0.924676	1.80603	0.132978
brown	0.348728	ENSG00000144036	EXOC6B	Q9Y2D4	23233				Not detected	Approved	4.38447	-0.0171179	0.988205	0.745407	0.919435	0.526419	0.527299	0.984405	0.893598	0.945742
blue	0.231059	ENSG00000116096	SPR	P35270	6697				Medium	Uncertain	3.50576	-0.114637	0.923615	0.204987	0.560609	2.54845	0.0755893	0.709302	1.21286	0.345906
blue	0.473722	ENSG00000144040	SFXN5	Q8TD22	94097				Medium	Approved	3.6254	0.0759456	1.05405	0.421065	0.754896	1.75846	0.156438	1.21175	1.22786	0.815481
blue	0.465074	ENSG00000135631	RAB11FIP5	Q9BXF6	26056				Not detected	Enhanced	3.80092	-0.253348	0.838947	0.00053259	0.0264828	0.89137	0.849429	0.782968	0.766299	0.7001
blue	0.373591	ENSG00000135632	SMYD5	Q6GMV2	10322				Not detected	Uncertain	3.6855	-0.14716	0.903026	0.0391862	0.265288	2.39673	0.169251	1.81824	2.18716	0.121914
lightyellow	0.787755	ENSG00000135617	PRADC1	Q9BSG0	84279			Secreted (curated)	Medium	Approved	4.96393	-0.0271244	0.981374	0.72129	0.909192	1.16663	0.772553	0.677353	0.928154	0.530472
blue	0.214103	ENSG00000135624	CCT7	Q99832	10574				High	Approved	7.02714	-0.0964578	0.935327	0.0549554	0.313069	1.67683	0.653411	0.703247	1.01734	0.535713
brown	0.758921	ENSG00000144034	TPRKB	Q9Y3C4	51002				Not detected	Approved	3.9336	-0.0707947	0.952113	0.399668	0.739906	0.632091	0.28811	0.733409	0.766203	0.642108
brown	0.701613	ENSG00000144048	DUSP11	O75319	8446						2.9857	0.00459753	1.00319	0.948758	0.986131	1.01772	0.972242	0.708447	0.902598	0.628598
brown	0.589014	ENSG00000124356	STAMBP	O95630	10617				Medium	Uncertain	4.68571	-0.178093	0.88387	0.00709843	0.111693	0.121901	0.000109802	0.383517	0.254396	0.000761162
green	0.530116	ENSG00000163017	ACTG2	P63267	72				Not detected	Supported	0.0420326	-0.210724	0.864104	0.504217	0.805767	1.16744	0.317953	2.06348	1.41406	0.146259
blue	0.123351	ENSG00000114956	DGUOK	Q16854	1716				Not detected	Approved	2.68082	0.0354242	1.02486	0.583736	0.846522	0.605495	0.522754	1.04482	0.810674	0.757766
lightyellow	0.761248	ENSG00000163170	BOLA3	Q53S33	388962			Secreted (curated)	Low	Uncertain	4.06218	-0.151553	0.900281	0.055286	0.313844	2.30137	0.109071	1.23437	1.46454	0.582131
brown	0.909582	ENSG00000114978	MOB1A	Q9H8S9	55233				Low	Supported	4.09022	0.0685481	1.04866	0.445519	0.769165	0.487148	0.116211	0.601284	0.456622	0.0999916
brown	0.1369	ENSG00000065911	MTHFD2	P13995	10797				Low	Approved	4.27995	0.666846	1.5876	1.36e-06	0.0013324	1.35399	0.274745	0.917272	1.76068	0.140075
blue	0.356889	ENSG00000114993	RTKN	Q9BST9	6242				Low	Approved	2.38594	-0.258138	0.836167	0.0288292	0.229152	1.35094	0.429106	0.73685	1.39288	0.215259
blue	0.826653	ENSG00000115275	MOGS	Q13724	7841				Medium	Approved	3.93173	-0.0182092	0.987458	0.824824	0.946868	2.00188	0.209089	1.7869	1.57636	0.28787
black	0.431368	ENSG00000115289	PCGF1	Q9BSM1	84759	polycomb group ring finger 1	Transcription Co-factor		Medium	Supported	2.88482	-0.139999	0.90752	0.0917745	0.399328	0.94087	0.903244	0.936819	0.943803	0.980829
blue	0.678439	ENSG00000115307	AUP1	Q9Y679	550				Low	Approved	5.56456	0.0159762	1.01114	0.808769	0.942812	4.34278	0.0337963	0.718987	1.89517	0.0223097
blue	0.44453	ENSG00000115317	HTRA2	O43464	27429				Not detected	Uncertain	3.33187	-0.0982925	0.934138	0.153723	0.497501	3.54449	0.0868824	0.898797	1.60161	0.229914
brown	0.147204	ENSG00000159399	HK2	P52789	3099				Medium	Enhanced	4.60476	-1.41774	0.374298	5.56e-06	0.00252154	0.755406	0.0297285	0.398649	0.484082	0.0261991
blue	0.514615	ENSG00000115350	POLE4	Q9NR33	56655				Low	Approved	3.61718	0.143009	1.10421	0.0733433	0.359506	2.19242	0.143177	0.889375	1.71899	0.141965
brown	0.474813	ENSG00000115364	MRPL19	P49406	9801				Medium	Approved	4.75926	-0.16863	0.889687	0.0562451	0.316173	0.791366	0.536406	0.776484	0.708136	0.604061
brown	0.569992	ENSG00000005436	GCFC2	P16383	6936	GC-rich sequence DNA-binding factor 2	Others		Not detected	Approved	4.5429	0.243173	1.18359	0.0341978	0.248536	1.8443	0.0886534	1.71129	2.18476	0.107145
black	0.863176	ENSG00000163541	SUCLG1	P53597	8802				Medium	Enhanced	6.68809	-0.185018	0.879638	0.00192996	0.0554012	0.672974	0.579526	0.678446	0.896212	0.553087
darkturquoise	0.709321	ENSG00000034510	TMSB10	P63313	9168						5.00941	-0.152472	0.899707	0.153538	0.497383	1.87447	0.113904	0.945654	1.78331	0.145839
brown	0.629345	ENSG00000176407	KCMF1	Q9P0J7	56888				Not detected	Enhanced	6.26789	-0.0165443	0.988598	0.792765	0.938301	0.296799	0.0677357	0.524203	0.480208	0.0835802
blue	0.340392	ENSG00000152284	TCF7L1	Q9HCS4	83439	transcription factor 7-like 1 (T-cell specific, HMG-box)	HMG				2.26192	-0.124818	0.91712	0.162016	0.508748	2.71675	0.0366752	1.77642	1.97261	0.16648
brown	0.469358	ENSG00000152291	TGOLN2	O43493	10618				Medium	Enhanced	6.03039	-0.0252596	0.982644	0.580251	0.844955	0.059286	0.00518467	0.411693	0.478391	0.0272538
brown	0.266326	ENSG00000042445	RETSAT	Q6NUM9	54884				Medium	Uncertain	5.80156	-0.371772	0.772833	0.000109989	0.0114272	0.693979	0.345997	0.863787	0.632935	0.463592
brown	0.0510982	ENSG00000115459	ELMOD3	Q96FG2	84173				Low	Approved	4.31887	-0.112404	0.925045	0.0711208	0.35477	1.78253	0.382527	0.711305	1.14247	0.428429
blue	0.13759	ENSG00000042493	CAPG	P40121	822				Not detected	Enhanced	0.449494	0.0607542	1.04301	0.728216	0.911554	1.06595	0.803817	0.566569	0.796671	0.322645
brown	0.542117	ENSG00000168906	MAT2A	P31153	4144				Not detected	Approved	7.71925	0.0827711	1.05905	0.125877	0.456475	1.2867	0.703657	1.23639	1.06495	0.825946
brown	0.191243	ENSG00000115486	GGCX	P38435	2677				Low	Enhanced	4.19069	0.0167222	1.01166	0.737211	0.916102	0.444766	0.318675	0.639268	0.912553	0.43778
blue	0.247897	ENSG00000118640	VAMP8	Q9BV40	8673				Low	Enhanced	1.65846	-0.174712	0.885944	0.0937308	0.401728	1.61741	0.257356	0.886012	1.17781	0.736821
blue	0.355339	ENSG00000168899	VAMP5	O95183	10791				Medium	Supported	4.90369	-0.176867	0.884622	0.0773091	0.367604	0.559066	0.167123	1.16689	0.88793	0.750841
pink	0.808225	ENSG00000168894	RNF181	Q9P0P0	51255				Not detected	Approved	4.18378	0.0235862	1.01648	0.776334	0.931534	1.13186	0.803302	0.940625	1.05636	0.949406
blue	0.314285	ENSG00000168890	TMEM150A	Q86TG1	129303				Medium	Uncertain	4.23392	-0.0700815	0.952584	0.451179	0.773253	0.679999	0.415861	0.612211	0.837777	0.420467
lightyellow	0.2518	ENSG00000168883	USP39	Q53GS9	10713				Medium	Supported	5.09882	-0.00274518	0.998099	0.954014	0.98722	1.40094	0.710214	1.10753	1.12701	0.938657
darkgreen	0.615149	ENSG00000168887	C2orf68	Q2NKX9	388969				Low	Uncertain	4.98324	-0.0644121	0.956335	0.142131	0.480682	0.0374011	0.00158741	0.530922	0.370269	0.023797
blue	0.374953	ENSG00000115523	GNLY	P22749	10578			Secreted (curated)	Not detected	Enhanced	1.1936	-0.352833	0.783045	0.134845	0.470403	0.691833	0.0337716	0.788044	0.493929	0.162674
blue	0.466331	ENSG00000168874	ATOH8	Q96SQ7	84913	atonal homolog 8 (Drosophila)	bHLH				3.52675	-0.136394	0.90979	0.416481	0.752117	1.53462	0.0735219	0.857993	1.8854	0.0792442
pink	0.258	ENSG00000115525	ST3GAL5	Q9UNP4	8869				Medium	Uncertain	3.94273	-0.0700714	0.952591	0.463637	0.781586	0.451235	0.059171	0.555861	0.49834	0.125536
blue	0.530324	ENSG00000068654	POLR1A	O95602	25885				Medium	Supported	4.7714	-0.0975152	0.934641	0.127222	0.458782	2.83935	0.164727	1.29498	1.38956	0.658516
brown	0.481636	ENSG00000132300	PTCD3	Q96EY7	55037				Low	Supported	6.66603	-0.29728	0.813785	7.35e-05	0.00887512	0.416445	0.0900244	0.86683	0.730929	0.679493
black	0.878918	ENSG00000132305	IMMT	Q16891	10989				Low	Supported	7.3276	-0.185817	0.879151	0.00290123	0.0680501	0.622004	0.458342	0.927386	1.05257	0.942305
brown	0.643791	ENSG00000132313	MRPL35	Q9NZE8	51318				Medium	Uncertain	5.48037	-0.104619	0.930051	0.150331	0.49368	0.580431	0.324708	0.682893	0.845564	0.579202
brown	0.687838	ENSG00000068615	REEP1	Q9H902	65055				Not detected	Enhanced	5.03175	-0.0355972	0.975628	0.605383	0.858215	0.306322	0.0333006	0.643689	0.530794	0.197221
brown	0.202721	ENSG00000115548	KDM3A	Q9Y4C1	55818						5.13802	-0.0596635	0.959488	0.256291	0.620362	0.285421	0.0877997	1.02126	0.623263	0.344777
greenyellow	0.767833	ENSG00000115561	CHMP3	Q9Y3E7	51652				Medium	Supported	6.51714	-0.0226925	0.984394	0.72617	0.910869	0.130624	0.00219154	0.429458	0.30792	0.00540868
brown	0.787278	ENSG00000153561	RMND5A	Q9H871	64795				Not detected	Uncertain	6.90191	0.0117277	1.00816	0.880658	0.964806	0.292185	0.0234453	0.789813	0.600785	0.384386
brown	0.763497	ENSG00000172086	KRCC1	Q9NPI7	51315				Medium	Approved	3.81056	-0.0195063	0.98657	0.818244	0.945402	1.33983	0.487497	1.46773	1.19289	0.563087
brown	0.28107	ENSG00000115593	SMYD1	Q8NB12	150572	SET and MYND domain containing 1	Transcription Co-factor		Medium	Enhanced	9.29997	-0.0390496	0.973296	0.439996	0.765868	1.22794	0.804674	1.36667	1.04074	0.639264
blue	0.308611	ENSG00000144115	THNSL2	Q86YJ6	55258			Secreted (curated)	Low	Approved	4.9591	-0.0385443	0.973637	0.852978	0.955662	1.73577	0.0263109	1.76331	1.60263	0.298589
brown	0.30483	ENSG00000172071	EIF2AK3	Q9NZJ5	9451				Medium	Approved	2.28543	0.0178966	1.01248	0.853918	0.955662	1.1631	0.744069	0.529017	0.774782	0.241226
brown	0.297179	ENSG00000153574	RPIA	P49247	22934				Low	Approved	3.96607	-0.0375924	0.974279	0.531092	0.820871	1.00219	0.997416	0.912691	1.13482	0.838602
brown	0.464831	ENSG00000144029	MRPS5	P82675	64969				Not detected	Approved	5.40983	-0.159905	0.895084	0.00186746	0.0543492	0.64029	0.582341	1.09548	0.808602	0.713489
brown	0.301999	ENSG00000144026	ZNF514	Q96K75	84874	zinc finger protein 514	zf-C2H2		Medium	Approved	3.7403	0.159551	1.11694	0.0735429	0.359631	0.360908	0.0492392	0.522147	0.476478	0.0757033
lightyellow	0.598592	ENSG00000115042	FAHD2A	Q96GK7	51011				Medium	Enhanced	4.50594	-0.0624907	0.957609	0.270179	0.63465	4.54772	0.0539318	1.64399	2.25686	0.0979152
brown	0.27274	ENSG00000084090	STARD7	Q9NQZ5	56910				Medium	Supported	7.60293	0.112135	1.08083	0.056209	0.316173	0.826185	0.778324	0.897045	1.09768	0.856151
blue	0.551009	ENSG00000135956	TMEM127	O75204	55654						4.3644	0.0756254	1.05382	0.275417	0.639751	2.44723	0.166906	0.43865	1.31286	0.0141597
grey	0.0823666	ENSG00000144021	CIAO1	O76071	9391				Medium	Uncertain	5.58731	0.0774074	1.05512	0.0427232	0.276323	0.386322	0.540888	1.11172	0.952828	0.908375
blue	0.483558	ENSG00000144028	SNRNP200	O75643	23020				Not detected	Approved	7.09331	0.0146971	1.01024	0.773635	0.930673	0.758339	0.747763	0.567273	0.659117	0.309725
blue	0.606454	ENSG00000196843	ARID5A	Q03989	10865	AT rich interactive domain 5A (MRF1-like)	ARID		Low	Approved	3.61534	0.0153945	1.01073	0.93282	0.981702	1.54137	0.0752117	1.49002	1.83385	0.26787
blue	0.214701	ENSG00000114982	KANSL3	Q9P2N6	55683				Not detected	Approved	6.59432	-0.0135593	0.990645	0.760927	0.924688	0.503751	0.438165	1.3466	0.695434	0.20898
grey	0.488947	ENSG00000114988	LMAN2L	Q9H0V9	81562				Not detected	Approved	3.98545	-0.259421	0.835423	0.000431969	0.0236971	1.76259	0.427766	1.36987	1.31269	0.655045
blue	0.209709	ENSG00000158158	CNNM4	Q6P4Q7	26504				Medium	Enhanced	5.81439	-0.0642008	0.956475	0.343238	0.702902	2.04692	0.252687	0.905598	1.6041	0.239159
blue	0.518186	ENSG00000168763	CNNM3	Q8NE01	26505				High	Supported	2.84053	-0.0454901	0.968961	0.665975	0.886298	0.849428	0.659329	0.704403	0.875878	0.643778
blue	0.775213	ENSG00000163126	ANKRD23	Q86SG2	200539				Medium	Approved	10.349	-0.0817741	0.944895	0.38774	0.730296	1.22074	0.700589	0.833607	1.56225	0.197485
blue	0.651485	ENSG00000168758	SEMA4C	Q9C0C4	54910				Not detected	Approved	2.75924	-0.236512	0.848795	0.0246356	0.212993	0.745437	0.499353	0.560237	0.851681	0.288322
pink	0.556155	ENSG00000135940	COX5B	P10606	1329				High	Supported	7.41972	-0.094955	0.936301	0.325379	0.689186	1.52986	0.321997	0.898627	1.51533	0.303143
blue	0.876365	ENSG00000115073	ACTR1B	P42025	10120						5.91704	-0.0132962	0.990826	0.841209	0.951868	1.5173	0.516918	0.898173	1.45746	0.362659
brown	0.107582	ENSG00000075568	TMEM131	Q92545	23505				Not detected	Approved	6.15549	-0.0873913	0.941223	0.179679	0.531354	0.380284	0.166423	0.80248	0.817457	0.792394
brown	0.463525	ENSG00000040933	INPP4A	Q96PE3	3631				Low	Approved	4.10799	-0.0096491	0.993334	0.873005	0.961407	0.609629	0.527115	1.00443	0.638199	0.392483
brown	0.468288	ENSG00000183513	COA5	Q86WW8	493753				Not detected	Uncertain	4.30732	0.0343396	1.02409	0.441252	0.766454	0.617704	0.591725	1.01722	0.95601	0.985345
brown	0.784369	ENSG00000115446	UNC50	Q53HI1	25972				Medium	Approved	3.60474	0.0186231	1.01299	0.729759	0.911908	0.475197	0.33302	0.564376	0.656029	0.266848
brown	0.555631	ENSG00000158411	MITD1	Q8WV92	129531				Low	Approved	2.37546	0.246157	1.18604	0.0019218	0.0554012	0.486164	0.157962	0.518647	0.523033	0.101149
brown	0.813657	ENSG00000115514	TXNDC9	O14530	10190				Medium	Approved	3.00645	0.0627324	1.04444	0.472295	0.787201	0.915208	0.857876	0.799244	0.997579	0.782173
brown	0.689334	ENSG00000158417	EIF5B	O60841	9669				Low	Approved	7.19494	0.101292	1.07273	0.1969	0.551467	1.21556	0.672995	1.18624	1.22378	0.840454
brown	0.611704	ENSG00000135945	REV1	Q9UBZ9	51455				High	Uncertain	5.30219	-0.0542893	0.963069	0.385046	0.728676	0.142199	0.00815313	0.57955	0.385279	0.033336
blue	0.12863	ENSG00000170500	LONRF2	Q1L5Z9	164832				Not detected	Approved	4.95103	0.0664596	1.04714	0.550472	0.830261	1.2855	0.572103	0.671863	1.46816	0.128991
blue	0.365159	ENSG00000115526	CHST10	O43529	9486				Medium	Approved	2.10007	0.00327061	1.00227	0.971252	0.992657	1.03063	0.945004	1.01603	0.777823	0.724042
blue	0.357918	ENSG00000170485	NPAS2	Q99743	4862	neuronal PAS domain protein 2	bHLH		Not detected	Uncertain	2.59046	0.218758	1.16373	0.070401	0.353182	3.21781	4.99998e-05	1.47253	4.59327	0.000104024
pink	0.875671	ENSG00000071082	RPL31	P62899	6160				Low	Approved	7.59383	0.156036	1.11422	0.0396154	0.266641	3.17174	0.0469682	1.32254	1.91672	0.20921
blue	0.276074	ENSG00000204634	TBC1D8	O95759	11138				Low	Uncertain	6.20514	-0.0336728	0.97693	0.737484	0.916102	1.83614	0.122844	0.771102	1.50785	0.184538
brown	0.728226	ENSG00000158435	CNOT11	Q9UKZ1	55571				Not detected	Enhanced	4.45639	0.0167346	1.01167	0.76378	0.926117	0.950155	0.939832	1.09142	0.918949	0.897228
brown	0.763598	ENSG00000163162	RNF149	Q8NC42	284996				Low	Approved	3.3492	0.0639753	1.04534	0.454938	0.775551	1.02549	0.955456	0.792521	1.08176	0.69172
brown	0.320163	ENSG00000071054	MAP4K4	O95819	9448				Not detected	Uncertain	5.72415	-0.0390534	0.973293	0.583317	0.846482	0.517502	0.244694	0.760916	0.798881	0.715795
blue	0.117874	ENSG00000115594	IL1R1	P14778	3554			Secreted (curated)	Not detected	Approved	3.88918	0.199728	1.14848	0.0254509	0.216532	2.12615	0.0682117	1.54109	1.73743	0.302732
brown	0.242424	ENSG00000115616	SLC9A2	Q9UBY0	6549				Not detected	Approved	3.16115	0.0323656	1.02269	0.80895	0.942842	0.731859	0.262355	1.01143	0.845396	0.865662
brown	0.744118	ENSG00000170417	TMEM182	Q6ZP80	130827						6.62668	0.0112631	1.00784	0.913955	0.975732	0.730278	0.378222	0.975143	0.675486	0.533617
black	0.636526	ENSG00000135972	MRPS9	P82933	64965				Medium	Supported	5.61636	-0.0726354	0.950899	0.207925	0.564631	1.01215	0.986283	0.61627	0.897676	0.402319
blue	0.168237	ENSG00000135966	TGFBRAP1	Q8WUH2	9392				High	Approved	4.16463	-0.0338304	0.976823	0.486028	0.794467	0.144109	0.0186958	0.704578	0.508876	0.189969
brown	0.863787	ENSG00000135974	C2orf49	Q9BVC5	79074				Medium	Approved	4.24898	0.0143175	1.00997	0.851174	0.955148	0.317195	0.0344325	0.639153	0.430999	0.0740953
brown	0.0897469	ENSG00000115641	FHL2	Q14192	2274	four and a half LIM domains 2	Transcription Co-factor		Not detected	Enhanced	4.55464	0.211962	1.15826	0.0760711	0.364965	0.372892	0.00665769	0.597665	0.414165	0.0454348
blue	0.63321	ENSG00000071051	NCK2	O43639	8440				Medium	Approved	4.41693	-0.0359014	0.975422	0.703298	0.902715	0.552614	0.188927	0.998757	0.760882	0.692267
brown	0.126493	ENSG00000119147	ECRG4	Q9H1Z8	84417			Cytoplasm, Secreted (curated)	Not detected	Uncertain	0.408827	-0.237039	0.848485	0.220363	0.577629	0.891879	0.551297	0.970383	0.752948	0.70266
brown	0.263671	ENSG00000115652	UXS1	Q8NBZ7	80146				Medium	Uncertain	4.08987	-0.136442	0.90976	0.049365	0.296392	1.10739	0.871539	0.587261	1.27278	0.13427
brown	0.698694	ENSG00000135968	GCC2	Q8IWJ2	9648				High	Enhanced	3.87041	-0.0913322	0.938656	0.319334	0.683704	0.881096	0.781342	1.00268	0.857476	0.886958
brown	0.870865	ENSG00000169756	LIMS1	P48059	3987				Low	Approved	5.33969	-0.0153972	0.989384	0.896839	0.97081	0.831009	0.589297	0.715901	0.742892	0.586897
brown	0.761909	ENSG00000153201	RANBP2	P49792	5903				Medium	Supported	6.17342	-0.0864116	0.941863	0.248454	0.611708	0.615957	0.387873	1.14507	0.823074	0.687322
blue	0.326713	ENSG00000172985	SH3RF3	Q8TEJ3	344558				Medium	Approved	2.65986	-0.350858	0.784117	0.00233127	0.0614087	1.34152	0.513246	1.14513	1.62541	0.375324
brown	0.722936	ENSG00000186522	SEPTIN10	Q9P0V9	151011				Medium	Enhanced	4.47068	-0.0165953	0.988563	0.864516	0.95947	0.643393	0.214901	1.03585	0.620352	0.340646
brown	0.180243	ENSG00000144061	NPHP1	O15259	4867				Medium	Approved	5.92039	0.646992	1.5659	9.17e-05	0.0100902	0.917773	0.721462	1.05724	0.947036	0.956371
blue	0.775022	ENSG00000175701	MTLN	Q8NCU8	205251						5.6041	-0.00161747	0.998879	0.993391	0.997901	0.899603	0.62116	0.800876	0.89949	0.834924
blue	0.167531	ENSG00000153094	BCL2L11	O43521	10018				Medium	Approved	3.7407	0.0770918	1.05489	0.442718	0.767203	1.3305	0.451311	0.943927	0.817794	0.859672
brown	0.566304	ENSG00000153214	TMEM87B	Q96K49	84910				Low	Approved	1.76838	0.169233	1.12446	0.127177	0.458782	1.0487	0.898979	0.681927	0.926288	0.550661
brown	0.586715	ENSG00000144161	ZC3H8	Q8N5P1	84524				Medium	Approved	3.99354	-0.0986225	0.933924	0.161476	0.508265	0.731412	0.616064	1.14134	0.863672	0.762918
brown	0.629788	ENSG00000188177	ZC3H6	P61129	376940				Medium	Uncertain	4.6607	0.11852	1.08562	0.194994	0.549155	1.0704	0.8784	1.04205	0.966028	0.978897
brown	0.377427	ENSG00000114999	TTL	Q8NG68	150465						5.67807	-0.0146917	0.989868	0.83187	0.948818	0.649686	0.440097	0.886434	0.720646	0.686586
blue	0.054804	ENSG00000125630	POLR1B	Q9H9Y6	84172						3.27395	0.0397852	1.02796	0.525094	0.817359	0.574372	0.42667	1.07625	0.759538	0.637489
pink	0.627198	ENSG00000125611	CHCHD5	Q9BSY4	84269				Medium	Approved	2.41	-0.187244	0.878282	0.149048	0.491902	1.22857	0.534278	1.03217	0.903814	0.930839
lightgreen	0.653798	ENSG00000144136	SLC20A1	Q8WUM9	6574				Medium	Approved	3.86115	0.266352	1.20276	0.0104175	0.134444	1.58159	0.271588	0.516469	0.90085	0.170384
brown	0.815462	ENSG00000115084	SLC35F5	Q8WV83	80255				Low	Uncertain	4.44309	-0.196997	0.872364	0.111463	0.433574	0.7323	0.325014	0.666279	0.80116	0.520706
brown	0.70388	ENSG00000115091	ACTR3	P61158	10096				Low	Approved	4.9961	-0.0204998	0.985891	0.807497	0.942585	0.994618	0.991789	0.758053	0.831847	0.728249
brown	0.757953	ENSG00000088205	DDX18	Q9NVP1	8886				Not detected	Approved	4.38668	0.00750851	1.00522	0.908399	0.973632	0.817852	0.741937	0.537361	0.890244	0.219585
greenyellow	0.565305	ENSG00000125633	CCDC93	Q567U6	54520				Medium	Approved	4.89712	0.0049403	1.00343	0.939389	0.983716	0.87102	0.858272	0.455978	0.805262	0.118935
brown	0.853303	ENSG00000125629	INSIG2	Q9Y5U4	51141				Medium	Uncertain	3.28856	0.0314044	1.02201	0.761451	0.924836	0.662951	0.229793	1.08224	0.510703	0.110061
blue	0.339271	ENSG00000163064	EN1	Q05925	2019	engrailed homeobox 1	Homeobox		Not detected	Enhanced	2.42473	-0.0778924	0.947441	0.501763	0.804326	1.02019	0.954643	0.822572	1.1772	0.603784
blue	0.441869	ENSG00000115107	STEAP3	Q658P3	55240				Low	Approved	4.85862	-0.016685	0.988501	0.864387	0.95947	0.453685	0.108545	0.324091	0.435979	0.00790241
blue	-0.115979	ENSG00000186132	C2orf76	Q3KRA6	130355				Medium	Approved	1.21089	-0.0220545	0.984829	0.826258	0.947129	0.947438	0.880237	0.786392	0.666601	0.546386
darkgreen	0.608114	ENSG00000155368	DBI	P07108	1622				Low	Approved	5.5944	-0.318512	0.801897	0.00307373	0.069795	0.131909	8.80929e-07	0.490082	0.243684	0.00107186
blue	0.580616	ENSG00000144120	TMEM177	Q53S58	80775						2.2512	-0.26194	0.833965	0.00682598	0.109622	1.46606	0.414076	0.983655	1.58834	0.313289
brown	0.877463	ENSG00000088179	PTPN4	P29074	5775						4.4234	-0.178951	0.883345	0.2138	0.57058	0.735779	0.255344	0.638472	0.574563	0.256587
brown	0.499802	ENSG00000115109	EPB41L5	Q9HCM4	57669				Not detected	Uncertain	4.25391	0.0283702	1.01986	0.708391	0.904694	0.728593	0.542775	0.450414	0.76399	0.0913213
brown	0.17365	ENSG00000226479	TMEM185B	Q9H7F4	79134						2.81575	0.000662495	1.00046	0.992508	0.997901	0.776598	0.69481	0.616398	0.960706	0.357568
brown	0.218345	ENSG00000144118	RALB	P11234	5899				Not detected	Enhanced	3.8876	-0.0295009	0.979759	0.643386	0.876433	0.991337	0.990073	0.508381	1.1048	0.109162
blue	0.274751	ENSG00000163083	INHBB	P09529	3625			Secreted (curated)			0.859607	-0.171639	0.887833	0.375604	0.722747	1.21825	0.326795	0.838074	1.73759	0.107412
blue	0.395712	ENSG00000074054	CLASP1	Q7Z460	23332				Low	Uncertain	6.7808	0.0424151	1.02984	0.402829	0.742751	0.384018	0.276895	0.651273	0.661978	0.427799
brown	0.192162	ENSG00000155438	NIFK	Q9BYG3	84365				Medium	Supported	3.40026	0.0378402	1.02658	0.614477	0.863099	3.48371	0.0221179	1.60338	2.77008	0.0217444
brown	0.845176	ENSG00000211460	TSN	Q15631	7247				Not detected	Uncertain	5.57725	-0.0063626	0.995599	0.916381	0.976204	0.34272	0.0575247	0.462836	0.542921	0.0653839
lightyellow	0.730264	ENSG00000136732	GYPC	P04921	2995				Low	Enhanced	5.53252	-0.196693	0.872548	0.0448094	0.283539	0.579999	0.225376	0.662376	0.711759	0.484697
blue	0.746768	ENSG00000136717	BIN1	O00499	274				High	Enhanced	9.896	0.0909872	1.0651	0.297722	0.661969	1.83867	0.269146	0.560928	0.996854	0.232427
blue	0.421633	ENSG00000163161	ERCC3	P19447	2071	excision repair cross-complementation group 3	Transcription Co-factor		Medium	Approved	5.00805	-0.0631922	0.957144	0.181172	0.533042	0.60841	0.604649	1.03411	0.858719	0.867118
brown	0.725346	ENSG00000169967	MAP3K2	Q9Y2U5	10746				Medium	Approved	4.75122	0.196839	1.14618	0.0944341	0.403083	1.32583	0.397654	1.08617	1.47026	0.556985
brown	0.492574	ENSG00000163166	IWS1	Q96ST2	55677				Low	Supported	5.10352	-0.203782	0.868271	0.000120872	0.0119567	0.384166	0.262865	0.965346	0.738586	0.683327
blue	0.81082	ENSG00000072163	LIMS2	Q7Z4I7	55679				Not detected	Enhanced	4.25091	-0.194848	0.873665	0.0863202	0.38794	1.22645	0.592514	1.20536	1.41358	0.647037
brown	0.514957	ENSG00000136709	WDR33	Q9C0J8	55339				Low	Supported	5.07723	0.0499492	1.03523	0.195967	0.550015	1.12283	0.906634	0.803979	1.10271	0.695905
brown	0.509809	ENSG00000144231	POLR2D	O15514	5433				Medium	Approved	4.84525	0.0383422	1.02693	0.476252	0.789311	0.777698	0.728463	0.922581	0.830198	0.878221
brown	0.536085	ENSG00000144233	AMMECR1L	Q6DCA0	83607				Medium	Uncertain	3.6035	-0.0102081	0.992949	0.855986	0.956715	0.270693	0.0642892	0.643488	0.607677	0.29578
brown	0.0618344	ENSG00000136715	SAP130	Q9H0E3	79595	Sin3A-associated protein, 130kDa	Transcription Co-factor				3.3155	-0.279293	0.823995	0.00133245	0.0453722	0.658805	0.290345	1.08465	0.687407	0.45498
brown	0.258762	ENSG00000136731	UGGT1	Q9NYU2	56886				Not detected	Enhanced	5.39702	0.104685	1.07526	0.25193	0.616141	1.72601	0.245922	1.17577	1.8062	0.252166
blue	0.87938	ENSG00000152082	MZT2B	Q6NZ67	80097				Not detected	Approved	3.57632	-0.0341855	0.976583	0.881225	0.96489	1.08364	0.669409	0.857998	0.968156	0.904561
blue	0.225319	ENSG00000136710	CCDC115	Q96NT0	84317				Low	Approved	2.69088	0.142489	1.10381	0.0637352	0.336902	1.00113	0.998269	1.35269	1.0169	0.645791
pink	0.699497	ENSG00000136718	IMP4	Q96G21	92856						4.71066	-0.0154748	0.989331	0.827292	0.947548	2.99234	0.0831023	1.09483	2.01651	0.100637
blue	0.373902	ENSG00000072135	PTPN18	Q99952	26469				Medium	Uncertain	3.57363	-0.0874909	0.941158	0.249022	0.612493	1.36099	0.557302	0.939871	1.10569	0.902084
brown	0.290512	ENSG00000152102	FAM168B	A1KXE4	130074				High	Enhanced	6.35437	0.0645818	1.04578	0.0828302	0.379688	0.409188	0.412735	0.709441	0.812866	0.638035
brown	0.32895	ENSG00000115762	PLEKHB2	Q96CS7	55041				Not detected	Approved	5.10143	0.119541	1.08639	0.0190257	0.185527	1.53009	0.633494	0.722732	1.37426	0.238225
blue	0.763533	ENSG00000173272	MZT2A	Q6P582	653784				Not detected	Approved	2.19797	-0.163464	0.892878	0.38669	0.729914	1.12436	0.590064	0.965038	1.36013	0.57869
brown	0.897413	ENSG00000082258	CCNT2	O60583	905				High	Supported	4.69284	0.135268	1.0983	0.175323	0.525375	0.954375	0.908978	0.58208	1.16706	0.175436
brown	0.666632	ENSG00000115839	RAB3GAP1	Q15042	22930				Not detected	Approved	5.8299	-0.0309366	0.978785	0.537269	0.824117	0.117825	0.0120275	0.476358	0.458081	0.0437905
green	0.518958	ENSG00000048991	R3HDM1	Q15032	23518						5.18799	0.0740187	1.05264	0.411545	0.748801	2.93891	0.00809215	1.44176	2.23709	0.0869156
brown	0.906613	ENSG00000144224	UBXN4	Q92575	23190				Medium	Approved	6.25599	0.039844	1.028	0.617824	0.86447	0.67622	0.461225	0.614554	0.676139	0.349735
brown	0.110008	ENSG00000076003	MCM6	Q14566	4175				Medium	Enhanced	3.42496	-0.0106067	0.992675	0.860592	0.957915	0.349374	0.103562	0.902606	0.535752	0.210453
brown	0.79052	ENSG00000115866	DARS1	P14868	1615				Not detected	Enhanced	5.72593	-0.0770573	0.947989	0.16637	0.513438	0.55797	0.39566	0.655683	0.74402	0.479591
blue	0.145614	ENSG00000121966	CXCR4	P61073	7852						0.289591	0.00764253	1.00531	0.961294	0.989658	1.10414	0.72106	0.751984	1.02199	0.645179
brown	0.897099	ENSG00000144228	SPOPL	Q6IQ16	339745				Medium	Uncertain	2.96579	0.0195615	1.01365	0.886748	0.967169	0.920276	0.767457	1.13646	1.00889	0.921491
green	0.642936	ENSG00000169554	ZEB2	O60315	9839	zinc finger E-box binding homeobox 2	zf-C2H2		Not detected	Approved	4.41569	0.0213929	1.01494	0.828471	0.947917	0.912778	0.856115	0.820128	0.683207	0.578154
brown	0.64468	ENSG00000121989	ACVR2A	P27037	92				Medium	Approved	3.10147	0.194657	1.14445	0.0372302	0.257733	1.12358	0.787415	0.882593	0.772296	0.776865
brown	0.861292	ENSG00000115947	ORC4	O43929	5000				Medium	Approved	4.22248	-0.0355463	0.975662	0.662652	0.885552	0.75981	0.548239	0.911738	0.805807	0.844928
brown	0.603773	ENSG00000135999	EPC2	Q52LR7	26122	enhancer of polycomb homolog 2 (Drosophila)	Transcription Co-factor		High	Uncertain	4.01996	0.0284558	1.01992	0.733586	0.91407	0.698993	0.504181	0.853586	0.765979	0.762915
brown	0.692557	ENSG00000168288	MMADHC	Q9H3L0	27249				Medium	Supported	6.27121	0.0370763	1.02603	0.560713	0.836212	0.577104	0.334002	0.812415	0.778667	0.75667
brown	0.205546	ENSG00000115963	RND3	P61587	390				Medium	Uncertain	1.8869	0.439156	1.35581	0.0124571	0.148167	1.30857	0.261514	1.10513	1.03978	0.961464
tan	0.551034	ENSG00000123609	NMI	Q13287	9111				Medium	Approved	1.17119	0.0707197	1.05024	0.574939	0.8419	0.768291	0.366658	0.405867	0.585113	0.0530219
brown	0.825475	ENSG00000080345	RIF1	Q5UIP0	55183				Low	Supported	4.83917	-0.0107694	0.992563	0.927442	0.980313	0.771829	0.483911	0.651371	0.825029	0.493379
blue	0.258689	ENSG00000183091	NEB	P20929	4703				High	Enhanced	13.8001	-0.171298	0.888043	0.0440843	0.280958	3.39358	0.0536663	1.01357	1.6549	0.26807
brown	0.89798	ENSG00000162980	ARL5A	Q9Y689	26225				Not detected	Approved	5.18984	-0.0645655	0.956233	0.657962	0.883719	0.688932	0.193414	0.57142	0.708734	0.290598
brown	0.851276	ENSG00000115145	STAM2	O75886	10254				High	Enhanced	3.21156	0.00748011	1.0052	0.941788	0.984158	0.665335	0.298681	0.865716	0.888846	0.908524
brown	0.526812	ENSG00000157827	FMNL2	Q96PY5	114793				Not detected	Enhanced	4.66575	0.137808	1.10023	0.254066	0.618275	1.16001	0.690781	1.08811	1.30804	0.75323
brown	0.897638	ENSG00000196504	PRPF40A	O75400	55660				Medium	Approved	5.30271	0.122556	1.08866	0.130735	0.464444	0.694898	0.477602	0.488762	0.6378	0.139921
brown	0.569919	ENSG00000177917	ARL6IP6	Q8N6S5	151188				Medium	Approved	2.37118	0.0531404	1.03752	0.575635	0.842323	0.813963	0.591683	1.01221	0.772142	0.724253
brown	0.137601	ENSG00000153234	NR4A2	P43354	4929	nuclear receptor subfamily 4, group A, member 2	NGFIB-like		Medium	Uncertain	1.11659	0.417027	1.33517	0.152223	0.496293	1.3357	0.0192289	2.34231	3.1272	0.0141001
brown	0.609179	ENSG00000115159	GPD2	P43304	2820				Medium	Enhanced	5.27719	0.108027	1.07775	0.334027	0.694999	0.628271	0.141188	0.837551	0.444331	0.113956
brown	0.337879	ENSG00000115170	ACVR1	Q04771	90				Medium	Approved	3.69215	-0.136735	0.909575	0.252365	0.61649	0.368934	0.00215382	0.466556	0.346311	0.0127868
green	0.854039	ENSG00000144283	PKP4	Q99569	8502				Not detected	Approved	4.2345	0.132047	1.09585	0.158687	0.504553	2.52384	0.0051506	1.17259	2.75695	0.00975737
brown	0.086141	ENSG00000115183	TANC1	Q9C0D5	85461				Not detected	Approved	3.09657	0.247818	1.18741	0.0248318	0.21385	0.977147	0.956912	1.53984	1.20097	0.477371
brown	0.421909	ENSG00000196151	WDSUB1	Q8N9V3	151525						2.03875	-0.0219138	0.984925	0.821127	0.946061	0.698107	0.334506	0.941	0.68417	0.587089
brown	0.800581	ENSG00000123636	BAZ2B	Q9UIF8	29994	bromodomain adjacent to zinc finger domain, 2B	MBD		Medium	Uncertain	4.19127	0.064079	1.04542	0.561461	0.836556	1.60661	0.234078	1.57596	1.76497	0.255554
brown	0.946121	ENSG00000136536	MARCHF7	Q9H992	64844				Medium	Enhanced	5.85269	-0.023874	0.983588	0.788252	0.935848	0.598248	0.249261	0.805965	0.805214	0.782019
brown	0.557787	ENSG00000241399	CD302	Q8IX05	9936						2.17619	-0.0526988	0.964131	0.698519	0.900669	0.553878	0.0429871	0.552031	0.474818	0.0883049
brown	0.692155	ENSG00000115221	ITGB6	P18564	3694				Low	Approved	6.86018	-0.154129	0.898674	0.235213	0.597169	0.50165	0.0188259	0.810529	0.528967	0.240905
brown	0.823747	ENSG00000153250	RBMS1	P29558	5937						4.0856	-0.015835	0.989084	0.863472	0.959164	0.524004	0.134559	0.458513	0.613906	0.100796
brown	0.638949	ENSG00000136560	TANK	Q92844	10010				Medium	Approved	4.76189	0.052243	1.03688	0.360551	0.714151	0.891772	0.85067	0.703946	0.816051	0.616844
brown	0.482299	ENSG00000115233	PSMD14	O00487	10213				Low	Approved	5.39384	-0.0551185	0.962515	0.394421	0.735416	1.47042	0.560629	1.01092	1.17203	0.889285
brown	0.158562	ENSG00000115290	GRB14	Q14449	2888				Medium	Uncertain	1.78405	0.477283	1.39212	0.0313182	0.238367	1.00789	0.961155	1.36733	1.2107	0.68559
brown	0.757083	ENSG00000123607	TTC21B	Q7Z4L5	79809				Not detected	Supported	4.44061	-0.0992553	0.933515	0.179319	0.53085	1.12471	0.821421	0.954241	1.18503	0.825286
brown	0.701099	ENSG00000136546	SCN7A	Q01118	6332				Medium	Approved	3.03816	-0.520794	0.696988	0.00508785	0.0926645	0.660424	0.0415341	0.568822	0.393773	0.0395355
brown	0.465442	ENSG00000163092	XIRP2	A4UGR9	129446				Medium	Enhanced	11.2722	-0.289825	0.818001	0.0319565	0.240156	1.59071	0.122594	1.47499	1.28859	0.554018
lightgreen	0.753671	ENSG00000198648	STK39	Q9UEW8	27347				Not detected	Enhanced	1.08972	0.0783018	1.05577	0.609705	0.861185	1.01297	0.965851	0.89118	0.874182	0.923731
brown	0.523669	ENSG00000172292	CERS6	Q6ZMG9	253782	ceramide synthase 6	Homeobox		Not detected	Approved	3.31696	0.301063	1.23205	0.0332758	0.245886	0.809172	0.451284	0.850003	0.597555	0.373952
grey	0.168929	ENSG00000163072	NOSTRIN	Q8IVI9	115677				Medium	Approved	2.15687	0.0804546	1.05735	0.51756	0.813495	2.08142	0.0151132	1.4466	2.92396	0.0117615
brown	0.282587	ENSG00000239474	KLHL41	O60662	10324				High	Enhanced	12.2413	0.11745	1.08482	0.0959254	0.405589	1.70075	0.369473	1.66325	1.39306	0.379851
brown	0.570799	ENSG00000138399	FASTKD1	Q53R41	79675				Medium	Approved	3.87332	-0.327745	0.796781	0.00818248	0.119642	0.689253	0.278982	0.696383	0.612892	0.368276
brown	0.926645	ENSG00000138398	PPIG	Q13427	9360				High	Supported	5.03526	-0.00853719	0.9941	0.941581	0.984127	0.708246	0.335762	0.62703	0.715151	0.385818
brown	0.773605	ENSG00000213160	KLHL23	Q8NBE8	151230, 100526832						3.82673	-0.14572	0.903928	0.193568	0.547746	1.01096	0.972844	0.84063	1.22078	0.617539
brown	0.784692	ENSG00000138385	SSB	P05455	6741				Medium	Supported	5.0843	0.040292	1.02832	0.548409	0.829572	0.811857	0.731343	0.644251	1.13465	0.294451
brown	0.651911	ENSG00000138382	METTL5	Q9NRN9	29081				Medium	Uncertain	4.34834	-0.117931	0.921508	0.0893789	0.39433	0.409613	0.121939	1.17207	0.709319	0.399104
brown	0.871103	ENSG00000144357	UBR3	Q6ZT12	130507				Medium	Approved	7.5607	-0.179227	0.883176	0.149339	0.492509	0.598308	0.145695	0.781851	0.748866	0.687192
brown	0.39225	ENSG00000115806	GORASP2	Q9H8Y8	26003				Not detected	Enhanced	5.05441	-0.139426	0.90788	0.00154746	0.0491094	0.0552703	0.0111677	0.509915	0.384397	0.0268975
cyan	0.741814	ENSG00000071967	CYBRD1	Q53TN4	79901				Not detected	Approved	4.43362	-0.165412	0.891674	0.204497	0.560257	0.5215	0.0201783	0.898568	0.528779	0.19226
darkgreen	0.736503	ENSG00000115840	SLC25A12	O75746	8604				Low	Enhanced	7.57546	-0.206798	0.866458	0.0065101	0.106574	0.364364	0.0806375	0.932158	0.526549	0.202068
brown	0.69283	ENSG00000128708	HAT1	O14929	8520				Low	Supported	5.18255	-0.184071	0.880216	0.0111626	0.139751	0.891983	0.826943	0.607641	0.792165	0.39597
blue	0.073556	ENSG00000172878	METAP1D	Q6UB28	254042						3.52935	-0.13934	0.907934	0.0422955	0.274353	2.92877	0.0776222	1.11041	1.24449	0.831826
brown	0.446574	ENSG00000091409	ITGA6	P23229	3655				Not detected	Enhanced	5.01953	-0.250985	0.840322	0.0615455	0.331373	0.760875	0.444997	0.893077	0.957611	0.949894
brown	0.77329	ENSG00000152256	PDK1	Q15118	5163				Low	Approved	3.68229	-0.0239088	0.983564	0.774138	0.930979	0.97865	0.964042	0.732566	0.886743	0.681398
brown	0.677221	ENSG00000091436	MAP3K20	Q9NYL2	51776				Not detected	Approved	9.33785	0.0226492	1.01582	0.84463	0.953072	0.988222	0.975427	1.00457	1.03703	0.994348
brown	0.324552	ENSG00000144354	CDCA7	Q9BWT1	83879						1.67912	0.143709	1.10474	0.418879	0.753217	0.915417	0.596488	0.495711	0.718064	0.149962
brown	0.859392	ENSG00000172845	SP3	Q02447	6670	Sp3 transcription factor	zf-C2H2		Low	Supported	4.88207	0.0705904	1.05015	0.413849	0.750257	0.46402	0.138717	0.519958	0.51544	0.103615
brown	0.600154	ENSG00000138430	OLA1	Q9NTK5	29789				Medium	Approved	5.84584	0.0934801	1.06694	0.109097	0.429852	1.67952	0.398256	2.43798	1.66365	0.0614547
brown	0.492429	ENSG00000138433	CIR1	Q86X95	9541	corepressor interacting with RBPJ, 1	Transcription Co-factor		Medium	Approved	4.30842	-0.0112683	0.99222	0.875134	0.962136	0.940385	0.907587	0.77407	0.919275	0.774919
brown	0.865185	ENSG00000144306	SCRN3	Q0VDG4	79634				Medium	Approved	4.88832	-0.0960428	0.935596	0.259661	0.623649	0.554194	0.161628	0.678954	0.541817	0.247361
brown	0.701555	ENSG00000163328	GPR155	Q7Z3F1	151556				Not detected	Approved	3.49589	-0.0367061	0.974878	0.725186	0.910262	0.709153	0.321126	1.22762	0.628508	0.212044
cyan	0.68485	ENSG00000115935	WIPF1	O43516	7456				Not detected	Enhanced	2.24053	-0.223843	0.856282	0.0554716	0.313844	0.487178	0.0299226	0.548546	0.559481	0.151639
skyblue	0.717276	ENSG00000138435	CHRNA1	P02708	1134				High	Enhanced	4.57421	0.168708	1.12405	0.447199	0.769917	1.33001	0.127998	1.14448	1.53946	0.487097
brown	0.843495	ENSG00000115966	ATF2	P15336	1386	activating transcription factor 2	TF_bZIP		Not detected	Supported	4.10579	0.102529	1.07365	0.332744	0.694011	0.757202	0.489843	0.660942	0.727892	0.472299
black	0.897109	ENSG00000154518	ATP5MC3	P48201	518						7.42306	-0.227249	0.854262	0.0172922	0.177083	0.933771	0.868212	0.836903	0.927184	0.887208
brown	0.754235	ENSG00000144320	LNPK	Q9C0E8	80856				Medium	Approved	5.14602	0.115008	1.08298	0.353407	0.708514	0.331743	0.000858996	0.592511	0.246823	0.00262379
brown	0.172134	ENSG00000175879	HOXD8	P13378	3234	homeobox D8	Homeobox				1.29646	-0.142234	0.906115	0.373821	0.722131	0.824503	0.424616	0.921711	0.734607	0.68141
black	0.773895	ENSG00000128654	MTX2	O75431	10651				Medium	Approved	4.96949	-0.16432	0.892349	0.00660757	0.10732	1.93949	0.357998	0.656369	1.29679	0.200878
brown	0.894866	ENSG00000170144	HNRNPA3	P51991	220988				Medium	Supported	6.81566	0.0859901	1.06142	0.261472	0.626111	0.941433	0.903479	0.427757	1.11509	0.0325314
brown	0.765088	ENSG00000116044	NFE2L2	Q16236	4780	nuclear factor, erythroid 2-like 2	TF_bZIP		Medium	Supported	5.26931	-0.0696133	0.952893	0.349171	0.707587	0.769221	0.585014	0.716466	0.685264	0.503777
brown	0.908131	ENSG00000018510	AGPS	O00116	8540				Low	Supported	4.23069	0.0153343	1.01069	0.866033	0.959868	0.677413	0.382958	0.775499	0.839604	0.760876
green	0.466068	ENSG00000155636	RBM45	Q8IUH3	129831				Medium	Approved	1.71988	0.176839	1.1304	0.0338395	0.247886	5.30112	0.00264519	1.93523	3.30195	0.00990494
brown	0.442966	ENSG00000079156	OSBPL6	Q9BZF3	114880				High	Enhanced	5.42635	0.314577	1.24365	0.000952717	0.037222	1.2773	0.572366	1.36928	1.4853	0.525459
brown	0.712036	ENSG00000180228	PRKRA	O75569	8575				Not detected	Approved	5.86274	-0.010808	0.992536	0.81767	0.945387	0.249028	0.0917969	1.08577	0.610805	0.267691
brown	0.678158	ENSG00000204311	PJVK	Q0ZLH3	494513						1.58794	0.0301697	1.02113	0.762078	0.92515	1.16384	0.681501	1.07395	1.0797	0.972664
blue	-0.0741189	ENSG00000079150	FKBP7	Q9Y680	51661				Low	Approved	1.57267	-0.0123889	0.991449	0.901307	0.971918	1.2052	0.616572	0.807344	1.34534	0.384776
brown	0.281726	ENSG00000155657	TTN	Q8WZ42	7273				Medium	Enhanced	14.7414	-0.179058	0.883279	0.0896635	0.394668	1.13122	0.83514	0.579666	0.712066	0.315099
brown	0.682878	ENSG00000187231	SESTD1	Q86VW0	91404				Low	Approved	3.19563	-0.15472	0.898307	0.079728	0.373853	0.735933	0.505259	0.718946	0.875473	0.664431
brown	0.201738	ENSG00000144331	ZNF385B	Q569K4	151126						3.51017	-0.223213	0.856656	0.0390066	0.264361	0.975525	0.945749	0.861951	0.989638	0.906172
brown	0.749184	ENSG00000163510	CWC22	Q9HCG8	57703				High	Approved	3.60441	-0.0818533	0.944843	0.194839	0.549155	0.303587	0.0577434	0.892741	0.744058	0.715306
brown	0.765569	ENSG00000138434	ITPRID2	P28290	6744			Cytoplasm, Plasma membrane, Secreted (curated)	Not detected	Uncertain	6.30519	0.0732718	1.0521	0.390981	0.732558	0.60614	0.306765	0.470704	0.641101	0.107209
brown	0.736602	ENSG00000077232	DNAJC10	Q8IXB1	54431				Medium	Approved	4.54756	0.10805	1.07777	0.186632	0.539233	1.2952	0.632808	1.17192	1.1266	0.900356
brown	0.0103922	ENSG00000162998	FRZB	Q92765	2487			Secreted (curated)			3.71901	-0.226101	0.854942	0.448934	0.771468	1.05931	0.621003	0.9307	1.09624	0.901248
brown	0.86732	ENSG00000061676	NCKAP1	Q9Y2A7	10787				Low	Enhanced	6.7916	-0.0962974	0.935431	0.32199	0.68623	0.437134	0.0509565	0.496439	0.423295	0.0398986
brown	0.507335	ENSG00000163002	NUP35	Q8NFH5	129401				Low	Enhanced	2.31952	-0.025108	0.982747	0.773136	0.930583	0.679493	0.221943	0.931178	0.337192	0.013417
brown	0.862928	ENSG00000065548	ZC3H15	Q8WU90	55854				Medium	Enhanced	5.05942	0.0406707	1.02859	0.571753	0.840436	1.09686	0.861494	1.45746	0.976986	0.451073
brown	0.86565	ENSG00000138448	ITGAV	P06756	3685				Not detected	Supported	4.76232	-0.143967	0.905027	0.359458	0.713506	0.889545	0.62188	1.83334	1.00301	0.138759
brown	0.702249	ENSG00000064989	CALCRL	Q16602	10203				Medium	Uncertain	2.65252	-0.0369086	0.974741	0.834184	0.949516	0.793457	0.293381	1.11032	0.540549	0.149224
brown	0.590255	ENSG00000003436	TFPI	P10646	7035				Medium	Supported	3.19219	-0.170965	0.888248	0.209919	0.566353	0.602605	0.0935674	0.525746	0.406941	0.0395111
cyan	0.757759	ENSG00000168542	COL3A1	P02461	1281			Secreted (curated)	Not detected	Approved	5.53362	-0.609983	0.655204	0.000819586	0.0346442	0.780976	0.223785	0.948381	0.776938	0.757628
cyan	0.70546	ENSG00000204262	COL5A2	P05997	1290			Secreted (curated)			3.6947	-0.201093	0.869891	0.0481836	0.293505	0.484979	0.0819746	0.691516	0.712844	0.513379
brown	0.629275	ENSG00000115368	WDR75	Q8IWA0	84128						3.78364	0.0738691	1.05254	0.29197	0.657118	1.43077	0.542419	0.682736	1.3768	0.176517
brown	0.408896	ENSG00000138449	SLC40A1	Q9NP59	30061				Low	Approved	6.23147	-0.158952	0.895675	0.13836	0.475353	0.673845	0.242661	1.53281	0.704201	0.111965
brown	0.819426	ENSG00000138381	ASNSD1	Q9NWL6	54529				High	Approved	5.49112	-0.074246	0.949838	0.270177	0.63465	0.654342	0.4246	0.817171	0.770799	0.754358
brown	0.460601	ENSG00000128694	OSGEPL1	Q9H4B0	64172				Not detected	Uncertain	2.97005	-0.125862	0.916456	0.119159	0.446546	0.491612	0.184989	0.894381	0.743465	0.730039
brown	0.731494	ENSG00000128699	ORMDL1	Q9P0S3	94101						4.47271	0.172468	1.12698	0.0234002	0.206831	0.423319	0.0800816	0.841689	0.496026	0.167164
brown	0.762774	ENSG00000064933	PMS1	P54277	5378	PMS1 postmeiotic segregation increased 1 (S. cerevisiae)	HMG				3.1194	0.0768234	1.05469	0.375692	0.722747	0.995781	0.99164	0.804279	0.9253	0.826272
brown	0.474839	ENSG00000187699	C2orf88	Q9BSF0	84281				Low	Approved	3.48231	0.126912	1.09195	0.372842	0.721647	1.16168	0.641114	0.731728	1.52608	0.14424
brown	0.503637	ENSG00000198130	HIBCH	Q6NVY1	26275				Low	Enhanced	4.60931	-0.174507	0.88607	0.16493	0.51174	0.516159	0.0207592	0.552007	0.479954	0.0928561
brown	0.197077	ENSG00000151689	INPP1	P49441	3628				Not detected	Supported	3.09962	-0.153596	0.899007	0.0757172	0.364418	0.789123	0.629233	0.647631	0.91728	0.474624
brown	0.69599	ENSG00000151690	MFSD6	Q6ZSS7	54842				Medium	Approved	2.5559	-0.0701029	0.95257	0.50179	0.804326	0.439706	0.0523317	1.11165	0.593958	0.245921
brown	0.765071	ENSG00000138386	NAB1	Q13506	4664	NGFI-A binding protein 1 (EGR1 binding protein 1)	Transcription Co-factor		Not detected	Uncertain	2.91117	0.0999805	1.07176	0.356187	0.711341	0.611174	0.201158	0.733099	0.527709	0.228297
brown	0.871141	ENSG00000115419	GLS	O94925	2744				Not detected	Enhanced	4.35073	0.118436	1.08556	0.383475	0.727284	1.01789	0.953433	0.847712	1.03318	0.849473
tan	0.775215	ENSG00000115415	STAT1	P42224	6772	signal transducer and activator of transcription 1, 91kDa	STAT		Not detected	Approved	5.37206	0.119417	1.0863	0.372101	0.721355	0.75593	0.336619	0.458264	0.426628	0.0296309
brown	0.437386	ENSG00000128641	MYO1B	O43795	4430				Not detected	Approved	3.74489	-0.0392502	0.973161	0.685826	0.896111	0.728962	0.501004	1.01163	0.641231	0.412901
brown	0.559101	ENSG00000168497	CAVIN2	O95810	8436				Not detected	Enhanced	4.46262	-0.0872464	0.941318	0.42898	0.759771	0.643417	0.325076	0.437746	0.456774	0.0341672
brown	0.545746	ENSG00000119041	GTF3C3	Q9Y5Q9	9330						4.47017	-0.0411356	0.97189	0.4416	0.766587	0.353678	0.220326	0.499627	0.631968	0.171936
lightgreen	0.803921	ENSG00000115524	SF3B1	O75533	23451				Medium	Approved	7.6383	-0.0721025	0.951251	0.1799	0.53147	0.163589	0.0354835	0.934437	0.480405	0.129505
brown	0.781468	ENSG00000115520	COQ10B	Q9H8M1	80219				Not detected	Approved	2.67135	0.0291012	1.02038	0.792791	0.938301	0.771396	0.439414	0.556062	0.835606	0.263423
brown	0.701673	ENSG00000144381	HSPD1	P10809	3329				Not detected	Supported	6.71749	-0.203036	0.86872	0.00735478	0.114171	0.968474	0.949012	1.12401	1.2468	0.83332
brown	0.91678	ENSG00000115540	MOB4	Q9Y3A3	25843				Medium	Approved	5.18485	0.00192345	1.00133	0.981948	0.994397	0.690791	0.415085	0.780605	0.698884	0.582436
brown	0.557149	ENSG00000115896	PLCL1	Q15111	5334				Low	Enhanced	5.34302	-0.0343715	0.976457	0.774609	0.93107	0.443062	0.0154392	0.345532	0.394655	0.0048695
brown	0.262333	ENSG00000226124	FTCDNL1	E5RQL4	348751						2.14112	0.0124571	1.00867	0.882643	0.965616	0.965609	0.936299	1.00263	1.03449	0.994445
brown	0.872149	ENSG00000178074	C2orf69	Q8N8R5	205327			Secreted (curated)	Low	Approved	3.44427	0.0427466	1.03007	0.758472	0.923531	0.893379	0.694577	0.65089	0.843375	0.488323
brown	0.803098	ENSG00000162971	TYW5	A2RUC4	129450						2.15242	0.0721328	1.05127	0.454239	0.77518	0.943993	0.893914	1.05476	0.975881	0.977134
brown	0.468618	ENSG00000162972	MAIP1	Q8WWC4	79568				Medium	Approved	3.05916	-0.115787	0.922879	0.0514476	0.302587	0.314855	0.0740448	1.37538	0.540007	0.0541126
brown	0.138937	ENSG00000196141	SPATS2L	Q9NUQ6	26010				Not detected	Uncertain	5.32643	0.151852	1.11099	0.0247552	0.213729	0.522313	0.275515	1.09338	0.700097	0.4597
blue	-0.0432381	ENSG00000155729	KCTD18	Q6PI47	130535				Not detected	Approved	3.06332	-0.0442557	0.96979	0.399695	0.739906	1.0747	0.931381	0.553676	1.15932	0.143038
cyan	0.503868	ENSG00000138356	AOX1	Q06278	316				Not detected	Enhanced	1.34072	0.260249	1.19769	0.195569	0.549887	0.6983	0.0802352	0.542035	0.430397	0.0571747
brown	0.633177	ENSG00000082153	BZW1	Q7L1Q6	9689				Low	Uncertain	4.43728	0.00935555	1.00651	0.900912	0.971918	2.06787	0.241193	0.639617	1.18346	0.244447
brown	0.708776	ENSG00000013441	CLK1	P49759	1195				Not detected	Approved	7.16947	0.211396	1.15781	0.0357109	0.253349	1.1275	0.744832	1.64361	1.20563	0.360923
brown	0.449944	ENSG00000240344	PPIL3	Q9H2H8	53938				Low	Approved	3.31329	-0.0117608	0.991881	0.869909	0.960725	0.520457	0.226401	0.413929	0.768926	0.0682564
brown	0.222579	ENSG00000196290	NIF3L1	Q9GZT8	60491				Medium	Supported	3.68541	-0.0993685	0.933441	0.0401106	0.267919	0.235186	0.132212	0.549318	0.619001	0.205339
brown	0.493897	ENSG00000115942	ORC2	Q13416	4999	origin recognition complex, subunit 2	Transcription Co-factor		Not detected	Enhanced	3.9371	0.120583	1.08717	0.0770923	0.367235	0.917062	0.887115	0.473712	0.930636	0.122352
brown	0.896787	ENSG00000155744	FAM126B	Q8IXS8	285172				Medium	Uncertain	3.01909	0.0982792	1.0705	0.585103	0.847706	0.943166	0.79327	1.09001	0.934925	0.918927
black	0.859749	ENSG00000119013	NDUFB3	O43676	4709				Medium	Enhanced	6.379	-0.227707	0.853991	0.000674854	0.030912	0.639241	0.426799	0.716949	0.763615	0.606078
brown	0.175532	ENSG00000003402	CFLAR	O15519	8837				Medium	Uncertain	7.78506	0.0180805	1.01261	0.77324	0.930583	3.90785	0.0502215	0.938976	1.93575	0.0886555
brown	0.665069	ENSG00000115993	TRAK2	O60296	66008				High	Uncertain	4.75575	-0.0628136	0.957395	0.457006	0.776947	0.388901	0.0855472	0.403957	0.606199	0.0434531
brown	0.504774	ENSG00000155755	TMEM237	Q96Q45	65062				Not detected	Enhanced	4.58639	0.0425607	1.02994	0.492218	0.798262	1.14972	0.817182	0.774586	1.30292	0.381431
greenyellow	0.716149	ENSG00000003393	ALS2	Q96Q42	57679				Low	Enhanced	5.06775	-0.0307868	0.978886	0.610282	0.861185	0.279063	0.11942	0.812311	0.663755	0.538672
brown	0.110949	ENSG00000155760	FZD7	O75084	8324				Medium	Approved	4.27414	0.123718	1.08954	0.312838	0.677596	0.999738	0.999333	0.697878	1.0242	0.524524
brown	0.793208	ENSG00000116030	SUMO1	P63165	7341	small ubiquitin-like modifier 1	Transcription Co-factor		High	Supported	5.50487	0.0154608	1.01077	0.803304	0.941339	0.445149	0.175826	1.07585	0.564952	0.211627
brown	0.748248	ENSG00000055044	NOP58	Q9Y2X3	51602				Medium	Supported	4.68377	0.0675292	1.04792	0.330389	0.692074	1.64387	0.340781	0.611138	1.26378	0.170339
brown	0.895201	ENSG00000204217	BMPR2	Q13873	659				Medium	Approved	4.94155	-0.0214631	0.985233	0.849278	0.954957	1.07607	0.841617	0.720625	1.08932	0.526609
brown	0.279152	ENSG00000163596	ICA1L	Q8NDH6	130026				Low	Approved	2.86448	-0.0390442	0.9733	0.725206	0.910262	1.43054	0.362322	0.677513	1.53655	0.111407
brown	0.526879	ENSG00000138442	WDR12	Q9GZL7	55759				Low	Uncertain	3.93861	-0.161635	0.894011	0.0311182	0.237564	0.763183	0.646384	1.09867	1.05777	0.965895
brown	0.546097	ENSG00000119004	CYP20A1	Q6UW02	57404				Not detected	Uncertain	1.85619	0.04331	1.03048	0.597254	0.85446	0.685864	0.533485	0.665067	0.742017	0.487041
brown	0.630709	ENSG00000138443	ABI2	Q9NYB9	10152				Not detected	Enhanced	3.90588	0.0824234	1.0588	0.418726	0.753217	0.799584	0.620225	0.68233	0.993778	0.517627
brown	0.436538	ENSG00000173166	RAPH1	Q70E73	65059				Not detected	Approved	3.82287	0.390424	1.31078	0.00477041	0.0890716	0.923017	0.791868	1.2596	0.90462	0.657297
brown	0.840833	ENSG00000114933	INO80D	Q53TQ3	54891				Medium	Approved	4.19029	0.0774483	1.05515	0.477909	0.789963	1.06354	0.872161	0.819052	1.05874	0.777085
brown	0.639523	ENSG00000023228	NDUFS1	P28331	4719				Low	Enhanced	8.59247	-0.283084	0.821832	0.0014946	0.0480626	0.425403	0.045117	0.454324	0.432722	0.0319541
brown	0.855701	ENSG00000204186	ZDBF2	Q9HCK1	57683				Low	Uncertain	3.59583	-0.221798	0.857496	0.161886	0.508581	0.749149	0.234442	0.779571	0.591522	0.379548
brown	0.215519	ENSG00000114948	ADAM23	O75077	8745			Secreted (curated)	Low	Approved	4.17176	0.200167	1.14883	0.0540795	0.31084	0.796704	0.593282	0.843516	0.846348	0.864505
brown	0.807657	ENSG00000118246	FASTKD2	Q9NYY8	22868						4.73311	-0.258258	0.836097	0.009651	0.129557	0.634878	0.229995	0.461909	0.700453	0.102549
brown	0.300944	ENSG00000118263	KLF7	O75840	8609	Kruppel-like factor 7 (ubiquitous)	zf-C2H2		Not detected	Approved	3.17824	0.130783	1.09489	0.161502	0.508265	0.884095	0.791361	0.690229	0.874826	0.587178
brown	0.832928	ENSG00000118260	CREB1	P16220	1385	cAMP responsive element binding protein 1	TF_bZIP		High	Supported	3.44843	-0.0408613	0.972074	0.669858	0.888363	0.865873	0.760183	0.574297	0.70619	0.29182
brown	0.605385	ENSG00000163249	CCNYL1	Q8N7R7	151195				Low	Approved	3.06997	0.114332	1.08247	0.27875	0.644188	0.440885	0.0223952	0.673659	0.449234	0.103625
brown	0.345062	ENSG00000138413	IDH1	O75874	3417				Not detected	Enhanced	4.01501	-0.199454	0.87088	0.0255735	0.217264	0.595801	0.259093	0.983825	0.642522	0.421857
brown	0.76261	ENSG00000115020	PIKFYVE	Q9Y2I7	200576						4.15258	0.0961399	1.06891	0.436636	0.763572	1.0811	0.823676	1.13741	1.30019	0.777916
brown	0.87486	ENSG00000197713	RPE	Q96AT9	6120				Low	Approved	2.66589	0.0529862	1.03741	0.620684	0.866034	0.770713	0.495469	0.39974	0.873079	0.040228
brown	0.719386	ENSG00000144445	KANSL1L	A0AUZ9	151050				Medium	Uncertain	3.88334	-0.0743242	0.949787	0.362712	0.715171	0.776363	0.632189	0.464122	0.845659	0.125747
brown	0.527108	ENSG00000115361	ACADL	P28330	33				Not detected	Enhanced	3.14243	-0.175386	0.885531	0.115557	0.440734	0.737777	0.334619	0.820869	0.800231	0.787465
brown	0.386538	ENSG00000168530	MYL1	P05976	4632				High	Enhanced	12.0487	-0.0380858	0.973946	0.759661	0.924146	0.855908	0.590741	1.28549	1.27782	0.73952
brown	0.90618	ENSG00000115365	LANCL1	O43813	10314				Low	Enhanced	5.45009	0.00786168	1.00546	0.934334	0.982214	0.604793	0.239874	0.738566	0.684268	0.539755
brown	0.292849	ENSG00000138376	BARD1	Q99728	580				Medium	Enhanced	2.80207	0.117667	1.08498	0.466976	0.784212	1.12498	0.646223	1.26992	1.60979	0.414376
brown	0.25744	ENSG00000138363	ATIC	P31939	471				Medium	Supported	4.78353	-0.283985	0.821319	0.00717175	0.112173	0.444383	0.0517931	0.665851	0.536796	0.211566
cyan	0.711007	ENSG00000115414	FN1	P02751	2335			Secreted (curated)	Not detected	Enhanced	5.7919	-0.148903	0.901936	0.287519	0.652718	0.67663	0.116092	0.737918	0.501244	0.163203
brown	0.404773	ENSG00000079246	XRCC5	P13010	7520				Medium	Supported	6.62159	-0.044398	0.969694	0.310565	0.675823	1.30436	0.785122	0.696463	0.758216	0.574936
blue	0.25506	ENSG00000138375	SMARCAL1	Q9NZC9	50485				Not detected	Uncertain	3.20077	-0.106984	0.928527	0.120778	0.448595	0.88861	0.819414	0.592526	0.745824	0.355673
pink	0.93069	ENSG00000197756	RPL37A	P61513	6168				Not detected	Approved	9.13878	0.062933	1.04459	0.491873	0.798262	1.39952	0.480685	0.910082	1.39552	0.447276
blue	0.617944	ENSG00000115457	IGFBP2	P18065	3485			Secreted (curated)			1.83524	-0.163497	0.892858	0.290108	0.654931	1.09425	0.729401	1.30226	1.1839	0.768459
darkgreen	0.640371	ENSG00000115461	IGFBP5	P24593	3488			Secreted (curated)			9.2179	-0.0432805	0.970446	0.724566	0.90978	0.500083	0.0386426	0.950148	0.816105	0.850031
blue	0.39077	ENSG00000079308	TNS1	Q9HBL0	7145				Low	Approved	8.1914	-0.0804716	0.945748	0.239274	0.602026	2.04948	0.203984	1.14689	1.35929	0.700263
pink	0.291953	ENSG00000163466	ARPC2	O15144	10109				Low	Approved	7.20254	0.0620242	1.04393	0.408693	0.74644	1.1786	0.756605	1.12426	1.22718	0.852309
blue	0.71954	ENSG00000127837	AAMP	Q13685	14				Not detected	Approved	5.48838	-0.0315873	0.978343	0.614454	0.863099	3.49365	0.0834393	1.71407	2.05665	0.152817
lightyellow	0.734325	ENSG00000127838	PNKD	Q8N490	25953				Low	Approved	4.16599	-0.100505	0.932706	0.209766	0.566279	2.99053	0.0697836	1.09943	1.92424	0.138555
blue	0.51554	ENSG00000135926	TMBIM1	Q969X1	64114				Medium	Approved	6.69235	-0.140553	0.907172	0.0229932	0.20489	1.27685	0.714003	1.43885	1.15081	0.603412
blue	0.837572	ENSG00000144579	CTDSP1	Q9GZU7	58190						5.22686	-0.190962	0.876022	0.0157551	0.167714	0.834564	0.768024	0.687945	1.0354	0.49109
brown	0.23602	ENSG00000144580	CNOT9	Q92600	9125				Low	Approved	4.59591	-0.0993121	0.933478	0.0428184	0.276587	0.80251	0.814323	1.00678	0.879021	0.915952
darkgreen	0.607374	ENSG00000115556	PLCD4	Q9BRC7	84812				Medium	Enhanced	7.46751	0.010484	1.00729	0.897696	0.97106	0.57838	0.267657	1.21374	0.787386	0.51155
blue	0.63902	ENSG00000115568	ZNF142	P52746	7701	zinc finger protein 142	zf-C2H2				3.92014	-0.117698	0.921657	0.153006	0.497109	1.31715	0.592482	0.592466	1.03976	0.246393
blue	0.578084	ENSG00000074582	BCS1L	Q9Y276	617				Medium	Supported	4.18414	-0.0654992	0.955615	0.362764	0.715171	2.34489	0.162177	0.699754	1.7035	0.0531753
blue	0.549703	ENSG00000163481	RNF25	Q96BH1	64320						3.018	0.0204201	1.01425	0.782406	0.934361	2.24491	0.264412	1.26867	1.3161	0.73493
blue	0.253317	ENSG00000163482	STK36	Q9NRP7	27148				Medium	Approved	3.39647	0.147419	1.10759	0.0414105	0.271599	2.57357	0.0845169	1.09057	1.83198	0.179968
brown	0.0321028	ENSG00000135912	TTLL4	Q14679	9654				Low	Approved	2.7905	0.0520866	1.03676	0.564459	0.836986	0.703996	0.387655	1.02821	0.680641	0.481671
midnightblue	0.711032	ENSG00000135929	CYP27A1	Q02318	1593				Low	Enhanced	4.24847	0.0724248	1.05148	0.503951	0.805582	0.861341	0.724285	0.559548	1.06326	0.17549
midnightblue	0.815991	ENSG00000115592	PRKAG3	Q9UGI9	53632						5.54544	0.531225	1.44516	0.00223454	0.0598324	0.679426	0.0802873	0.616742	0.499365	0.140025
blue	0.677254	ENSG00000115649	CNPPD1	Q9BV87	27013				Not detected	Uncertain	4.96511	-0.140095	0.907459	0.0388371	0.263742	2.71219	0.103128	1.5961	1.85565	0.230965
green	0.734227	ENSG00000144567	RETREG2	Q8NC44	79137				Not detected	Approved	3.85142	-0.0430353	0.970611	0.53648	0.823789	1.68274	0.444549	0.529503	0.866704	0.192676
blue	0.306834	ENSG00000158552	ZFAND2B	Q8WV99	130617				Medium	Uncertain	3.24016	0.223731	1.16775	0.00463145	0.0876206	1.64215	0.418164	0.64325	1.16298	0.270713
blue	0.678046	ENSG00000198925	ATG9A	Q7Z3C6	79065				Not detected	Uncertain	6.57601	-0.123499	0.917959	0.150497	0.493914	1.93745	0.263059	1.17864	1.35583	0.702729
blue	0.486308	ENSG00000163516	ANKZF1	Q9H8Y5	55139				Medium	Approved	4.98547	0.0862134	1.06158	0.190366	0.5439	2.64265	0.133894	1.23331	1.62828	0.416105
blue	0.380881	ENSG00000115661	STK16	O75716	8576				Low	Approved	2.22936	0.074199	1.05278	0.407712	0.745545	2.09713	0.12407	1.01887	2.00843	0.0741477
blue	0.20142	ENSG00000127824	TUBA4A	P68366	7277				Not detected	Approved	7.54059	-0.123334	0.918064	0.218413	0.57595	2.88429	0.0163594	1.09212	2.36879	0.0382174
blue	0.8335	ENSG00000135924	DNAJB2	P25686	3300				Medium	Approved	6.3088	0.00581224	1.00404	0.941983	0.984158	2.42123	0.159778	0.960572	1.73434	0.189434
blue	0.650258	ENSG00000123992	DNPEP	Q9ULA0	23549				Low	Enhanced	5.20091	-0.078489	0.947049	0.229397	0.589076	1.52612	0.496863	0.589151	1.35044	0.0967495
blue	0.766453	ENSG00000175084	DES	P17661	1674				High	Enhanced	12.992	-0.0203598	0.985987	0.859014	0.957517	1.43532	0.409628	1.04424	1.35131	0.668155
blue	0.784064	ENSG00000072195	SPEG	Q15772	10290				Medium	Enhanced	8.22783	-0.353719	0.782564	0.0073142	0.113905	1.24126	0.542097	1.0222	1.75435	0.207921
blue	0.595677	ENSG00000144591	GMPPA	Q96IJ6	29926				Not detected	Approved	3.49836	-0.156879	0.896963	0.0395254	0.266131	2.37438	0.225349	0.823911	1.18438	0.621915
blue	0.823761	ENSG00000123989	CHPF	Q8IZ52	79586				Not detected	Approved	1.78298	0.0981515	1.0704	0.641114	0.875331	1.59553	0.0634923	1.69476	2.03024	0.163351
blue	0.874822	ENSG00000124006	OBSL1	O75147	23363				Medium	Approved	6.20015	0.103165	1.07413	0.444061	0.767854	1.48357	0.227019	1.1238	1.83702	0.192083
blue	0.705136	ENSG00000144589	STK11IP	Q8N1F8	114790				Not detected	Approved	2.63264	0.0424292	1.02985	0.600822	0.856199	3.1325	0.0457407	1.21059	1.99569	0.130514
lightgreen	0.64125	ENSG00000116106	EPHA4	P54764	2043				Not detected	Enhanced	2.008	0.0043913	1.00305	0.974215	0.993151	1.07973	0.797644	0.975015	0.87086	0.927609
brown	0.504022	ENSG00000116120	FARSB	Q9NSD9	10056				Medium	Enhanced	5.05197	-0.0929014	0.937635	0.0644728	0.339032	1.63851	0.511658	1.54427	1.40746	0.461117
brown	0.697966	ENSG00000123983	ACSL3	O95573	2181				High	Approved	5.5136	-0.011359	0.992157	0.922961	0.979139	0.965637	0.917773	0.898493	1.05798	0.906361
brown	0.803579	ENSG00000085449	WDFY1	Q8IWB7	57590				High	Approved	4.11808	0.0938357	1.0672	0.280634	0.646177	0.490358	0.141593	0.823825	0.609954	0.419039
black	0.756408	ENSG00000135900	MRPL44	Q9H9J2	65080				Medium	Approved	4.70553	-0.0742094	0.949863	0.137954	0.47516	0.254778	0.116953	0.746849	0.755231	0.645582
brown	0.762297	ENSG00000036257	CUL3	Q13618	8452				Medium	Supported	6.642	0.0369818	1.02597	0.539713	0.824909	0.699274	0.559484	0.936607	0.963159	0.983669
blue	0.137213	ENSG00000169047	IRS1	P35568	3667				Low	Uncertain	5.10313	-0.00755078	0.99478	0.963792	0.990468	0.92167	0.730393	1.61083	1.1061	0.387258
brown	0.509252	ENSG00000144468	RHBDD1	Q8TEB9	84236				Medium	Approved	3.35003	-0.0290149	0.980089	0.612782	0.862194	0.870516	0.839905	0.938926	1.04314	0.958352
brown	0.254315	ENSG00000081052	COL4A4	P53420	1286			Secreted (curated)			4.7801	0.212491	1.15869	0.0493906	0.296392	0.356195	0.00387029	0.605372	0.376124	0.0276302
brown	0.320883	ENSG00000169031	COL4A3	Q01955	1285			Secreted (curated)	Not detected	Approved	5.88376	0.301649	1.23255	0.0182794	0.181739	0.55914	0.0537338	0.687112	0.585106	0.332671
brown	0.255709	ENSG00000168958	MFF	Q9GZY8	56947				Not detected	Enhanced	5.60981	-0.00565246	0.99609	0.903911	0.972408	1.47718	0.651805	1.02352	1.1016	0.961145
brown	0.914832	ENSG00000173744	AGFG1	P52594	3267				Not detected	Approved	4.61644	0.021913	1.0153	0.794337	0.9387	1.12901	0.807609	0.958708	0.988653	0.992407
brown	0.22634	ENSG00000153823	PID1	Q7Z2X4	55022				Low	Approved	1.8547	-0.0899197	0.939575	0.439347	0.765555	0.612618	0.09727	0.768143	0.554386	0.280709
brown	0.619496	ENSG00000153827	TRIP12	Q14669	9320				Medium	Enhanced	6.94349	-0.0647448	0.956114	0.300208	0.664481	0.747434	0.687799	1.05234	0.925735	0.94231
tan	0.69491	ENSG00000135899	SP110	Q9HB58	3431	SP110 nuclear body protein	SAND				2.10677	0.0207912	1.01452	0.85186	0.955375	1.29486	0.403343	0.512502	1.28884	0.0532443
tan	0.690345	ENSG00000185404	SP140L	Q9H930	93349	SP140 nuclear body protein-like	SAND				2.03214	0.213011	1.1591	0.0594027	0.326163	0.833628	0.593938	0.507711	1.01938	0.127919
tan	0.594824	ENSG00000067066	SP100	P23497	6672	SP100 nuclear antigen	SAND		Not detected	Enhanced	3.73364	0.119201	1.08613	0.214413	0.571513	0.837671	0.6721	0.341468	0.779116	0.022977
brown	0.783728	ENSG00000135932	CAB39	Q9Y376	51719				High	Approved	7.63278	-0.0535199	0.963583	0.575923	0.842387	0.373676	0.0145607	0.521981	0.511447	0.097909
green	0.850774	ENSG00000135916	ITM2C	Q9NQX7	81618						2.94866	-0.307279	0.808165	0.025176	0.215066	0.856309	0.71288	0.648959	0.525151	0.187727
brown	0.366351	ENSG00000173692	PSMD1	Q99460	5707				Medium	Enhanced	6.95128	-0.0288205	0.980221	0.510996	0.810163	1.16094	0.891815	0.482676	1.09739	0.0664021
brown	0.226596	ENSG00000115053	NCL	P19338	4691				High	Supported	7.94565	-0.00892908	0.99383	0.814641	0.944919	1.79475	0.616841	1.46589	1.33928	0.550049
blue	0.274884	ENSG00000156973	PDE6D	O43924	5147				Low	Uncertain	1.92441	-0.0132208	0.990878	0.894098	0.969395	1.26261	0.612657	1.1803	1.14784	0.892291
blue	0.172314	ENSG00000144524	COPS7B	Q9H9Q2	64708				High	Uncertain	4.24711	0.00892422	1.0062	0.867372	0.960048	1.50724	0.601638	1.53036	1.16767	0.49928
blue	0.59002	ENSG00000144535	DIS3L2	Q8IYB7	129563				Low	Approved	3.25623	-0.097073	0.934928	0.123209	0.451756	2.53449	0.161906	1.26616	1.44756	0.601569
blue	0.405718	ENSG00000135902	CHRND	Q07001	1144						4.48811	0.76061	1.69421	0.000423805	0.0233725	1.47719	0.0398093	1.64874	2.68539	0.0281228
grey	0.203125	ENSG00000196811	CHRNG	P07510	1146						3.88937	0.0515177	1.03635	0.861044	0.957915	1.0071	0.959987	1.30546	0.950874	0.648748
brown	0.0845616	ENSG00000221944	TIGD1	Q96MW7	200765				Medium	Approved	1.9411	0.190844	1.14143	0.0310846	0.237544	1.71765	0.19213	1.60138	1.19448	0.465145
midnightblue	0.730456	ENSG00000135930	EIF4E2	O60573	9470						6.1653	0.258476	1.19621	0.000745958	0.033035	1.10066	0.851683	0.815074	1.02152	0.799445
brown	0.252994	ENSG00000115468	EFHD1	Q9BUP0	80303				Not detected	Enhanced	3.54401	-0.273087	0.827547	0.0163278	0.171639	0.63647	0.176439	1.46167	0.855685	0.329047
greenyellow	0.75494	ENSG00000204120	GIGYF2	Q6Y7W6	26058				Not detected	Approved	6.00256	-0.0707279	0.952157	0.179766	0.531354	0.214272	0.0480904	0.606551	0.539449	0.215103
blue	0.340017	ENSG00000168918	INPP5D	Q92835	3635				Low	Enhanced	1.52818	-0.130026	0.913815	0.23925	0.602026	0.500605	0.0375847	0.745666	0.491104	0.168675
blue	0.16816	ENSG00000085978	ATG16L1	Q676U5	55054				Low	Supported	4.29564	0.0870264	1.06218	0.0585158	0.322466	0.514295	0.504541	0.905417	0.700304	0.613898
blue	0.508506	ENSG00000077044	DGKD	Q16760	8527				Not detected	Approved	6.82513	0.215136	1.16081	0.0561433	0.316106	1.77066	0.0969704	1.10242	1.71446	0.278441
blue	0.130422	ENSG00000085982	USP40	Q9NVE5	55230				Medium	Uncertain	5.07646	-0.0856943	0.942331	0.102737	0.418076	0.609156	0.569027	0.908368	0.665265	0.512885
blue	0.176795	ENSG00000130147	SH3BP4	Q9P0V3	23677				Not detected	Uncertain	2.14896	-0.314035	0.804389	0.0247372	0.213673	1.07588	0.806688	0.818486	1.00866	0.816959
blue	0.210917	ENSG00000157985	AGAP1	Q9UPQ3	116987						4.31753	-0.134312	0.911104	0.0393935	0.265821	0.237345	0.0186954	0.65288	0.5323	0.202295
brown	0.365331	ENSG00000144476	ACKR3	P25106	57007				Low	Approved	3.62463	-0.352732	0.7831	0.00308701	0.0699259	0.342811	0.000469811	0.493802	0.197549	0.000327932
brown	0.730271	ENSG00000198612	COPS8	Q99627	10920				Not detected	Uncertain	6.13005	-0.0366399	0.974923	0.594303	0.853456	0.526144	0.244852	0.954613	0.756045	0.729725
cyan	0.899833	ENSG00000163359	COL6A3	P12111	1293			Secreted (curated)	Not detected	Supported	6.0446	-0.244959	0.84384	0.0402785	0.268384	0.480162	0.0128447	0.570178	0.41238	0.0499541
blue	0.419876	ENSG00000115648	MLPH	Q9BV36	79083				Medium	Enhanced	1.71513	0.122172	1.08837	0.557797	0.834586	1.22581	0.340377	1.55708	2.03224	0.164545
brown	0.149458	ENSG00000124831	LRRFIP1	Q32MZ4	9208				Not detected	Approved	7.19769	0.0106409	1.0074	0.827712	0.947739	0.720856	0.660149	1.13617	0.707944	0.444423
blue	0.86951	ENSG00000132329	RAMP1	O60894	10267						5.17057	-0.0643527	0.956374	0.69724	0.900394	1.5615	0.114606	1.22497	2.53409	0.0302212
blue	0.297994	ENSG00000178752	ERFE	Q4G0M1	151176			Secreted (curated)			0.676124	-0.246136	0.843152	0.284844	0.650608	1.03762	0.834324	1.08403	1.4025	0.629675
blue	0.223726	ENSG00000132323	ILKAP	Q9H0C8	80895				High	Uncertain	4.37531	0.0806749	1.05751	0.136682	0.473585	2.10913	0.385909	0.812578	1.2152	0.548284
blue	0.282311	ENSG00000144485	HES6	Q96HZ4	55502	hes family bHLH transcription factor 6	bHLH				0.315327	-0.486735	0.713638	0.0509415	0.301634	0.926179	0.594071	1.29807	0.770197	0.367169
brown	0.315132	ENSG00000132326	PER2	O15055	8864				Medium	Enhanced	4.95051	0.0149263	1.0104	0.887933	0.967308	0.572705	0.110844	0.544021	0.542355	0.137231
brown	0.288015	ENSG00000204104	TRAF3IP1	Q8TDR0	26146				Medium	Approved	3.99044	0.0318439	1.02232	0.684912	0.895678	0.524407	0.139356	0.889345	0.618354	0.410005
blue	0.230528	ENSG00000065802	ASB1	Q9Y576	51665				Not detected	Uncertain	5.65491	-0.123478	0.917972	0.0215726	0.198911	0.953824	0.951736	0.601366	0.813367	0.378856
brown	0.0945554	ENSG00000068024	HDAC4	P56524	9759	histone deacetylase 4	Chromatin Remodeling Factor		Medium	Approved	5.98597	-0.00278595	0.998071	0.973458	0.993151	0.850038	0.726892	0.711116	0.6905	0.508995
black	0.586571	ENSG00000130414	NDUFA10	O95299	4705				Low	Approved	7.17547	-0.115789	0.922877	0.0206799	0.194136	3.32775	0.120388	1.4751	1.42994	0.510455
lightyellow	0.712963	ENSG00000172428	COPS9	Q8WXC6	150678				Low	Uncertain	4.49614	-0.0710969	0.951914	0.459351	0.778894	0.991094	0.98317	0.952031	1.18693	0.816086
blue	0.905853	ENSG00000063660	GPC1	P35052	2817			GPI anchored, Secreted (curated)	Low	Enhanced	6.2295	-0.238458	0.847651	0.179515	0.531215	1.16088	0.54114	0.703335	1.2862	0.27252
darkgreen	0.531979	ENSG00000188542	DUSP28	Q4G0W2	285193				Low	Uncertain	4.18944	-0.000704452	0.999512	0.990843	0.997514	0.940669	0.928952	1.15038	1.07181	0.929489
blue	0.888083	ENSG00000142327	RNPEPL1	Q9HAU8	57140				Low	Uncertain	4.77992	-0.297705	0.813546	0.0974622	0.40862	1.24883	0.395456	1.36891	1.7819	0.293266
blue	0.7088	ENSG00000142330	CAPN10	Q9HC96	11132				Not detected	Approved	2.40425	-0.111463	0.925649	0.439037	0.76528	1.19607	0.556436	1.81633	1.55673	0.270984
blue	0.543651	ENSG00000162804	SNED1	Q8TER0	25992			Secreted (curated)	Low	Uncertain	5.18822	-0.00676236	0.995324	0.962402	0.990143	0.922861	0.762725	0.81895	0.734744	0.683165
brown	0.110886	ENSG00000122085	MTERF4	Q7Z6M4	130916				Medium	Uncertain	5.26004	0.0369073	1.02591	0.396314	0.736951	0.984301	0.988224	0.574403	0.96771	0.275691
pink	0.540703	ENSG00000115685	PPP1R7	Q15435	5510				Low	Supported	5.06161	-0.0082587	0.994292	0.874032	0.961843	7.76383	0.0131049	1.45182	2.08705	0.13199
blue	0.441526	ENSG00000115677	HDLBP	Q00341	3069				Low	Enhanced	8.99612	-0.116246	0.922585	0.0154937	0.165848	1.60065	0.626105	1.57251	1.12701	0.452641
brown	0.504951	ENSG00000168385	SEPTIN2	Q15019	4735				Not detected	Supported	7.1668	0.0124629	1.00868	0.823043	0.946283	0.221983	0.0256285	0.570696	0.530153	0.147357
blue	0.442964	ENSG00000006607	FARP2	O94887	9855				Medium	Approved	3.9973	0.0426626	1.03001	0.494631	0.79947	1.20514	0.748768	1.25289	1.05134	0.802321
blue	0.648544	ENSG00000115694	STK25	O00506	10494				Not detected	Uncertain	7.42689	-0.202525	0.869028	0.0344843	0.248857	0.808942	0.649931	0.779473	1.27641	0.39986
blue	0.195091	ENSG00000176720	BOK	Q9UMX3	666						0.83288	-0.5829	0.66762	0.00285784	0.0676149	0.967833	0.87522	1.08804	1.02076	0.970014
pink	0.623934	ENSG00000176946	THAP4	Q8WY91	51078	THAP domain containing 4	THAP		Not detected	Uncertain	5.31421	-0.174092	0.886325	0.068615	0.349311	2.55714	0.0670168	1.69875	1.80505	0.251484
blue	0.830086	ENSG00000168397	ATG4B	Q9Y4P1	23192				Low	Approved	4.62334	-0.139104	0.908083	0.132217	0.466185	1.9012	0.241119	1.48884	1.26301	0.555313
blue	0.206709	ENSG00000168393	DTYMK	P23919	1841				Low	Approved	2.07311	0.0640972	1.04543	0.379558	0.723889	1.18568	0.817115	0.725706	0.906125	0.669075
blue	0.580601	ENSG00000168395	ING5	Q8WYH8	84289	inhibitor of growth family, member 5	Chromatin Remodeling Factor		Medium	Approved	4.5002	-0.0348715	0.976119	0.649541	0.879396	0.950917	0.920235	0.720924	0.8826	0.681374
blue	0.858556	ENSG00000180902	D2HGDH	Q8N465	728294						4.55927	-0.218706	0.859336	0.0922859	0.399854	1.15348	0.683079	0.924571	1.33	0.564831
brown	0.745323	ENSG00000072756	TRNT1	Q96Q11	51095				Not detected	Uncertain	2.09902	-0.182214	0.88135	0.0760859	0.364965	0.724891	0.381478	0.553985	0.73276	0.255358
brown	0.887196	ENSG00000113851	CRBN	Q96SW2	51185				Medium	Approved	5.43278	-0.011563	0.992017	0.869454	0.960725	0.697914	0.52843	0.696986	0.863021	0.598685
brown	0.340021	ENSG00000175928	LRRN1	Q6UXK5	57633				High	Enhanced	3.0353	-0.668711	0.629069	0.00611894	0.10219	0.649529	0.0120435	0.958274	0.437875	0.075476
brown	0.0389703	ENSG00000170364	SETMAR	Q53H47	6419						2.94553	-0.0471054	0.967876	0.464285	0.782306	1.08865	0.907557	1.15377	1.01559	0.911704
green	0.833792	ENSG00000150995	ITPR1	Q14643	3708				Not detected	Approved	2.3973	0.0629074	1.04457	0.743396	0.918783	1.37097	0.095729	2.4894	1.03265	0.014754
blue	0.13922	ENSG00000134107	BHLHE40	O14503	8553	basic helix-loop-helix family, member e40	bHLH		Not detected	Uncertain	6.14929	-0.220855	0.858057	0.119633	0.447381	0.763567	0.337248	1.46802	0.544489	0.040214
brown	0.895648	ENSG00000134108	ARL8B	Q9NVJ2	55207				Not detected	Approved	5.52153	-0.00874781	0.993955	0.926354	0.980055	0.732805	0.448294	0.66664	0.872517	0.52182
brown	0.465754	ENSG00000134109	EDEM1	Q92611	9695				Low	Uncertain	3.05088	0.0614547	1.04352	0.337812	0.697516	0.380162	0.169798	0.641419	0.639669	0.343541
blue	0.0237393	ENSG00000071282	LMCD1	Q9NZU5	29995	LIM and cysteine-rich domains 1	Transcription Co-factor		Medium	Enhanced	7.98485	0.034942	1.02452	0.683031	0.894608	1.43116	0.522828	0.61216	1.02569	0.314508
midnightblue	0.740211	ENSG00000182533	CAV3	P56539	859				Medium	Enhanced	5.97832	0.0913072	1.06534	0.270657	0.635248	0.515344	0.195036	0.649067	0.636103	0.3551
brown	0.533516	ENSG00000134077	THUMPD3	Q9BV44	25917				Not detected	Approved	4.33641	-0.10496	0.929831	0.0818308	0.377245	2.32902	0.185698	1.66286	2.11421	0.120656
greenyellow	0.739071	ENSG00000168137	SETD5	Q9C0A6	55209				Medium	Approved	5.68372	-0.00342361	0.99763	0.952549	0.986553	0.304264	0.120765	0.630513	0.455848	0.0925347
blue	0.577422	ENSG00000163719	MTMR14	Q8NCE2	64419				Medium	Approved	4.75398	-0.0392755	0.973144	0.544557	0.827583	1.27764	0.708202	1.16849	0.972745	0.864925
blue	0.535755	ENSG00000156983	BRPF1	P55201	7862	bromodomain and PHD finger containing, 1	Transcription Co-factor		Low	Enhanced	3.34387	-0.0603126	0.959056	0.446782	0.769555	1.67209	0.400092	0.81844	1.0947	0.722979
blue	0.451858	ENSG00000114026	OGG1	O15527	4968				Low	Approved	2.53566	-0.0313773	0.978486	0.643166	0.87626	0.782219	0.633792	1.46396	0.964627	0.441752
green	0.754922	ENSG00000134072	CAMK1	Q14012	8536				Medium	Approved	1.27058	-0.2996	0.812478	0.052754	0.306798	0.996418	0.990087	0.925662	0.646312	0.45361
blue	0.716019	ENSG00000171148	TADA3	O75528	10474	transcriptional adaptor 3	Chromatin Remodeling Factor		Medium	Approved	5.14385	-0.0629154	0.957328	0.376944	0.722908	1.11627	0.87685	0.977505	1.33381	0.625353
blue	0.558939	ENSG00000156990	RPUSD3	Q6P087	285367				Not detected	Uncertain	4.53969	-0.111343	0.925726	0.118246	0.445146	7.16003	0.00878942	1.15848	2.03854	0.118568
pink	0.559963	ENSG00000171135	JAGN1	Q8N5M9	84522						3.49727	0.0863875	1.06171	0.224389	0.582695	0.859913	0.807823	0.657376	0.718564	0.460606
blue	0.344696	ENSG00000163702	IL17RC	Q8NAC3	84818				Medium	Approved	3.66239	-0.151886	0.900073	0.186813	0.539233	1.25249	0.604738	0.580353	0.912545	0.298293
blue	0.591216	ENSG00000163703	CRELD1	Q96HD1	78987				Not detected	Uncertain	4.52898	-0.140019	0.907507	0.0755813	0.364232	2.68824	0.110406	1.50458	2.1349	0.118904
blue	0.160357	ENSG00000125037	EMC3	Q9P0I2	55831				Low	Approved	6.18949	-0.0623304	0.957716	0.404162	0.743961	1.1126	0.847475	0.529032	0.782022	0.243606
pink	0.67341	ENSG00000254999	BRK1	Q8WUW1	55845						5.92334	0.152624	1.11159	0.00408121	0.0805236	6.16365	0.0295895	1.13664	1.67718	0.315627
blue	0.218657	ENSG00000134070	IRAK2	O43187	3656				Low	Uncertain	2.30493	0.0216558	1.01512	0.875439	0.962244	1.37839	0.286045	1.88844	1.44703	0.230986
blue	0.449463	ENSG00000157014	TATDN2	Q93075	9797				High	Approved	3.93723	-0.100856	0.932479	0.0558935	0.315109	0.897661	0.894139	0.702733	1.1791	0.389709
blue	0.553971	ENSG00000157020	SEC13	P55735	6396				Not detected	Approved	5.42036	-0.0739172	0.950055	0.138123	0.475288	2.11557	0.461475	1.13826	1.6128	0.382341
blue	0.0620051	ENSG00000197548	ATG7	O95352	10533				Low	Supported	3.26883	0.0375154	1.02634	0.527838	0.818764	1.04936	0.946179	0.846898	0.895532	0.894853
blue	0.100619	ENSG00000144560	VGLL4	Q14135	9686	vestigial-like family member 4	Transcription Co-factor		Not detected	Approved	3.92158	0.0277651	1.01943	0.799433	0.939685	1.1712	0.697665	1.84989	1.34231	0.249351
brown	0.0143719	ENSG00000144559	TAMM41	Q96BW9	132001						2.08529	-0.078405	0.947104	0.362924	0.715297	3.71383	0.00578976	5.49956	3.43925	0.000144145
brown	0.148056	ENSG00000157150	TIMP4	Q99727	7079			Secreted (curated)			2.41976	-0.536925	0.689238	0.000224722	0.0169884	0.919196	0.763944	0.901837	1.01538	0.94071
cyan	0.389698	ENSG00000132170	PPARG	P37231	5468	peroxisome proliferator-activated receptor gamma	THR-like		Low	Approved	1.19989	-0.116178	0.922629	0.444377	0.768037	1.26991	0.378041	0.830164	1.0148	0.834854
blue	0.118135	ENSG00000154743	TSEN2	Q8NCE0	80746				Low	Approved	3.00103	0.0437344	1.03078	0.429831	0.76035	3.49483	0.130736	0.614866	1.56552	0.0462727
brown	0.221687	ENSG00000075975	MKRN2	Q9H000	23609				Medium	Enhanced	5.03449	-0.0166205	0.988546	0.801494	0.940774	0.315675	0.0836355	0.521246	0.471375	0.0795257
blue	0.039461	ENSG00000132155	RAF1	P04049	5894				Not detected	Approved	7.55048	-0.0620013	0.957934	0.136421	0.473236	0.026864	0.000867669	0.362478	0.240114	0.000394267
blue	0.742881	ENSG00000144712	CAND2	O75155	23066				Medium	Approved	7.10019	0.0190629	1.0133	0.843619	0.952741	1.12854	0.771032	0.547757	1.03013	0.189128
darkgreen	0.645271	ENSG00000144711	IQSEC1	Q6DN90	9922				High	Uncertain	5.5311	-0.335766	0.792363	0.000169971	0.0147021	0.324396	0.0147204	0.529132	0.381496	0.0320183
blue	0.612699	ENSG00000132182	NUP210	Q8TEM1	23225				Low	Approved	3.76616	-0.0345156	0.97636	0.743013	0.918783	2.21868	0.0389802	1.34289	1.96604	0.177246
blue	0.71003	ENSG00000163517	HDAC11	Q96DB2	79885	histone deacetylase 11	Chromatin Remodeling Factor				4.64356	-0.103619	0.930696	0.275489	0.639769	1.04545	0.914792	0.904826	1.10192	0.863012
cyan	0.826921	ENSG00000163520	FBLN2	P98095	2199			Secreted (curated)	Not detected	Enhanced	5.20663	-0.534171	0.690555	0.000779222	0.0339372	0.674167	0.0846274	1.20817	0.573966	0.123095
brown	0.152653	ENSG00000163528	CHCHD4	Q8N4Q1	131474				Not detected	Uncertain	3.62738	-0.171432	0.887961	0.00919222	0.126377	0.180056	0.0141925	0.919496	0.346902	0.0189047
blue	0.157678	ENSG00000170876	TMEM43	Q9BTV4	79188				Low	Approved	5.09804	0.215986	1.1615	0.000820528	0.0346442	3.19032	0.0431279	1.34198	1.49509	0.536051
blue	0.540611	ENSG00000154767	XPC	Q01831	7508				Medium	Supported	4.10907	0.106394	1.07653	0.097641	0.408733	1.29614	0.682165	1.14978	0.921421	0.826817
black	0.61702	ENSG00000170860	LSM3	P62310	27258				Low	Approved	4.97948	-0.0509177	0.965322	0.34275	0.702459	0.652454	0.604962	0.911787	0.896124	0.948432
blue	0.390331	ENSG00000131389	SLC6A6	P31641	6533				Not detected	Enhanced	5.26348	0.311965	1.2414	0.0238714	0.209602	1.27755	0.32744	1.46584	1.15081	0.572104
blue	0.385243	ENSG00000144596	GRIP2	Q9C0E4	80852						6.50415	-0.0127506	0.991201	0.901609	0.971918	0.553749	0.145139	0.894416	0.708677	0.631132
brown	0.199781	ENSG00000154781	CCDC174	Q6PII3	51244				Low	Approved	3.49975	-0.0704332	0.952352	0.272741	0.637053	0.224774	0.038357	0.544976	0.367912	0.0390418
darkturquoise	0.772683	ENSG00000154783	FGD5	Q6ZNL6	152273				Medium	Uncertain	2.98216	-0.0746312	0.949585	0.479405	0.790905	1.08279	0.862156	0.878649	1.5517	0.26035
brown	0.44711	ENSG00000177463	NR2C2	P49116	7182	nuclear receptor subfamily 2, group C, member 2	RXR-like		Medium	Approved	4.66885	0.0527022	1.03721	0.502895	0.805056	0.924603	0.89883	0.659776	0.820298	0.510353
blue	0.270807	ENSG00000131368	MRPS25	P82663	64432				Low	Approved	6.34451	0.109434	1.07881	0.0268413	0.222744	1.79953	0.450298	1.09916	0.969817	0.936681
brown	0.587163	ENSG00000131381	RBSN	Q9H1K0	64145				Low	Approved	4.9426	-0.0394668	0.973014	0.41941	0.75346	0.028425	9.82541e-05	0.373715	0.278653	0.0012948
brown	0.761653	ENSG00000131375	CAPN7	Q9Y6W3	23473				Not detected	Uncertain	4.72487	0.0779064	1.05549	0.372334	0.721365	0.455373	0.134418	0.27583	0.655957	0.00341701
pink	0.423977	ENSG00000131370	SH3BP5	O60239	9467				Not detected	Uncertain	3.8881	0.229638	1.17254	0.173532	0.523077	1.19787	0.418096	1.20871	1.26448	0.790569
brown	0.519729	ENSG00000144597	EAF1	Q96JC9	85403				Medium	Supported	3.11518	0.18319	1.13539	0.000448935	0.0241296	0.704903	0.657625	1.17437	0.807781	0.614716
brown	0.10619	ENSG00000131373	HACL1	Q9UJ83	26061				Not detected	Approved	3.44228	-0.0797401	0.946228	0.209609	0.566267	1.21113	0.768063	0.680574	1.10823	0.397269
brown	0.0733053	ENSG00000169814	BTD	P43251	686			Secreted (curated)	Not detected	Uncertain	3.00415	-0.142856	0.905725	0.17279	0.522003	1.30417	0.532318	0.751831	1.1295	0.537355
brown	0.706053	ENSG00000206560	ANKRD28	O15084	23243						5.52188	-0.0848283	0.942897	0.310993	0.676386	0.734553	0.59292	0.794169	0.798714	0.761203
blue	0.153121	ENSG00000131386	GALNT15	Q8N3T1	117248						3.80033	0.354058	1.27815	0.0203069	0.192187	1.12934	0.652127	0.622293	0.976076	0.379873
brown	0.638775	ENSG00000154813	DPH3	Q96FX2	285381				Not detected	Uncertain	4.61061	-0.0183932	0.987332	0.826018	0.94701	0.656215	0.389143	1.03958	0.607457	0.307551
white	0.586848	ENSG00000154814	OXNAD1	Q96HP4	92106				Not detected	Approved	3.63035	-0.332917	0.793929	0.00057991	0.0280849	0.475059	0.101132	0.916552	0.666451	0.525183
black	0.427342	ENSG00000131378	RFTN1	Q14699	23180				Low	Approved	3.95208	-0.502453	0.705906	6.01e-05	0.00827596	0.466415	0.0358859	0.570896	0.561059	0.166016
brown	0.333804	ENSG00000154822	PLCL2	Q9UPR0	23228				Not detected	Enhanced	5.59023	-0.0640132	0.956599	0.332809	0.694011	0.429006	0.104573	0.78099	0.495825	0.177753
brown	0.407303	ENSG00000131374	TBC1D5	Q92609	9779				Medium	Uncertain	3.89338	0.0364928	1.02562	0.559988	0.835896	0.438848	0.229756	0.513673	0.524869	0.110811
brown	0.777475	ENSG00000144566	RAB5A	P20339	5868				Medium	Approved	4.51821	0.0468993	1.03304	0.458522	0.778165	0.629502	0.46388	1.02242	0.702587	0.560379
brown	0.636542	ENSG00000114166	KAT2B	Q92831	8850	K(lysine) acetyltransferase 2B	Chromatin Remodeling Factor		Medium	Supported	6.60723	0.0502706	1.03546	0.531198	0.820967	0.351936	0.0309883	0.669374	0.543449	0.229924
brown	0.227756	ENSG00000182247	UBE2E2	Q96LR5	7325				Medium	Approved	2.54259	0.177458	1.13089	0.0368252	0.25659	2.29298	0.0603634	1.374	1.68479	0.356245
brown	0.861156	ENSG00000170142	UBE2E1	P51965	7324				Medium	Approved	4.9721	0.0100816	1.00701	0.882588	0.965613	0.735	0.546062	0.930527	0.769563	0.776709
brown	0.72299	ENSG00000197885	NKIRAS1	Q9NYS0	28512				Not detected	Approved	4.13908	-0.120184	0.92007	0.084914	0.384192	0.648238	0.395946	1.0159	0.821867	0.828575
pink	0.840386	ENSG00000174748	RPL15	P61313	6138						8.07813	0.121728	1.08804	0.0168783	0.174091	2.83633	0.224345	1.44762	1.54816	0.461065
brown	0.825571	ENSG00000174738	NR1D2	Q14995	9975	nuclear receptor subfamily 1, group D, member 2	THR-like		Not detected	Approved	6.50066	0.0622127	1.04407	0.60091	0.8562	0.565071	0.116182	0.767543	0.574041	0.329294
brown	0.428481	ENSG00000151090	THRB	P10828	7068	thyroid hormone receptor, beta	THR-like		Not detected	Approved	5.00341	-0.110786	0.926083	0.173109	0.522333	0.468989	0.104895	0.638336	0.675492	0.391397
brown	0.711463	ENSG00000077097	TOP2B	Q02880	7155				Medium	Supported	6.34733	-0.0587957	0.960065	0.303547	0.667822	0.601955	0.479452	0.986456	0.679503	0.516055
brown	0.466535	ENSG00000151092	NGLY1	Q96IV0	55768				Medium	Approved	5.3315	-0.0697907	0.952776	0.178348	0.529586	0.0942635	0.00427437	0.944645	0.362421	0.0265093
black	0.595882	ENSG00000151093	OXSM	Q9NWU1	54995				Low	Enhanced	3.09583	-0.135961	0.910063	0.0361521	0.254737	0.358217	0.100367	0.394423	0.570732	0.0421644
brown	0.825945	ENSG00000033867	SLC4A7	Q9Y6M7	9497				Not detected	Enhanced	3.19707	-0.153209	0.899248	0.484417	0.793898	0.798812	0.252205	1.7462	0.843784	0.110871
brown	0.26625	ENSG00000187118	CMC1	Q7Z7K0	152100				Low	Approved	2.75778	-0.121702	0.919103	0.113465	0.436965	0.648017	0.378691	0.947273	0.696416	0.573088
brown	0.887063	ENSG00000163512	AZI2	Q9H6S1	64343				Low	Approved	4.35832	0.0449497	1.03165	0.569651	0.839644	0.453324	0.0834855	0.841888	0.557935	0.29829
brown	0.736454	ENSG00000144642	RBMS3	Q6XE24	27303				High	Uncertain	3.88131	0.121458	1.08783	0.306493	0.671032	1.0188	0.950517	1.34815	0.919194	0.547264
darkred	0.780919	ENSG00000163513	TGFBR2	P37173	7048						5.10187	0.0603338	1.04271	0.490362	0.797556	0.936953	0.891182	0.782443	1.01366	0.739644
brown	0.894728	ENSG00000163527	STT3B	Q8TCJ2	201595				Medium	Approved	6.41222	-0.0848886	0.942857	0.353381	0.708514	0.623682	0.279281	0.53578	0.56302	0.148798
brown	0.449967	ENSG00000152642	GPD1L	Q8N335	23171						8.00008	-0.136428	0.909769	0.109866	0.431413	0.898301	0.792643	0.919801	1.0963	0.895316
brown	0.224644	ENSG00000170293	CMTM8	Q8IZV2	152189				Low	Approved	-0.0526481	-0.0059467	0.995887	0.956139	0.988345	1.36301	0.471198	0.815359	1.36782	0.384784
brown	0.747905	ENSG00000091317	CMTM6	Q9NX76	54918				Not detected	Enhanced	2.2408	-0.0555802	0.962207	0.610744	0.861255	0.901534	0.763699	1.18029	0.556183	0.14067
brown	0.548449	ENSG00000144635	DYNC1LI1	Q9Y6G9	51143				Medium	Approved	5.02366	-0.0472586	0.967774	0.419029	0.753217	1.60346	0.462103	1.05313	0.987393	0.983362
brown	0.235869	ENSG00000182973	CNOT10	Q9H9A5	25904				Low	Approved	3.21108	0.0142448	1.00992	0.81134	0.943703	3.56874	0.0760118	1.01183	1.3004	0.711977
blue	0.303663	ENSG00000170266	GLB1	P16278	2720				Low	Enhanced	2.56861	-0.0272273	0.981304	0.748239	0.920328	1.27891	0.627614	0.69979	1.26254	0.283076
pink	0.430244	ENSG00000170275	CRTAP	O75718	10491			Secreted (curated)	Medium	Approved	6.12451	0.140861	1.10256	0.059882	0.327012	3.20985	0.0510404	1.12557	1.77352	0.233249
brown	0.569529	ENSG00000153560	UBP1	Q9NZI7	7342	upstream binding protein 1 (LBP-1a)	CP2				4.69656	0.0483944	1.03411	0.422491	0.755577	0.823085	0.81314	0.89825	0.844579	0.893223
brown	0.812948	ENSG00000163539	CLASP2	O75122	23122						6.48304	-0.119681	0.920391	0.132167	0.466185	0.572652	0.291191	0.814329	0.63468	0.485439
brown	0.817619	ENSG00000170248	PDCD6IP	Q8WUM4	10015				Medium	Approved	5.53953	-0.0445784	0.969573	0.554434	0.83212	1.03701	0.939117	1.23947	1.08801	0.838496
brown	0.0407072	ENSG00000172995	ARPP21	Q9UBL0	10777				Low	Enhanced	6.04456	0.211663	1.15802	0.0478579	0.29298	1.99303	0.0741089	1.61362	1.34515	0.403879
brown	0.87695	ENSG00000178567	EPM2AIP1	Q7L775	9852						5.15016	0.100708	1.0723	0.284763	0.650608	0.66936	0.383587	0.815602	0.908075	0.851839
brown	0.203459	ENSG00000076242	MLH1	P40692	4292				Medium	Supported	5.2999	-0.121125	0.91947	0.0073502	0.114171	0.183483	0.0739624	0.695044	0.423114	0.0795062
brown	0.272869	ENSG00000093167	LRRFIP2	Q9Y608	9209				Not detected	Uncertain	6.75478	0.0560128	1.03959	0.354451	0.709296	0.351299	0.135188	0.678562	0.636483	0.404937
brown	0.719883	ENSG00000144674	GOLGA4	Q13439	2803				Medium	Supported	7.54043	-0.128313	0.914901	0.152476	0.496293	0.89725	0.798077	0.806503	0.896692	0.834144
brown	0.139449	ENSG00000144677	CTDSPL	O15194	10217				Low	Approved	4.11942	-0.247937	0.8421	0.0643725	0.338748	0.517359	0.00908197	0.682311	0.390544	0.0472063
blue	0.426216	ENSG00000187091	PLCD1	P51178	5333				Not detected	Approved	1.52699	-0.195787	0.873096	0.239297	0.602026	1.12349	0.663383	0.908953	1.72697	0.144608
lightyellow	0.794611	ENSG00000060971	ACAA1	P09110	30				Low	Enhanced	4.91096	-0.13213	0.912483	0.0278645	0.226682	1.15318	0.856471	0.907076	1.16208	0.789042
darkturquoise	0.539018	ENSG00000172936	MYD88	Q99836	4615				Medium	Approved	1.54972	-0.0697773	0.952785	0.523804	0.817142	0.889441	0.750838	1.01853	1.03653	0.995256
brown	0.70385	ENSG00000172939	OXSR1	O95747	9943				Medium	Supported	5.73659	-0.103071	0.931049	0.0438721	0.280197	0.0589155	0.000668907	0.45008	0.259578	0.00157204
brown	0.297219	ENSG00000114739	ACVR2B	Q13705	93				Not detected	Approved	4.10944	0.119967	1.08671	0.20544	0.561436	0.700969	0.416678	1.1042	0.816211	0.706697
brown	0.180405	ENSG00000157036	EXOG	Q9Y2C4	9941				Low	Enhanced	2.91054	0.13081	1.09491	0.170362	0.519637	1.68439	0.282092	0.712079	1.45074	0.156027
brown	0.551266	ENSG00000114742	WDR48	Q8TAF3	57599				Not detected	Approved	4.28061	0.0114367	1.00796	0.839093	0.95109	0.18838	0.024024	0.705542	0.440208	0.0939914
blue	0.590117	ENSG00000114745	GORASP1	Q9BQQ3	64689				Not detected	Supported	4.39824	-0.00638024	0.995587	0.912728	0.975304	6.34216	0.0201475	1.10031	1.53967	0.447916
brown	0.00887847	ENSG00000144655	CSRNP1	Q96S65	64651						3.02723	-0.0574119	0.960987	0.678875	0.892677	1.15492	0.624587	0.6992	0.86133	0.593609
brown	-0.00906454	ENSG00000168334	XIRP1	Q702N8	165904				Low	Enhanced	8.34611	-0.419493	0.747687	0.0624132	0.333497	1.60871	0.0124491	2.73842	2.41904	0.0217672
blue	0.382542	ENSG00000144659	SLC25A38	Q96DW6	54977				Medium	Approved	4.60816	-0.132772	0.912077	0.0420691	0.27422	1.29522	0.688563	0.845462	1.2924	0.509538
brown	0.700192	ENSG00000114784	EIF1B	O60739	10289						5.38458	-0.0679438	0.953997	0.196521	0.550769	1.34752	0.669219	0.64966	1.18928	0.283995
pink	0.689686	ENSG00000188846	RPL14	P50914	9045				Medium	Approved	8.28444	0.110361	1.0795	0.023597	0.208175	2.26146	0.352237	0.85368	0.958436	0.90535
brown	0.466605	ENSG00000172888	ZNF621	Q6ZSS3	285268	zinc finger protein 621	zf-C2H2				3.36243	-0.103014	0.931086	0.127638	0.459571	0.353902	0.120614	0.504816	0.493367	0.0772134
lightgreen	0.903281	ENSG00000168036	CTNNB1	P35222	1499	catenin (cadherin-associated protein), beta 1, 88kDa	Transcription Co-factor		Not detected	Supported	6.47294	0.022475	1.0157	0.696641	0.900066	0.336938	0.263826	0.566769	0.482332	0.105012
darkgreen	0.676029	ENSG00000182606	TRAK1	Q9UPV9	22906	trafficking protein, kinesin binding 1	Transcription Co-factor		Medium	Approved	7.61703	-0.0896184	0.939771	0.133451	0.468086	0.841348	0.822462	1.05531	1.19971	0.875799
brown	0.494082	ENSG00000093183	SEC22C	Q9BRL7	9117						4.03241	0.0543913	1.03842	0.372425	0.721381	0.266899	0.105784	0.386572	0.579465	0.0359899
brown	0.0869991	ENSG00000008324	SS18L2	Q9UHA2	51188				Not detected	Uncertain	1.49646	0.0698101	1.04958	0.382771	0.72644	0.779266	0.618185	1.24529	1.1369	0.829538
brown	0.147186	ENSG00000114857	NKTR	P30414	4820				Low	Approved	6.06673	0.0623032	1.04413	0.477073	0.789668	0.80004	0.731837	0.722727	0.786665	0.637749
blue	0.799753	ENSG00000114853	ZBTB47	Q9UFB7	92999	zinc finger and BTB domain containing 47	ZBTB		High	Enhanced	6.23938	-0.245541	0.843499	0.0295435	0.232032	0.899939	0.788485	0.511686	0.926612	0.167021
blue	0.533956	ENSG00000157119	KLHL40	Q2TBA0	131377				High	Enhanced	7.32985	-0.207741	0.865892	0.137443	0.474834	1.78249	0.0310163	1.67653	2.63129	0.0343333
blue	0.639559	ENSG00000144647	POMGNT2	Q8NAT1	84892				Not detected	Uncertain	3.65867	-0.102695	0.931292	0.247274	0.609807	0.75101	0.539325	1.33696	0.87805	0.492205
brown	0.651884	ENSG00000163788	SNRK	Q9NRH2	54861				Not detected	Uncertain	4.19903	-0.0600381	0.959239	0.479874	0.791294	0.52813	0.272894	0.507096	1.03517	0.123648
grey	-0.107029	ENSG00000160746	ANO10	Q9NW15	55129				Medium	Approved	3.01695	0.00740859	1.00515	0.918074	0.976741	2.41892	0.135882	0.933211	1.28474	0.671817
brown	0.893775	ENSG00000011198	ABHD5	Q8WTS1	51099				Not detected	Approved	3.94389	-0.0714602	0.951674	0.428783	0.759771	0.471063	0.0818374	0.575455	0.556351	0.172819
brown	0.713898	ENSG00000179152	TCAIM	Q8N3R3	285343						5.25823	-0.0354152	0.975751	0.608154	0.860252	0.381865	0.107587	0.587876	0.578935	0.217624
blue	-0.209679	ENSG00000185219	ZNF445	P59923	353274	zinc finger protein 445	zf-C2H2				4.80902	-0.00629974	0.995643	0.917904	0.976739	0.276094	0.0725159	1.08925	0.577919	0.19676
brown	0.44861	ENSG00000186448	ZNF197	O14709	10168, 110354863	zinc finger protein 197	zf-C2H2				3.788	0.0518728	1.03661	0.453714	0.77512	0.756406	0.689033	0.874554	0.741182	0.724401
brown	0.274097	ENSG00000169981	ZNF35	P13682	7584	zinc finger protein 35	zf-C2H2				1.69419	0.0397385	1.02793	0.616968	0.864313	1.5729	0.380317	1.31	1.4958	0.535081
brown	0.378363	ENSG00000196653	ZNF502	Q8TBZ5	91392	zinc finger protein 502	zf-C2H2				2.51354	-0.00244859	0.998304	0.976794	0.993787	0.991873	0.986007	1.30942	1.38988	0.623299
blue	0.193116	ENSG00000163812	ZDHHC3	Q9NYG2	51304				Not detected	Approved	5.29816	-0.00930572	0.993571	0.859018	0.957517	0.888302	0.876802	0.880606	1.05804	0.876399
black	0.537115	ENSG00000011376	LARS2	Q15031	23395				Low	Approved	3.94487	-0.317226	0.802611	7.11e-06	0.00275567	0.547717	0.27894	0.742024	0.723513	0.596264
blue	0.184169	ENSG00000144791	LIMD1	Q9UGP4	8994	LIM domains containing 1	Transcription Co-factor		Not detected	Approved	5.17719	0.101078	1.07257	0.18474	0.537818	1.77725	0.255194	1.27195	2.25689	0.0773831
brown	0.810635	ENSG00000211456	SACM1L	Q9NTJ5	22908				Medium	Approved	3.34866	0.0640723	1.04541	0.534325	0.822607	0.749729	0.497866	0.697219	0.740314	0.537187
brown	0.604898	ENSG00000163818	LZTFL1	Q9NQ48	54585				Not detected	Enhanced	2.13327	0.0901794	1.0645	0.337657	0.697516	0.894585	0.795905	0.903464	1.13045	0.827493
blue	0.09152	ENSG00000163820	FYCO1	Q9BQS8	79443				Medium	Uncertain	9.11536	-0.132917	0.911986	0.107863	0.427339	0.229785	0.00561547	0.702149	0.496774	0.158427
brown	0.407027	ENSG00000163827	LRRC2	Q9BYS8	79442						8.38111	-0.181357	0.881873	0.0350387	0.25106	0.306725	0.0224567	0.783319	0.504496	0.176356
blue	0.235932	ENSG00000178038	ALS2CL	Q60I27	259173				Medium	Uncertain	4.76822	-0.271273	0.828588	0.00402254	0.0800078	0.378891	0.025331	0.821565	0.407228	0.0497915
white	0.872195	ENSG00000160808	MYL3	P08590	4634				High	Enhanced	10.2519	-0.396223	0.759845	0.00152458	0.048549	1.14608	0.672865	1.11167	1.48913	0.515377
blue	0.47672	ENSG00000160801	PTH1R	Q03431	5745				Not detected	Enhanced	1.00666	-0.229918	0.852683	0.113576	0.437161	1.39716	0.237439	1.45096	2.15341	0.117464
blue	0.716737	ENSG00000160799	CCDC12	Q8WUD4	151903				Medium	Approved	3.58716	-0.0376703	0.974227	0.68558	0.896038	0.930083	0.8823	1.53532	1.07909	0.44466
blue	0.847092	ENSG00000160796	NBEAL2	Q6ZNJ1	23218				Medium	Approved	3.54482	-0.0835373	0.943741	0.48358	0.793325	1.37691	0.318704	1.19418	1.69893	0.338001
greenyellow	0.834654	ENSG00000181555	SETD2	Q9BYW2	29072	SET domain containing 2	Chromatin Remodeling Factor		Low	Approved	5.39483	-0.134142	0.911212	0.0277077	0.226099	0.384937	0.252785	1.07085	0.541629	0.167805
blue	0.241119	ENSG00000114648	KLHL18	O94889	23276				Medium	Approved	3.37223	0.0748537	1.05325	0.288002	0.652929	1.87255	0.315752	1.89126	1.15962	0.184837
blue	0.893434	ENSG00000076201	PTPN23	Q9H3S7	25930				Medium	Approved	4.44158	-0.193436	0.874521	0.0805693	0.374681	1.73836	0.163936	1.16495	2.07694	0.0992918
blue	0.831706	ENSG00000114650	SCAP	Q12770	22937				High	Approved	4.42285	-0.133931	0.911345	0.209446	0.566061	2.3394	0.0567799	1.36308	1.79007	0.289451
blue	0.36934	ENSG00000163832	ELP6	Q0PNE2	54859						3.53891	-0.107421	0.928246	0.093764	0.401728	0.7326	0.625054	0.828803	1.09192	0.742647
brown	0.133658	ENSG00000173473	SMARCC1	Q92922	6599	SWI/SNF related, matrix associated, actin dependent regulator of chromatin, subfamily c, member 1	MYB		Low	Supported	4.65477	0.108366	1.07801	0.0692885	0.351106	1.13667	0.849452	1.12443	1.28399	0.789912
blue	0.806559	ENSG00000132153	DHX30	Q7L2E3	22907				High	Supported	5.06122	-0.169843	0.888939	0.0215942	0.199002	2.0101	0.293656	0.928397	1.54633	0.303755
blue	0.4511	ENSG00000047849	MAP4	P27816	4134				Medium	Enhanced	10.1152	-0.062639	0.957511	0.361179	0.714179	0.757766	0.692654	0.962821	1.06858	0.958376
blue	0.305035	ENSG00000164048	ZNF589	Q86UQ0	51385	zinc finger protein 589	zf-C2H2		Not detected	Uncertain	3.44748	0.106338	1.07649	0.22412	0.582369	2.67658	0.0153353	1.55105	2.08377	0.150294
brown	0.212697	ENSG00000172113	NME6	O75414	10201				High	Approved	3.89394	-0.152214	0.899868	0.019486	0.187568	0.333454	0.0849433	1.02275	0.54385	0.171585
green	0.700701	ENSG00000164050	PLXNB1	O43157	5364			Secreted (curated)	Not detected	Enhanced	1.61648	0.0404194	1.02841	0.797135	0.93908	1.95685	0.0183727	1.18693	1.57659	0.454466
lightyellow	0.701531	ENSG00000164051	CCDC51	Q96ER9	79714				Medium	Supported	2.71365	-0.034729	0.976215	0.665756	0.886298	0.873329	0.814017	0.569342	0.994503	0.228715
blue	0.509449	ENSG00000164054	SHISA5	Q8N114	51246				High	Approved	3.21178	-0.193593	0.874425	0.0609057	0.329691	1.70199	0.216563	0.887642	1.58383	0.235441
blue	0.71927	ENSG00000114270	COL7A1	Q02388	1294			Secreted (curated)	Not detected	Enhanced	4.41714	-0.0207674	0.985708	0.900875	0.971918	1.31483	0.379659	1.1359	1.88411	0.182017
black	0.790265	ENSG00000010256	UQCRC1	P31930	7384				Medium	Enhanced	8.32587	-0.192787	0.874914	0.00480807	0.0895289	1.52953	0.552713	1.29019	1.19905	0.776131
blue	0.352493	ENSG00000225697	SLC26A6	Q9BXS9	65010				Not detected	Approved	3.86176	-0.0185816	0.987203	0.818557	0.945451	2.5379	0.0527638	1.43924	1.88487	0.235687
blue	0.599742	ENSG00000213672	NCKIPSD	Q9NZQ3	51517						2.84506	-0.0828617	0.944183	0.416047	0.752117	1.53256	0.313803	1.52483	1.49249	0.449897
brown	0.0814093	ENSG00000068745	IP6K2	Q9UHH9	51447				Medium	Approved	4.75124	0.161495	1.11845	0.0335525	0.246924	1.30533	0.598303	1.81181	1.12942	0.201598
brown	0.566095	ENSG00000114302	PRKAR2A	P13861	5576				Medium	Uncertain	7.13268	-0.160082	0.894974	0.0387705	0.263625	0.127433	9.06323e-05	0.654774	0.39914	0.0525421
brown	0.126433	ENSG00000178537	SLC25A20	O43772	788				Low	Approved	4.85438	-0.329482	0.795822	0.000652112	0.0300926	0.565244	0.103101	0.725937	0.464941	0.130822
blue	0.0475576	ENSG00000177479	ARIH2	O95376	10425						7.57994	-0.0681378	0.953868	0.178956	0.530367	0.125656	0.0168272	0.42806	0.477166	0.0396074
blue	0.71216	ENSG00000178467	P4HTM	Q9NXG6	54681				Low	Supported	3.25133	0.161441	1.1184	0.143936	0.483557	3.55895	0.00126723	2.09011	2.84201	0.0251976
blue	0.439309	ENSG00000178252	WDR6	Q9NNW5	11180				Not detected	Approved	6.39843	-0.139837	0.907622	0.0604013	0.328541	0.760169	0.590435	0.858644	0.759811	0.754171
blue	0.591055	ENSG00000178149	DALRD3	Q5D0E6	55152				Medium	Approved	2.30242	0.0869804	1.06214	0.314844	0.679482	2.55512	0.110641	0.736637	1.78753	0.0449773
blue	0.728578	ENSG00000178057	NDUFAF3	Q9BU61	25915				Medium	Enhanced	4.734	-0.150625	0.90086	0.132257	0.466185	0.856651	0.737724	0.844263	1.13619	0.711991
pink	0.845203	ENSG00000178035	IMPDH2	P12268	3615				Medium	Approved	6.70516	0.17773	1.1311	0.0314509	0.238537	2.6714	0.0626635	0.469047	1.78433	0.00330129
pink	0.443082	ENSG00000198218	QRICH1	Q2TAL8	54870				Medium	Approved	5.26498	0.000104018	1.00007	0.998175	0.999884	0.479762	0.489541	0.614653	0.804243	0.431522
pink	0.829902	ENSG00000172053	QARS1	P47897	5859				Medium	Enhanced	6.90886	-0.0145724	0.98995	0.807133	0.942547	3.03464	0.131829	1.1516	1.28303	0.796108
blue	0.847467	ENSG00000172046	USP19	O94966	10869						6.4418	-0.146736	0.903292	0.0291365	0.23087	1.59605	0.530343	1.12723	1.26248	0.819909
blue	0.354185	ENSG00000172037	LAMB2	P55268	3913			Secreted (curated)	High	Supported	6.82636	-0.115635	0.922976	0.212047	0.568791	0.928539	0.890983	0.598344	0.789289	0.368443
blue	0.415149	ENSG00000185909	KLHDC8B	Q8IXV7	200942				Medium	Approved	4.48688	-0.487209	0.713404	3.15e-05	0.00595334	0.748944	0.420196	0.869195	0.624	0.396347
brown	0.0646823	ENSG00000188315	C3orf62	Q6ZUJ4	375341						2.03232	0.00750411	1.00522	0.920896	0.978008	0.577484	0.346099	1.14482	0.769325	0.565443
green	0.490355	ENSG00000114316	USP4	Q13107	7375				Medium	Approved	4.97604	-0.141819	0.906376	0.00343623	0.0742461	0.335525	0.199829	0.621255	0.719146	0.399476
brown	0.140582	ENSG00000067560	RHOA	P61586	387	ras homolog family member A	Transcription Co-factor		Low	Approved	7.28745	0.114451	1.08256	0.0244886	0.212407	1.07179	0.938712	0.575626	0.971969	0.270754
blue	0.424815	ENSG00000145022	TCTA	P57738	6988				High	Approved	3.46692	0.073456	1.05223	0.24523	0.608257	5.92093	0.0273771	1.02289	2.11994	0.0600961
blue	0.142453	ENSG00000173402	DAG1	Q14118	1605				Medium	Enhanced	7.16275	-0.107065	0.928475	0.0877534	0.391074	0.492048	0.318385	0.870805	0.640306	0.48622
blue	0.509271	ENSG00000164062	APEH	P13798	327				Not detected	Enhanced	6.09634	-0.192175	0.875285	0.00564804	0.0980734	2.10884	0.292002	1.75279	1.30899	0.311384
blue	0.597549	ENSG00000164068	RNF123	Q5XPI4	63891				Medium	Supported	7.24436	-0.268233	0.830336	0.000187939	0.0155338	0.865145	0.823946	0.822803	0.877374	0.862965
green	0.714057	ENSG00000176095	IP6K1	Q92551	9807				High	Approved	3.69768	0.0311835	1.02185	0.698067	0.900669	1.3016	0.630724	1.28997	0.909288	0.598092
blue	0.494492	ENSG00000185614	INKA1								0.717029	0.204969	1.15266	0.293372	0.658499	0.859939	0.504703	0.438013	0.721775	0.0955801
tan	0.804339	ENSG00000182179	UBA7	P41226	7318				Not detected	Approved	3.60573	-0.0885936	0.940439	0.372524	0.721381	0.758432	0.509813	0.711653	0.933855	0.640111
blue	0.642566	ENSG00000164077	MON1A	Q86VX9	84315						2.49566	-0.257015	0.836817	0.00913476	0.126183	1.66997	0.251142	1.61086	1.24068	0.434057
brown	0.182778	ENSG00000004534	RBM6	P78332	10180				High	Enhanced	6.23983	-0.0551048	0.962525	0.291291	0.656463	0.349489	0.16211	1.10128	0.683601	0.418733
brown	0.100035	ENSG00000003756	RBM5	P52756	10181				High	Approved	6.99672	0.0490242	1.03456	0.353322	0.708514	1.40158	0.693551	0.426499	0.80121	0.0935424
blue	0.707448	ENSG00000001617	SEMA3F	Q13275	6405			Secreted (curated)	Not detected	Approved	2.57265	-0.253176	0.839047	0.0404992	0.268795	1.69596	0.173956	1.64613	2.00988	0.175795
blue	0.231418	ENSG00000188338	SLC38A3	Q99624	10991						5.10768	-0.352834	0.783044	0.00555194	0.0973134	0.945184	0.841407	1.01524	0.775865	0.723956
green	0.655761	ENSG00000114353	GNAI2	P04899	2771				Low	Approved	5.17573	-0.172697	0.887183	0.0326533	0.242934	2.93801	0.0713708	1.23067	1.90457	0.196937
blue	0.637894	ENSG00000012171	SEMA3B	Q13214	7869			ER, Secreted (curated)	High	Uncertain	2.44743	-0.390182	0.763034	0.0164225	0.171965	1.09637	0.704389	0.564415	0.72289	0.316688
blue	0.370873	ENSG00000179564	LSMEM2	Q8N112	132228						2.78334	-0.0313525	0.978503	0.765977	0.926659	2.05881	0.073666	1.1929	2.98293	0.00455477
blue	0.700616	ENSG00000214706	IFRD2	Q12894	7866				Not detected	Approved	5.41544	-0.116289	0.922558	0.149837	0.493113	0.914036	0.862086	0.982442	0.782217	0.754604
brown	0.21583	ENSG00000114378	HYAL1	Q12794	3373			Lysosome, Secreted (curated)			2.88109	-0.747439	0.59566	3.54e-06	0.00212644	0.634603	0.114294	0.676101	0.931075	0.541192
blue	0.63945	ENSG00000068001	HYAL2	Q12891	8692				Medium	Uncertain	3.26775	-0.250231	0.840761	0.0470958	0.291267	1.25489	0.459115	1.31449	1.08716	0.738738
blue	0.724817	ENSG00000114383	TUSC2	O75896	11334						4.50821	-0.00592109	0.995904	0.926189	0.979992	0.847396	0.807991	1.22414	0.944362	0.746656
blue	0.697758	ENSG00000068028	RASSF1	Q9NS23	11186				Medium	Approved	3.17093	-0.0717378	0.951491	0.34011	0.699827	1.74464	0.360017	1.61867	1.33419	0.413711
blue	0.499533	ENSG00000114388	NPRL2	Q8WTW4	10641				Medium	Approved	4.27926	-0.101434	0.932106	0.120473	0.448274	1.73272	0.519232	1.04092	1.56153	0.385569
blue	0.816384	ENSG00000126062	TMEM115	Q12893	11070				Not detected	Supported	3.51092	-0.166109	0.891243	0.0930053	0.40132	1.20147	0.722718	0.703217	1.202	0.3304
blue	0.581471	ENSG00000088543	C3orf18	Q9UK00	51161				Medium	Approved	4.40414	0.0186404	1.013	0.826137	0.947088	1.4228	0.4603	0.737001	1.20983	0.41569
blue	0.346244	ENSG00000114735	HEMK1	Q9Y5R4	51409				Medium	Uncertain	3.4849	-0.018368	0.987349	0.80171	0.940835	1.12458	0.837637	0.770719	0.967314	0.76541
blue	0.219232	ENSG00000114737	CISH	Q9NSE2	1154				Low	Approved	2.47434	0.0374913	1.02633	0.936588	0.983096	0.988869	0.908863	0.693784	1.1025	0.446163
blue	0.525585	ENSG00000114738	MAPKAPK3	Q16644	7867						6.7027	0.0633434	1.04488	0.470147	0.786282	1.13945	0.807392	0.648624	0.829633	0.510254
green	0.720955	ENSG00000088538	DOCK3	Q8IZD9	1795				Not detected	Enhanced	2.25384	0.355786	1.27968	0.0611457	0.330464	1.25343	0.348103	0.972157	1.02539	0.989483
green	0.52957	ENSG00000145050	MANF	P55145	7873			Secreted (curated)	Not detected	Approved	1.9716	0.0237871	1.01662	0.813262	0.944497	2.15058	0.0823752	2.10006	1.55297	0.123447
brown	0.0610706	ENSG00000145041	DCAF1	Q9Y4B6	9730				Medium	Approved	5.21156	-0.0429011	0.970701	0.362797	0.715171	0.354412	0.317999	0.590595	0.85816	0.341778
blue	0.269986	ENSG00000164080	RAD54L2	Q9Y4B4	23132				Not detected	Approved	4.31005	0.107674	1.07749	0.143406	0.482612	0.585562	0.324582	0.633151	0.73446	0.476536
blue	0.652679	ENSG00000164081	TEX264	Q9Y6I9	51368			Secreted (curated)	Not detected	Enhanced	3.52968	-0.0985326	0.933982	0.2169	0.573899	1.7753	0.340605	1.11641	1.21449	0.869814
blue	0.725683	ENSG00000114767	RRP9	O43818	9136				Low	Uncertain	2.87368	-0.143884	0.905079	0.098299	0.409055	3.43671	0.0432902	1.40597	1.80998	0.283175
blue	0.416282	ENSG00000041880	PARP3	Q9Y6F1	10039				Medium	Supported	3.67676	0.00417794	1.0029	0.960503	0.989392	0.871458	0.785783	1.00478	1.04891	0.989406
blue	0.75844	ENSG00000090097	PCBP4	P57723	57060						6.14387	-0.203074	0.868698	0.0637779	0.336902	1.1802	0.671479	0.903899	1.21313	0.714636
blue	0.048631	ENSG00000164086	DUSP7	Q16829	1849				Medium	Approved	4.07754	-0.163777	0.892685	0.103443	0.419569	0.586346	0.129526	1.29097	0.92581	0.636414
black	0.646059	ENSG00000023330	ALAS1	P13196	211				Medium	Enhanced	5.79517	-0.205912	0.866991	0.0442961	0.28144	1.23811	0.567039	1.65263	1.36608	0.406004
blue	0.221493	ENSG00000164088	PPM1M	Q96MI6	132160				Medium	Uncertain	1.37852	-0.173186	0.886882	0.10539	0.4235	0.692964	0.357557	0.681029	0.6988	0.492034
brown	0.568549	ENSG00000164091	WDR82	Q6UXN9	80335						6.21344	-0.0528268	0.964046	0.203939	0.559405	0.158509	0.0765994	0.738958	0.6236	0.41778
blue	0.659158	ENSG00000114841	DNAH1	Q9P2D7	25981				Low	Uncertain	3.13161	0.153746	1.11245	0.150314	0.49368	1.74497	0.160114	1.1286	1.08847	0.948815
blue	0.772914	ENSG00000163930	BAP1	Q92560	8314				Low	Approved	5.662	-0.130183	0.913715	0.0472809	0.291636	1.35449	0.675459	1.28406	1.64891	0.39072
blue	0.181918	ENSG00000010318	PHF7	Q9BWX1	51533				Not detected	Enhanced	2.10186	0.245932	1.18586	0.008201	0.119642	0.656769	0.404107	0.477093	0.878703	0.129
blue	0.394719	ENSG00000010319	SEMA3G	Q9NS98	56920			Secreted (curated)			3.70088	-0.312328	0.805341	0.00961259	0.129406	1.14347	0.68977	1.01497	1.3907	0.575201
white	0.840406	ENSG00000114854	TNNC1	P63316	7134				High	Enhanced	11.893	-0.307556	0.808009	0.00834952	0.121026	1.53849	0.227242	1.2004	1.32188	0.735941
blue	0.743347	ENSG00000010322	NISCH	Q9Y2I1	11188				Medium	Approved	5.49118	0.00583444	1.00405	0.945681	0.985058	2.91371	0.06482	1.06583	1.62341	0.349417
blue	0.649597	ENSG00000010327	STAB1	Q9NY15	23166				Medium	Approved	3.59834	0.0245643	1.01717	0.870816	0.960725	0.953765	0.833665	1.31623	0.935723	0.593093
blue	0.422366	ENSG00000168268	NT5DC2	Q9H857	64943				Medium	Approved	1.96969	-0.253969	0.838586	0.0227976	0.204292	1.92343	0.125512	0.690849	1.84333	0.0335419
lightyellow	0.767005	ENSG00000168273	SMIM4	Q8WVI0	440957				Low	Uncertain	3.4274	-0.203853	0.868229	0.0419053	0.273633	0.949139	0.903565	0.965117	0.735484	0.662404
brown	0.799558	ENSG00000163939	PBRM1	Q86U86	55193	polybromo 1	HMG		High	Uncertain	4.70912	-0.0754033	0.949077	0.439638	0.765647	0.605181	0.272349	0.660494	0.991769	0.449331
brown	0.188246	ENSG00000163938	GNL3	Q9BVP2	26354				Medium	Enhanced	5.08073	0.0141303	1.00984	0.77561	0.931519	4.81376	0.0628479	1.38756	1.84121	0.24417
brown	0.142084	ENSG00000016864	GLT8D1	Q68CQ7	55830				Low	Approved	3.47229	-0.118846	0.920924	0.0412673	0.271329	0.723536	0.660971	0.628057	0.930536	0.426158
brown	0.449426	ENSG00000114902	SPCS1	Q9Y6A9	28972				Low	Approved	4.6595	0.0332702	1.02333	0.537638	0.824271	4.80091	0.0397265	1.23503	2.60497	0.0295402
brown	0.545293	ENSG00000114904	NEK4	P51957	6787				Medium	Enhanced	3.27829	0.0895302	1.06402	0.225497	0.58395	1.17695	0.779909	0.609356	0.85541	0.383813
blue	0.330515	ENSG00000055955	ITIH4	Q14624	3700			Secreted (curated)	Not detected	Enhanced	7.47863	0.0375095	1.02634	0.734552	0.914664	1.58745	0.276241	0.407197	0.935202	0.0499808
blue	0.186396	ENSG00000163935	SFMBT1	Q9UHJ3	51460	Scm-like with four mbt domains 1	Transcription Co-factor				3.84354	-0.0342113	0.976566	0.600265	0.85574	0.434659	0.232243	0.577579	0.813092	0.33096
green	0.612037	ENSG00000163931	TKT	P29401	7086				Low	Enhanced	2.71179	-0.207206	0.866213	0.106376	0.42501	1.56767	0.214534	1.60963	1.5462	0.387919
grey	0.644079	ENSG00000016391	CHDH	Q8NE62	55349				Medium	Enhanced	2.87943	-0.456867	0.728567	0.00080813	0.0344725	0.783692	0.384018	0.957053	1.23562	0.745859
brown	0.046933	ENSG00000056736	IL17RB	Q9NRM6	55540			Secreted (curated)	Not detected	Enhanced	1.37628	-0.0723668	0.951076	0.532035	0.821509	1.02081	0.946698	1.08044	0.954724	0.94107
brown	0.370441	ENSG00000113812	ACTR8	Q9H981	93973						2.90749	-0.135918	0.910091	0.0838992	0.381782	0.491978	0.20885	1.26041	0.464186	0.0361748
pink	0.484839	ENSG00000113811	SELENOK	Q9Y6D0	58515				Not detected	Uncertain	5.53475	0.158977	1.1165	0.00714206	0.111991	1.62217	0.489304	1.15093	1.12337	0.91643
green	0.370981	ENSG00000157445	CACNA2D3	Q8IZS8	55799						4.68738	0.110496	1.0796	0.263919	0.62892	1.7441	0.115345	1.08441	1.69196	0.270843
brown	0.671199	ENSG00000180376	CCDC66	A2RUB6	285331				Low	Approved	3.49902	0.0385861	1.02711	0.65407	0.881477	0.633561	0.373197	0.493539	1.13003	0.0747966
brown	0.750621	ENSG00000163946	TASOR	Q9UK61	23272				Low	Uncertain	3.66624	-0.0369928	0.974684	0.680536	0.893412	1.38079	0.425654	1.12694	0.852177	0.76242
brown	0.0359834	ENSG00000163947	ARHGEF3	Q9NR81	50650				Medium	Uncertain	3.18581	-0.0278244	0.980898	0.744084	0.918947	0.968465	0.949111	1.2886	0.816934	0.461479
brown	0.682808	ENSG00000157500	APPL1	Q9UKG1	26060				Not detected	Approved	6.16183	0.0411611	1.02894	0.698977	0.900699	0.512679	0.0911283	0.916309	0.811704	0.857667
brown	0.174904	ENSG00000239388	ASB14	A6NK59	142686						4.48325	-0.302617	0.81078	0.0370075	0.256896	0.572447	0.0378003	0.556483	0.604414	0.205748
brown	0.76264	ENSG00000174840	PDE12	Q6L8Q7	201626, 106144532				Not detected	Approved	3.26662	0.0445026	1.03133	0.638226	0.874293	0.690262	0.428233	0.837615	0.904581	0.882302
brown	0.843882	ENSG00000168374	ARF4	P18085	378						4.62593	0.00840675	1.00584	0.906663	0.973218	0.704076	0.54341	0.463521	0.85844	0.0985588
brown	0.735955	ENSG00000174839	DENND6A	Q8IWF6	201627				High	Approved	3.2305	0.194246	1.14413	0.0587286	0.323224	1.34146	0.436289	1.26023	1.4209	0.618993
brown	0.703712	ENSG00000163681	SLMAP	Q14BN4	7871				Medium	Enhanced	6.63694	-0.0585364	0.960238	0.532894	0.821966	0.908777	0.824047	1.04397	1.09612	0.969796
blue	0.443762	ENSG00000136068	FLNB	O75369	2317				Low	Enhanced	4.83896	0.0278258	1.01947	0.79654	0.938843	2.02694	0.0448092	2.25287	1.91048	0.0886894
green	0.473604	ENSG00000163686	ABHD6	Q9BV23	57406				Medium	Uncertain	1.68459	0.117865	1.08513	0.351203	0.708509	1.84896	0.0964839	0.813138	1.63717	0.139956
brown	0.681659	ENSG00000163684	RPP14	O95059	11102						6.25705	-0.0441791	0.969841	0.621327	0.866438	0.495722	0.0987667	0.563592	0.513986	0.126706
brown	0.472052	ENSG00000168297	PXK	Q7Z7A4	54899				Medium	Supported	3.40912	-0.1572	0.896764	0.0120365	0.144882	0.453495	0.275955	0.787484	0.841902	0.784509
black	0.800236	ENSG00000168291	PDHB	P11177	5162				Medium	Enhanced	6.89428	-0.159905	0.895084	0.0203801	0.192448	0.452698	0.168624	0.821406	0.688325	0.584321
brown	0.650375	ENSG00000168301	KCTD6	Q8NC69	200845				Not detected	Uncertain	2.40619	-0.0510187	0.965255	0.542725	0.826554	1.19606	0.697641	1.04896	1.02647	0.990805
white	0.643338	ENSG00000168306	ACOX2	Q99424	8309				Medium	Enhanced	2.95069	-0.56288	0.676949	3.52e-05	0.00618116	0.847116	0.541238	0.793296	0.709345	0.610092
blue	0.320134	ENSG00000168309	FAM107A	O95990	11170				Not detected	Enhanced	3.97309	-0.0580116	0.960587	0.473901	0.788295	0.968772	0.945519	1.41857	0.975512	0.512879
brown	0.679316	ENSG00000144724	PTPRG	P23470	5793				Not detected	Uncertain	3.64153	0.116687	1.08424	0.354591	0.709449	1.41583	0.381548	1.26053	1.05704	0.796902
brown	0.615541	ENSG00000163634	THOC7	Q6I9Y2	80145				Not detected	Approved	4.98699	-0.0975195	0.934639	0.0656925	0.341921	0.506518	0.34611	1.32711	0.864317	0.488935
brown	0.587715	ENSG00000163635	ATXN7	O15265	6314						4.1679	0.0277625	1.01943	0.733	0.913769	0.25925	0.00737967	0.580019	0.463582	0.102091
brown	0.390052	ENSG00000163636	PSMD6	Q15008	9861				Medium	Uncertain	5.602	0.0014086	1.00098	0.97685	0.99379	1.8779	0.472024	1.55777	0.919753	0.306051
lightgreen	0.682334	ENSG00000163637	PRICKLE2	Q7Z3G6	166336						1.52449	-0.0158924	0.989045	0.907609	0.973291	0.67605	0.26788	0.499717	0.58181	0.126203
brown	0.379897	ENSG00000163638	ADAMTS9	Q9P2N4	56999			ER, Secreted (curated)	Medium	Approved	3.55038	-0.212686	0.862929	0.0872268	0.389473	1.36257	0.308485	1.18874	1.05327	0.886497
brown	0.207596	ENSG00000151276	MAGI1	Q96QZ7	9223				Not detected	Supported	3.89701	-0.0974056	0.934712	0.417892	0.752976	0.497862	0.0678769	0.570229	0.443615	0.0722522
black	0.397215	ENSG00000144741	SLC25A26	Q70HW3	115286				Low	Supported	4.01535	-0.0306774	0.978961	0.559291	0.835314	0.50445	0.407439	0.94962	0.852545	0.90724
blue	0.350583	ENSG00000144749	LRIG1	Q96JA1	26018				Not detected	Approved	6.22821	-0.0158146	0.989098	0.783844	0.935032	0.573852	0.413611	0.66509	0.534332	0.235565
brown	0.507547	ENSG00000172340	SUCLG2	Q96I99	8801				Medium	Enhanced	6.848	0.106797	1.07684	0.103637	0.41999	0.540841	0.351269	0.320759	0.69573	0.0151277
brown	0.612003	ENSG00000163378	EOGT	Q5NDL2	285203				Not detected	Approved	4.08014	0.169386	1.12458	0.120949	0.44869	0.925507	0.826171	0.63623	0.863765	0.457322
brown	0.791172	ENSG00000144747	TMF1	P82094	7110	TATA element modulatory factor 1	Others		Low	Approved	4.24886	0.0411024	1.0289	0.676996	0.891503	1.10546	0.811965	0.809651	1.43468	0.310915
brown	0.927221	ENSG00000144744	UBA3	Q8TBC4	9039				Low	Supported	4.83128	0.0123846	1.00862	0.872143	0.961075	0.47277	0.155249	0.662993	0.675744	0.419751
brown	0.789917	ENSG00000144746	ARL6IP5	O75915	10550				Not detected	Supported	6.88404	-0.0587816	0.960075	0.403251	0.743135	0.61531	0.361942	0.71971	0.899339	0.646528
brown	0.355022	ENSG00000163380	LMOD3	Q0VAK6	56203				Medium	Uncertain	8.80564	-0.121873	0.918994	0.0476881	0.292499	0.214817	0.0184352	1.27912	0.541241	0.075816
brown	0.44703	ENSG00000187098	MITF	O75030	4286	microphthalmia-associated transcription factor	bHLH		Not detected	Enhanced	5.69308	0.197428	1.14665	0.00863868	0.123012	0.873618	0.799389	1.85414	1.30766	0.21859
lightgreen	0.549641	ENSG00000114861	FOXP1	Q9H334	27086	forkhead box P1	Fork head		High	Supported	3.28735	0.040864	1.02873	0.675638	0.890934	1.72373	0.173398	1.27196	1.06545	0.789399
brown	0.832122	ENSG00000163412	EIF4E3	Q8N5X7	317649				Medium	Approved	6.09518	0.0331747	1.02326	0.660039	0.884539	0.497	0.186218	0.661025	0.613019	0.329835
brown	0.806673	ENSG00000163602	RYBP	Q8N488	23429	RING1 and YY1 binding protein	Transcription Co-factor		Low	Approved	3.07223	0.0703358	1.04996	0.58655	0.848807	0.873516	0.663977	0.532724	0.597097	0.157685
brown	0.187095	ENSG00000144736	SHQ1	Q6PI26	55164				Not detected	Uncertain	2.57901	0.168802	1.12412	0.0261177	0.219978	2.83254	0.066014	1.0163	1.68421	0.252687
brown	0.943124	ENSG00000163605	PPP4R2	Q9NY27	151987				Low	Approved	4.81847	0.0140959	1.00982	0.906259	0.97319	0.609813	0.142046	0.425589	0.609459	0.0602838
blue	0.247344	ENSG00000121440	PDZRN3	Q9UPQ7	23024				High	Approved	5.5074	-0.168822	0.889569	0.18863	0.541508	0.479656	0.044326	0.844722	0.545694	0.253784
brown	0.449123	ENSG00000169855	ROBO1	Q9Y6N7	6091				Medium	Uncertain	2.41977	0.0265246	1.01856	0.846508	0.953806	0.473942	0.00274558	1.25276	0.330587	0.00308437
brown	0.437049	ENSG00000114480	GBE1	Q04446	2632				Medium	Enhanced	6.24446	0.125804	1.09112	0.149891	0.493113	0.546512	0.182555	0.504815	0.700937	0.186101
brown	0.911356	ENSG00000083937	CHMP2B	Q9UQN3	25978				Not detected	Uncertain	4.5495	0.0524318	1.03701	0.616529	0.864023	0.646866	0.238714	0.604758	0.657469	0.303551
brown	0.939882	ENSG00000163320	CGGBP1	Q9UFW8	8545				High	Supported	5.44126	-0.0247367	0.983	0.830616	0.948656	0.549643	0.0911463	0.501442	0.527505	0.0900054
brown	0.87755	ENSG00000175105	ZNF654	Q8IZM8	55279	zinc finger protein 654	zf-C2H2		Medium	Uncertain	2.82687	-0.0795807	0.946333	0.573747	0.84128	0.765739	0.329783	0.642391	0.834178	0.472736
brown	0.723835	ENSG00000179021	C3orf38	Q5JPI3	285237				Medium	Approved	2.57401	-0.0128897	0.991105	0.8832	0.965942	0.535577	0.160356	0.380076	0.611108	0.0332047
brown	0.401877	ENSG00000184500	PROS1	P07225	5627			Secreted (curated)	Not detected	Approved	2.64525	-0.00330065	0.997715	0.975641	0.993676	0.62565	0.200611	0.858649	0.656899	0.5308
brown	0.527486	ENSG00000080200	CRYBG3	Q68DQ2	131544						4.82613	-0.149464	0.901586	0.138652	0.475654	0.582274	0.272803	0.669299	0.672714	0.420854
brown	0.353612	ENSG00000170854	RIOX2	Q8IUF8	84864				Low	Supported	4.19264	-0.0838674	0.943525	0.233417	0.59453	0.400543	0.125859	0.638027	0.742249	0.440812
brown	0.908108	ENSG00000080822	CLDND1	Q9NY35	56650				Medium	Approved	4.82074	-0.0520408	0.964571	0.436375	0.76336	0.451113	0.169186	0.697084	0.729089	0.540877
brown	0.634978	ENSG00000080819	CPOX	P36551	1371						3.86186	-0.130537	0.913491	0.0275131	0.225179	0.590236	0.322768	0.517167	0.654793	0.170837
brown	0.45692	ENSG00000064225	ST3GAL6	Q9Y274	10402				High	Approved	2.99298	-0.591548	0.663631	0.000487938	0.0250385	0.821501	0.404454	0.786583	0.869376	0.790446
brown	0.828278	ENSG00000057019	DCBLD2	Q96PD2	131566				Low	Approved	3.42601	0.0350649	1.0246	0.713938	0.906473	0.650385	0.328751	0.734496	0.609249	0.377856
blue	0.0649975	ENSG00000184220	CMSS1	Q9BQ75	84319, 105374010				Not detected	Uncertain	3.43716	0.308941	1.2388	0.00634491	0.104586	1.07447	0.824568	1.15006	1.05741	0.929728
brown	0.397571	ENSG00000168386	FILIP1L	Q4L180	11259				Not detected	Approved	7.08164	-0.343898	0.787909	0.00282253	0.0675555	0.439521	0.0157255	0.748315	0.397484	0.0556764
brown	0.806317	ENSG00000036054	TBC1D23	Q9NUY8	55773				Medium	Approved	4.50048	0.0414996	1.02918	0.661056	0.884818	0.947733	0.900984	0.785733	0.85286	0.785461
pink	0.47604	ENSG00000114021	NIT2	Q9NQR4	56954				Low	Approved	4.89117	0.125317	1.09075	0.0179355	0.180198	4.05662	0.0388971	1.01643	2.16908	0.0468204
brown	0.796224	ENSG00000154174	TOMM70	O94826	9868				Medium	Enhanced	6.53995	-0.0952888	0.936085	0.179261	0.530848	0.465937	0.159388	0.445137	0.639239	0.0788762
brown	0.745785	ENSG00000114354	TFG	Q92734	10342				Not detected	Approved	5.08695	-0.0733446	0.950432	0.163923	0.510992	0.324142	0.121991	0.635956	0.859348	0.451596
cyan	0.714872	ENSG00000154175	ABI3BP	Q7Z7G0	25890			Secreted (curated)			2.96699	-0.160031	0.895006	0.329074	0.691317	0.706351	0.0783333	0.821875	0.697736	0.601663
brown	0.8624	ENSG00000138468	SENP7	Q9BQF6	57337				High	Approved	3.72679	0.0955972	1.06851	0.455995	0.776389	0.710812	0.297369	0.505942	0.688909	0.168304
brown	0.866413	ENSG00000174173	TRMT10C	Q7L0Y3	54931				Medium	Approved	4.00609	-0.0440318	0.969941	0.653076	0.880793	0.618117	0.197954	0.737741	0.729455	0.59666
brown	0.949051	ENSG00000081154	PCNP	Q8WW12	57092				High	Supported	5.97347	0.0726997	1.05168	0.504292	0.805767	0.766821	0.467042	0.627369	0.824744	0.429987
brown	0.877922	ENSG00000066422	ZBTB11	O95625	27107	zinc finger and BTB domain containing 11	ZBTB		Medium	Approved	4.04608	-0.0968224	0.93509	0.345756	0.704969	0.534866	0.114758	0.87411	0.548702	0.28802
brown	0.809722	ENSG00000182504	CEP97	Q8IW35	79598				Not detected	Uncertain	2.44039	0.0489728	1.03453	0.699212	0.900773	0.984938	0.961118	1.27661	1.18806	0.778901
brown	0.602244	ENSG00000144815	NXPE3	Q969Y0	91775			Secreted (curated)			6.62982	-0.105564	0.929441	0.2927	0.658049	0.533232	0.088323	0.455159	0.690449	0.100477
brown	0.45168	ENSG00000144802	NFKBIZ	Q9BYH8	64332	nuclear factor of kappa light polypeptide gene enhancer in B-cells inhibitor, zeta	Transcription Co-factor		Not detected	Enhanced	1.95916	-0.0857016	0.942326	0.494096	0.799194	0.808598	0.530842	0.50777	0.606042	0.136914
brown	0.600777	ENSG00000114423	CBLB	Q13191	868				Medium	Approved	3.20443	0.0111594	1.00777	0.907594	0.973291	0.81153	0.553338	0.853135	0.841903	0.86306
brown	0.806826	ENSG00000114439	BBX	Q8WY36	56987	bobby sox homolog (Drosophila)	HMG		Low	Enhanced	3.72846	-0.125549	0.916655	0.239885	0.602026	0.772462	0.481289	1.17158	0.854038	0.706824
brown	0.684237	ENSG00000196776	CD47	Q08722	961				Low	Approved	4.12076	0.125414	1.09082	0.154633	0.498804	1.21879	0.650419	1.06896	1.12026	0.949699
green	0.5344	ENSG00000114446	IFT57	Q9NWB7	55081				Medium	Supported	2.34754	-0.0365068	0.975013	0.680492	0.893412	2.28391	0.110138	0.699501	1.23748	0.303581
brown	0.580808	ENSG00000198919	DZIP3	Q86Y13	9666				Medium	Approved	4.48919	-0.302819	0.810667	0.0011335	0.0413133	0.965252	0.943388	1.09043	0.775085	0.648642
brown	0.286869	ENSG00000144824	PHLDB2	Q86SQ0	90102				Low	Approved	2.90441	0.126572	1.0917	0.363759	0.715967	0.86332	0.577143	0.79154	1.14335	0.616392
brown	0.419592	ENSG00000144827	ABHD10	Q9NUJ1	55347				Low	Supported	3.8987	-0.112759	0.924818	0.14209	0.480682	0.969065	0.95078	1.69272	1.10402	0.293562
brown	0.297403	ENSG00000144848	ATG3	Q9NT62	64422				Medium	Enhanced	3.69537	-0.0814808	0.945087	0.204915	0.560577	2.28484	0.237287	1.01786	1.51516	0.418619
brown	0.768303	ENSG00000138459	SLC35A5	Q9BS91	55032						2.76474	0.00756799	1.00526	0.941394	0.984043	0.545224	0.0727996	0.700235	0.542428	0.241848
cyan	0.829344	ENSG00000091986	CCDC80	Q76M96	151887			Secreted (curated)	High	Approved	3.48576	-0.541298	0.687152	0.0126406	0.148972	0.711703	0.0370212	0.483903	0.460577	0.0507178
brown	0.825618	ENSG00000163607	GTPBP8	Q8N3Z3	29083				Not detected	Approved	3.89567	-0.131349	0.912978	0.194471	0.548798	0.60338	0.225207	0.679118	0.547536	0.24555
brown	0.753297	ENSG00000163608	NEPRO	Q6NW34	25871						4.93572	0.037425	1.02628	0.538039	0.824271	0.777347	0.672705	1.14931	0.720933	0.458956
blue	0.507247	ENSG00000144857	BOC	Q9BWV1	91653				High	Uncertain	2.57089	-0.144928	0.904425	0.216529	0.573698	0.86852	0.65097	0.588286	0.79252	0.362209
brown	0.769088	ENSG00000176542	USF3	Q68DE3	205717	KIAA2018	bHLH		Low	Uncertain	5.34974	-0.0475584	0.967572	0.64825	0.878938	0.472974	0.0852708	0.756748	0.625902	0.424823
brown	0.897898	ENSG00000121579	NAA50	Q9GZZ1	80218				Not detected	Approved	7.67229	0.048742	1.03436	0.641312	0.875392	0.517412	0.0821442	0.433986	0.458596	0.0310553
lightgreen	0.893503	ENSG00000114573	ATP6V1A	P38606	523				Medium	Approved	3.77323	0.121014	1.0875	0.270714	0.635248	1.19283	0.679767	0.880406	0.810115	0.838422
brown	0.185554	ENSG00000144847	IGSF11	Q5DX21	152404				Not detected	Uncertain	1.93291	0.0682169	1.04842	0.579092	0.8444	1.49717	0.162459	1.79129	1.83354	0.195965
brown	0.385498	ENSG00000121578	B4GALT4	O60513	8702				Not detected	Approved	2.21241	-0.00772426	0.99466	0.911587	0.974725	0.519606	0.239097	0.862145	0.787311	0.793395
darkturquoise	0.679312	ENSG00000031081	ARHGAP31	Q2M1Z3	57514				Not detected	Approved	3.00121	-0.0908712	0.938956	0.306676	0.671129	0.982768	0.975407	0.697357	0.823801	0.609088
brown	0.664195	ENSG00000176142	TMEM39A	Q9NV64	55254				Medium	Approved	3.04274	0.076913	1.05476	0.23625	0.598411	0.552477	0.323951	0.80906	0.829895	0.81143
brown	0.512919	ENSG00000163389	POGLUT1	Q8NBL1	56983				Low	Approved	1.91705	0.266393	1.2028	0.0207728	0.194538	1.15469	0.742466	0.848933	0.9707	0.890812
black	0.749516	ENSG00000113845	TIMMDC1	Q9NPL8	51300				Not detected	Uncertain	6.01208	-0.138262	0.908613	0.0100872	0.132386	0.388572	0.246217	1.00217	0.84343	0.86402
blue	0.225627	ENSG00000144843	ADPRH	P54922	141				Not detected	Approved	3.14638	0.26745	1.20368	0.00754268	0.114976	4.23486	0.00109502	2.42965	2.81065	0.0207514
blue	0.280149	ENSG00000144837	PLA1A	Q53H76	51365			Secreted (curated)			0.946641	0.420191	1.3381	0.03865	0.263301	1.99905	0.000226682	2.28345	4.56818	0.000595291
blue	0.290111	ENSG00000121577	POPDC2	Q9HBU9	64091				Not detected	Enhanced	5.33374	0.0599846	1.04245	0.61465	0.863146	2.26107	0.0161218	1.05694	2.12632	0.0599937
brown	0.645894	ENSG00000082701	GSK3B	P49841	2932				Not detected	Approved	5.13	0.0750344	1.05339	0.296213	0.660771	0.979791	0.971691	0.622423	0.816055	0.434884
cyan	0.805329	ENSG00000163430	FSTL1	Q12841	11167			Secreted (curated)	Medium	Uncertain	5.40649	-0.320934	0.800551	0.0534631	0.309255	0.582361	0.0101077	0.706179	0.450374	0.103943
lightyellow	0.749539	ENSG00000065518	NDUFB4	O95168	4710				Medium	Enhanced	7.0825	-0.0486202	0.966861	0.342081	0.702208	0.804906	0.784212	0.553649	0.686767	0.246493
brown	0.707519	ENSG00000144840	RABL3	Q5HYI8	285282				Medium	Uncertain	4.09727	-0.00174395	0.998792	0.983852	0.994771	0.486149	0.11311	0.747744	0.588338	0.354688
brown	0.637658	ENSG00000153767	GTF2E1	P29083	2960				Low	Supported	2.5213	0.0661572	1.04692	0.395472	0.7361	0.312889	0.0229201	0.718222	0.505459	0.186745
blue	0.197529	ENSG00000163833	FBXO40	Q9UH90	51725						8.43498	-0.115123	0.923304	0.11951	0.447063	1.03795	0.939563	1.57063	1.38405	0.461396
darkorange	0.768335	ENSG00000180353	HCLS1	P14317	3059				Not detected	Enhanced	1.65802	-0.280061	0.823556	0.0323068	0.241629	0.84185	0.596984	0.79599	0.70638	0.642112
brown	0.243984	ENSG00000173230	GOLGB1	Q14789	2804				Low	Enhanced	5.15659	-0.0309415	0.978781	0.639067	0.874398	0.878491	0.868496	0.754618	0.791787	0.701311
brown	0.426689	ENSG00000173226	IQCB1	Q15051	9657				Not detected	Approved	2.86781	0.173677	1.12793	0.00779096	0.116751	0.974056	0.972167	0.895528	0.830541	0.884547
brown	0.49235	ENSG00000160124	MIX23	Q4VC31	131076				Medium	Approved	3.62321	-0.0450803	0.969236	0.401371	0.742052	0.639392	0.523212	0.81824	0.695727	0.602579
black	0.726155	ENSG00000114023	FAM162A	Q96A26	26355				Low	Approved	5.71576	-0.000729519	0.999494	0.990622	0.997457	2.45739	0.179298	0.918803	1.7141	0.162349
brown	0.698961	ENSG00000114030	KPNA1	P52294	3836				Medium	Supported	6.77274	-0.0248317	0.982935	0.761317	0.92483	0.55432	0.244658	0.781854	0.650053	0.500649
tan	0.902741	ENSG00000138496	PARP9	Q8IXQ6	83666						3.91124	0.0563958	1.03986	0.625014	0.868252	0.864597	0.606665	0.726287	0.710811	0.56429
tan	0.740705	ENSG00000163840	DTX3L	Q8TDB6	151636				Medium	Uncertain	3.69779	0.0448135	1.03155	0.689124	0.897077	0.9095	0.758373	0.951239	0.882713	0.944132
tan	0.823717	ENSG00000173193	PARP14	Q460N5	54625				High	Supported	4.11649	0.123771	1.08958	0.371074	0.720721	0.938639	0.784545	2.02505	1.59677	0.162633
brown	0.334244	ENSG00000169087	HSPBAP1	Q96EW2	79663				High	Approved	3.92536	0.151365	1.11062	0.0644993	0.339032	2.14806	0.130988	0.78714	1.91547	0.050943
brown	0.247444	ENSG00000138463	SLC49A4	Q96SL1	84925						4.46946	-0.0539745	0.963279	0.50628	0.807348	0.711454	0.562003	0.598859	0.792211	0.373297
blue	0.240027	ENSG00000065485	PDIA5	Q14554	10954				Not detected	Enhanced	1.57726	0.146183	1.10664	0.136224	0.472818	1.72071	0.174185	1.25177	1.7383	0.29895
brown	0.230389	ENSG00000121542	SEC22A	Q96IW7	26984						2.39134	0.193592	1.14361	0.0202223	0.191749	1.58328	0.350986	0.829348	0.844171	0.841218
green	0.786493	ENSG00000173175	ADCY5	O95622	111						1.97592	-0.23509	0.849632	0.168862	0.516718	0.968172	0.917096	0.875439	0.726966	0.695981
brown	0.654917	ENSG00000206527	HACD2	Q6Y1H2	201562				Medium	Approved	3.13899	0.122679	1.08875	0.209259	0.566061	0.856512	0.730509	1.02411	1.13259	0.938435
cyan	0.399565	ENSG00000065534	MYLK	Q15746	4638				Not detected	Enhanced	3.521	-0.0201998	0.986096	0.853344	0.955662	1.41431	0.339636	1.30817	1.34429	0.676419
brown	0.537364	ENSG00000175455	CCDC14	Q49A88	64770				Medium	Uncertain	3.76462	0.275523	1.21043	0.00102799	0.0387904	2.02253	0.126463	1.94593	1.41446	0.177822
green	0.591586	ENSG00000160145	KALRN	O60229	8997				Not detected	Approved	5.71833	-0.244804	0.843931	0.0294965	0.232032	1.3676	0.396893	1.42959	1.3951	0.56075
blue	0.190477	ENSG00000114491	UMPS	P11172	7372						2.32646	0.114358	1.08249	0.0848959	0.384192	2.17939	0.265411	1.32554	1.70134	0.36372
blue	0.386826	ENSG00000082781	ITGB5	P18084	3693				Low	Approved	4.28716	-0.220028	0.858549	0.00333379	0.0729393	0.550683	0.317302	0.791576	0.620128	0.427046
cyan	0.508051	ENSG00000173706	HEG1	Q9ULI3	57493			Secreted (curated)	Not detected	Approved	4.9076	-0.184558	0.879919	0.0524595	0.306168	0.313436	0.0169113	0.748764	0.572713	0.305551
brown	0.804365	ENSG00000163848	ZNF148	Q9UQR1	7707	zinc finger protein 148	zf-C2H2		Medium	Supported	4.10211	0.0355579	1.02495	0.762942	0.925715	0.984006	0.962892	0.975497	0.812919	0.831766
brown	0.824874	ENSG00000114520	SNX4	O95219	8723				Not detected	Uncertain	4.12584	0.0545192	1.03851	0.473518	0.78794	0.740298	0.564752	0.555708	0.755079	0.26962
brown	0.647438	ENSG00000144909	OSBPL11	Q9BXB4	114885						5.97622	-0.154162	0.898654	0.146754	0.488448	0.621456	0.166152	0.749489	0.615596	0.400539
blue	0.421081	ENSG00000114544	SLC41A3	Q96GZ6	54946				Low	Approved	5.23827	0.0132867	1.00925	0.856172	0.956807	0.833726	0.740233	0.96406	0.75074	0.697414
blue	0.385948	ENSG00000144908	ALDH1L1	O75891	10840				Low	Enhanced	6.49726	-0.0801384	0.945967	0.491	0.797885	1.20122	0.55806	1.90405	1.20307	0.190742
blue	0.511111	ENSG00000163884	KLF15	Q9UIH9	28999	Kruppel-like factor 15	zf-C2H2		Low	Uncertain	4.87592	-0.443138	0.735533	0.00791935	0.117727	1.04167	0.853054	0.911145	0.922486	0.962741
blue	0.663475	ENSG00000070476	ZXDC	Q2QGD7	79364	ZXD family zinc finger C	zf-C2H2				5.002	0.0589066	1.04168	0.425155	0.756982	1.87234	0.194391	1.2463	1.33681	0.732315
blue	0.531682	ENSG00000114554	PLXNA1	Q9UIW2	5361				Low	Uncertain	4.5724	-0.412166	0.751494	0.00157842	0.0496222	0.92668	0.818993	1.04982	1.13604	0.934433
blue	0.687334	ENSG00000163870	TPRA1	Q86W33	131601				High	Approved	3.57196	-0.12828	0.914921	0.1512	0.494866	1.42607	0.497875	1.04338	1.68926	0.266752
blue	0.637207	ENSG00000073111	MCM2	P49736	4171				Not detected	Enhanced	3.44491	0.0118028	1.00821	0.90137	0.971918	1.57408	0.337499	1.24405	1.40931	0.654484
blue	0.568631	ENSG00000114631	PODXL2	Q9NZ53	50512				Low	Approved	0.805208	0.177467	1.1309	0.277847	0.643076	1.81462	0.0322999	3.15198	2.95258	0.00834816
blue	0.778808	ENSG00000114626	ABTB1	Q969K4	80325				Low	Uncertain	4.58896	-0.129711	0.914015	0.26701	0.63133	1.56989	0.262328	1.09707	1.4281	0.583533
blue	0.536433	ENSG00000074416	MGLL	Q99685	11343				Not detected	Enhanced	6.09362	-0.179117	0.883243	0.0154152	0.165613	1.82751	0.303269	1.27805	1.3761	0.665305
brown	0.0933943	ENSG00000058262	SEC61A1	P61619	29927						5.68652	-0.117152	0.922006	0.163715	0.510922	0.716843	0.499068	1.09675	0.853787	0.80683
blue	0.137786	ENSG00000175792	RUVBL1	Q9Y265	8607	RuvB-like AAA ATPase 1	Chromatin Remodeling Factor		Not detected	Enhanced	3.07121	-0.0958327	0.935732	0.222618	0.580567	3.31982	0.0481878	1.09234	2.00358	0.102993
blue	0.655536	ENSG00000132394	EEFSEC	P57772	60678				Not detected	Approved	3.25987	-0.254959	0.838011	0.00897151	0.125258	0.998155	0.996807	0.861081	0.868082	0.895985
blue	0.515228	ENSG00000179348	GATA2	P23769	2624	GATA binding protein 2	zf-GATA		Not detected	Enhanced	1.77126	0.145434	1.10606	0.219002	0.576637	1.45478	0.312422	0.892536	1.19893	0.718072
blue	0.273108	ENSG00000163902	RPN1	P04843	6184				Low	Enhanced	5.62701	-0.034218	0.976561	0.494593	0.79947	3.56933	0.190111	0.91168	1.68775	0.191792
brown	0.426908	ENSG00000075785	RAB7A	P51149	7879				Medium	Supported	7.48323	-0.183475	0.880579	0.000267983	0.0185241	0.183197	0.0253539	0.777281	0.557594	0.301966
blue	0.209592	ENSG00000177646	ACAD9	Q9H845	28976				Low	Supported	4.75188	-0.181188	0.881977	0.00520454	0.0936062	0.400957	0.198255	0.647452	0.665644	0.399213
brown	0.474509	ENSG00000169714	CNBP	P62633	7555	CCHC-type zinc finger, nucleic acid binding protein	Others				9.34916	0.115388	1.08327	0.0413877	0.271599	1.2515	0.738615	0.902701	1.15266	0.80444
green	0.579988	ENSG00000181789	COPG1	Q9Y678	22820				Medium	Supported	5.15902	-0.0712264	0.951829	0.20124	0.55683	6.02103	0.0300144	2.2088	1.52219	0.107387
pink	0.530276	ENSG00000183624	HMCES	Q96FZ2	56941				Not detected	Enhanced	5.06189	-0.00243149	0.998316	0.958961	0.98916	2.97474	0.255001	0.806537	1.22276	0.535524
blue	0.873931	ENSG00000184897	H1-10	Q92522	8971				Medium	Enhanced	4.2734	-0.0432583	0.970461	0.835352	0.949625	1.19104	0.408804	1.0725	1.26615	0.801604
brown	0.680461	ENSG00000129071	MBD4	O95243	8930	methyl-CpG binding domain protein 4	MBD		Low	Supported	4.48165	-0.13614	0.909951	0.0202267	0.191749	0.350313	0.126989	0.310332	0.556556	0.00783638
blue	0.282133	ENSG00000163913	IFT122	Q9HBG6	55764				Low	Uncertain	2.58127	0.162688	1.11937	0.063467	0.336541	4.14038	0.00724211	1.61539	3.09309	0.00909199
blue	0.581954	ENSG00000004399	PLXND1	Q9Y4D7	23129				Medium	Approved	4.51016	-0.224469	0.85591	0.0137037	0.155286	1.33521	0.529495	1.23896	1.20263	0.82747
brown	0.428991	ENSG00000172765	TMCC1	O94876	23023				Medium	Uncertain	5.6786	-0.029119	0.980019	0.623079	0.867101	0.414015	0.200843	1.11135	0.725473	0.503259
brown	0.348412	ENSG00000196455	PIK3R4	Q99570	30849				Not detected	Approved	3.70505	-0.0921583	0.938118	0.0888372	0.393546	1.69087	0.489414	0.823486	1.39362	0.349518
brown	0.666629	ENSG00000017260	ATP2C1	P98194	27032				Low	Supported	4.83926	0.076068	1.05414	0.380761	0.724905	1.06556	0.880121	1.69605	0.881833	0.167908
blue	0.409194	ENSG00000198585	NUDT16	Q96DE0	131870				High	Uncertain	5.30453	-0.111292	0.925759	0.100769	0.414602	1.37897	0.526507	1.89956	1.13039	0.157491
brown	0.59464	ENSG00000114686	MRPL3	P09001	11222				Low	Approved	5.35479	-0.109414	0.926965	0.0128573	0.150477	0.283523	0.147391	0.570085	0.580931	0.201329
brown	0.648981	ENSG00000138246	DNAJC13	O75165	23317				High	Approved	4.95669	-0.201046	0.86992	0.00976272	0.129869	0.440002	0.139801	0.734614	0.486353	0.170813
brown	0.890445	ENSG00000081307	UBA5	Q9GZZ9	79876				Low	Supported	4.84283	0.023211	1.01622	0.742044	0.918209	0.677809	0.477468	0.668705	0.676896	0.427668
brown	0.531619	ENSG00000091527	CDV3	Q9UKY7	55573				Not detected	Enhanced	7.59573	0.0407502	1.02865	0.448417	0.771125	1.64591	0.504434	0.988369	1.00872	0.99844
brown	0.652998	ENSG00000163781	TOPBP1	Q92547	11073				High	Approved	3.71616	0.00853073	1.00593	0.889355	0.967642	0.559256	0.443181	1.02388	0.883595	0.914164
brown	0.304532	ENSG00000144867	SRPRB	Q9Y5M8	58477				High	Approved	3.56812	-0.0907688	0.939022	0.23782	0.600426	0.861999	0.768857	1.25724	0.786937	0.445782
brown	0.769635	ENSG00000163785	RYK	P34925	6259				Not detected	Uncertain	4.66725	-0.035904	0.97542	0.547031	0.828895	0.481046	0.313957	0.808205	0.76239	0.725123
blue	0.480362	ENSG00000114019	AMOTL2	Q9Y2J4	51421						4.02022	0.110827	1.07985	0.332768	0.694011	0.972652	0.931071	0.836878	1.08315	0.770539
brown	0.630861	ENSG00000129055	ANAPC13	Q9BS18	25847						4.82392	-0.0260134	0.98213	0.693914	0.899316	1.0987	0.867053	1.31068	1.17346	0.756396
brown	0.458718	ENSG00000182923	CEP63	Q96MT8	80254				Low	Approved	5.08951	0.0468625	1.03302	0.329678	0.691317	0.781595	0.760225	0.931913	0.842949	0.897029
green	0.43751	ENSG00000154928	EPHB1	P54762	2047				Not detected	Enhanced	2.56407	0.301866	1.23274	0.017788	0.179687	1.22897	0.559524	0.936355	1.04495	0.9553
brown	0.626536	ENSG00000073711	PPP2R3A	Q06190	5523				Medium	Uncertain	7.91902	0.00607972	1.00422	0.93183	0.981439	0.249413	0.0102061	1.07688	0.514313	0.119275
brown	0.701702	ENSG00000174579	MSL2	Q9HCI7	55167				Low	Uncertain	4.01687	0.032045	1.02246	0.68889	0.896918	0.825581	0.700296	0.650919	0.746327	0.471486
black	0.659019	ENSG00000114054	PCCB	P05166	5096				Not detected	Enhanced	5.57553	-0.303981	0.810014	1.44e-05	0.00438644	0.233715	0.0359817	0.339282	0.644081	0.022391
brown	0.670916	ENSG00000118007	STAG1	Q8WVM7	10274				Medium	Supported	5.05285	0.0243494	1.01702	0.730051	0.911908	0.641846	0.452722	0.511867	0.609618	0.147742
brown	0.768242	ENSG00000158092	NCK1	P16333	4690				Low	Supported	3.98137	-0.0177776	0.987753	0.809153	0.942842	0.653923	0.397056	0.464466	0.80956	0.114924
brown	0.478712	ENSG00000138231	DBR1	Q9UK59	51163				Medium	Supported	2.51145	0.0213001	1.01487	0.730877	0.912509	0.69576	0.60551	0.567463	0.748296	0.306073
brown	0.729853	ENSG00000114098	ARMC8	Q8IUR7	25852				High	Approved	5.46063	0.023164	1.01619	0.708354	0.904694	0.700081	0.58434	0.756891	0.809972	0.710065
midnightblue	0.40271	ENSG00000158186	MRAS	O14807	22808				Medium	Approved	5.28597	0.0609193	1.04313	0.508586	0.808986	0.595421	0.227461	0.668229	0.648734	0.378304
brown	0.676809	ENSG00000114107	CEP70	Q8NHQ1	80321				High	Enhanced	3.39242	-0.097325	0.934765	0.272489	0.636857	0.879931	0.748741	0.8794	0.783727	0.792834
brown	0.0523248	ENSG00000158234	FAIM	Q9NVQ4	55179				Low	Approved	1.6179	0.0339882	1.02384	0.709234	0.904983	1.44072	0.462425	1.27111	1.33725	0.694704
brown	0.547038	ENSG00000051382	PIK3CB	P42338	5291				Low	Approved	4.81592	0.0721067	1.05125	0.350538	0.708368	0.576442	0.312458	1.39927	0.77125	0.293103
black	0.743519	ENSG00000175110	MRPS22	P82650	56945				Medium	Enhanced	5.09387	-0.121571	0.919186	0.0157083	0.167313	1.12108	0.887685	0.970126	1.18819	0.831574
lightgreen	0.715865	ENSG00000184432	COPB2	P35606	9276				Medium	Approved	4.89809	-0.0295735	0.97971	0.565266	0.837397	0.139032	0.0487853	0.414609	0.318983	0.00792541
black	0.587413	ENSG00000163864	NMNAT3	Q96T66	349565				Medium	Approved	3.68582	-0.302465	0.810866	8.1e-05	0.00927308	0.385483	0.0922522	0.576996	0.562351	0.186033
brown	0.875064	ENSG00000114120	SLC25A36	Q96CQ1	55186				Not detected	Approved	5.89261	0.281799	1.21571	0.0352355	0.251824	0.996689	0.990829	1.02534	1.28091	0.763303
brown	0.523905	ENSG00000177311	ZBTB38	Q8NAP3	253461	zinc finger and BTB domain containing 38	ZBTB				5.63596	-0.06677	0.954773	0.520959	0.814894	0.764738	0.485703	0.992496	0.874357	0.924698
brown	0.844306	ENSG00000155903	RASA2	Q15283	5922				Not detected	Approved	2.68134	0.0891887	1.06377	0.495897	0.800498	0.855901	0.610858	0.58598	0.881675	0.326538
black	0.62547	ENSG00000114125	RNF7	Q9UBF6	9616				Not detected	Approved	5.5737	-0.025007	0.982816	0.608364	0.860252	0.51137	0.383104	0.682381	0.62268	0.383702
brown	0.483317	ENSG00000069849	ATP1B3	P54709	483				Low	Enhanced	3.3662	0.149461	1.10916	0.0535115	0.309342	1.89673	0.23373	0.667213	1.29176	0.224979
brown	0.404019	ENSG00000114126	TFDP2	Q14188	7029	transcription factor Dp-2 (E2F dimerization partner 2)	E2F		Medium	Supported	5.36772	-0.187966	0.877842	0.00645939	0.105931	0.284477	0.0217508	0.582163	0.518719	0.135713
brown	0.622173	ENSG00000175066	GK5	Q6ZS86	256356				Low	Approved	3.53112	0.1933	1.14338	0.0301571	0.23414	1.14998	0.754832	1.4593	0.958895	0.443421
brown	0.892339	ENSG00000114127	XRN1	Q8IZH2	54464				Medium	Approved	4.45035	0.113207	1.08163	0.374264	0.722172	1.0004	0.999051	1.15969	1.21121	0.858546
brown	0.516171	ENSG00000175054	ATR	Q13535	545						2.91679	0.000713816	1.00049	0.993393	0.997901	1.57057	0.405645	1.25592	1.36025	0.69038
brown	0.908696	ENSG00000163714	U2SURP	O15042	23350				Medium	Enhanced	5.76528	0.0652813	1.04629	0.492809	0.798325	0.944785	0.894807	0.805675	1.0424	0.757058
brown	0.685431	ENSG00000181744	DIPK2A	Q8NDZ4	205428			Cytoplasm, Golgi apparatus, Secreted (curated)	High	Approved	1.79014	0.0942886	1.06754	0.519171	0.813945	1.26075	0.419273	0.710148	1.1554	0.424178
brown	0.650572	ENSG00000152952	PLOD2	O00469	5352				Medium	Approved	1.64737	-0.0235215	0.983828	0.886301	0.967169	0.74298	0.232174	0.751894	0.772377	0.664623
brown	0.356312	ENSG00000114698	PLSCR4	Q9NRQ2	57088				Not detected	Uncertain	2.172	0.0938059	1.06718	0.496499	0.800884	0.928092	0.802576	0.925833	0.953737	0.977249
brown	0.233753	ENSG00000188313	PLSCR1	O15162	5359				Not detected	Approved	2.23874	0.0599415	1.04242	0.575463	0.842323	1.89121	0.0916533	1.84414	2.23508	0.0838451
brown	0.391561	ENSG00000144891	AGTR1	P30556	185				Not detected	Enhanced	2.29396	-0.0809881	0.94541	0.522162	0.815678	0.635976	0.155646	0.705197	0.646298	0.420383
blue	0.0141053	ENSG00000163754	GYG1	P46976	2992				Medium	Supported	7.98911	0.113902	1.08215	0.107431	0.426566	3.22564	0.0414909	0.810736	1.54555	0.19724
brown	0.674292	ENSG00000071794	HLTF	Q14527	6596	helicase-like transcription factor	Transcription Co-factor		Not detected	Uncertain	4.27217	-0.24893	0.84152	0.0189002	0.184993	0.555842	0.105083	0.581074	0.594429	0.225579
brown	0.325404	ENSG00000163762	TM4SF18	Q96CE8	116441				Low	Approved	2.52416	0.0338493	1.02374	0.811304	0.943703	1.5316	0.180739	1.69266	1.41205	0.347945
orange	0.851558	ENSG00000169908	TM4SF1	P30408	4071				Not detected	Uncertain	4.8895	0.0571053	1.04038	0.4793	0.790905	3.31371	0.0282539	1.24902	1.83853	0.250397
brown	0.537512	ENSG00000018408	WWTR1	Q9GZV5	25937	WW domain containing transcription regulator 1	Transcription Co-factor		Medium	Enhanced	3.57375	0.136796	1.09946	0.201594	0.557364	1.22364	0.541257	1.19285	1.10009	0.885089
brown	0.737128	ENSG00000114744	COMMD2	Q86X83	51122				Medium	Uncertain	3.35831	0.196683	1.14606	0.0179564	0.180228	0.822921	0.670968	1.63428	0.969438	0.2707
brown	0.910565	ENSG00000082996	RNF13	O43567	11342				Medium	Approved	4.79001	0.0241923	1.01691	0.754666	0.922657	0.4815	0.1502	0.609354	0.655098	0.314255
brown	0.705894	ENSG00000196428	TSC22D2	O75157	9819	TSC22 domain family, member 2	TSC22		Not detected	Approved	3.804	-0.0759281	0.948732	0.424506	0.756515	0.83148	0.687601	0.761735	0.905363	0.742983
brown	0.794447	ENSG00000120742	SERP1	Q9Y6X1	27230				Medium	Approved	3.56448	0.108141	1.07784	0.218434	0.57595	0.619512	0.298481	0.790482	0.562014	0.314966
[truncated: 6,869 more rows]

## Sheet: FN; Community info & validation
NETWORK COMMUNITY INFO			GENE SET ENRICHMENT ANALYSIS										COMMUNITY VALIDATION
Community name	WGCNA id	Community size	Gene ontology enrichment analysis	KEGG enrichment analysis	Metabolite enrichment analysis	Transcription factor enrichment analysis	WikiPathways enrichment analysis	Gene ontology enrichment analysis (P-value)	KEGG enrichment analysis (P-value)	Metabolite enrichment analysis (P-value)	Transcription factor enrichment analysis (P-value)	WikiPathways enrichment analysis (P-value)	GTEX DATA SET Z-score	STRRIDE DATA SET Z-score	DERBY DATA SET Z-score
Extracellular matrix remodelling	cyan	149	GO_EXTRACELLULAR_STRUCTURE_ORGANIZATION, GO_MULTICELLULAR_ORGANISMAL_MACROMOLECULE_METABOLIC_PROCESS, GO_MULTICELLULAR_ORGANISM_METABOLIC_PROCESS, GO_COLLAGEN_FIBRIL_ORGANIZATION, GO_EXTRACELLULAR_MATRIX_DISASSEMBLY, GO_BIOLOGICAL_ADHESION, GO_FIBRIL_ORGANIZATION, GO_RESPONSE_TO_ACID_CHEMICAL, GO_VASCULATURE_DEVELOPMENT, GO_RESPONSE_TO_AMINO_ACID, GO_CELLULAR_RESPONSE_TO_AMINO_ACID_STIMULUS, GO_C…	KEGG_ECM_RECEPTOR_INTERACTION, KEGG_FOCAL_ADHESION, KEGG_DRUG_METABOLISM_CYTOCHROME_P450, KEGG_TYROSINE_METABOLISM, KEGG_RETINOL_METABOLISM	Tyrosine metabolism, Xenobiotics metabolism, Serotonin and melatonin biosynthesis, Phenylalanine, tyrosine and tryptophan biosynthesis, Retinol metabolism	WP_MIRNA_TARGETS_IN_ECM_AND_MEMBRANE_RECEPTORS, WP_FOCAL_ADHESIONPI3KAKTMTORSIGNALING_PATHWAY, WP_FOCAL_ADHESION, WP_INFLAMMATORY_RESPONSE_PATHWAY, WP_MIR5093P_ALTERATION_OF_YAP1ECM_AXIS, WP_PI3KAKT_SIGNALING_PATHWAY	miRNA targets in ECM and membrane receptors, Focal Adhesion-PI3K-Akt-mTOR-signaling pathway, Focal Adhesion, Inflammatory Response Pathway, miR-509-3p alteration of YAP1/ECM axis, PI3K-Akt Signaling Pathway	0, 0, 0, 0, 0, 0, 0, 4e-04, 6e-04, 8e-04, 8e-04, 0.0011, 0.0012, 0.0012, 0.0012, 0.0015, 0.0027, 0.0034, 0.0037, 0.0046, 0.0046, 0.0078, 0.0078, 0.0091, 0.0091, 0.0096, 0.0096	0, 0, 0.003, 0.003, 0.0082	0.00130951901634454, 0.00399196651559615, 0.00399196651559615, 0.0258266643508287, 0.0258266643508287	0, 0, 0, 1e-04, 1e-04, 2e-04	0, 0, 0, 1e-04, 1e-04, 2e-04	7.92498	21.6447	22.4958
Ribosome and protein synthesis	pink	344	GO_MULTI_ORGANISM_METABOLIC_PROCESS, GO_NUCLEAR_TRANSCRIBED_MRNA_CATABOLIC_PROCESS_NONSENSE_MEDIATED_DECAY, GO_TRANSLATIONAL_INITIATION, GO_ESTABLISHMENT_OF_PROTEIN_LOCALIZATION_TO_ENDOPLASMIC_RETICULUM, GO_PROTEIN_LOCALIZATION_TO_ENDOPLASMIC_RETICULUM, GO_PROTEIN_TARGETING_TO_MEMBRANE, GO_VIRAL_LIFE_CYCLE, GO_RNA_CATABOLIC_PROCESS, GO_RRNA_METABOLIC_PROCESS, GO_RIBOSOME_BIOGENESIS, GO_NCRNA_META…	KEGG_RIBOSOME	Aminoacyl-tRNA biosynthesis	WP_CYTOPLASMIC_RIBOSOMAL_PROTEINS, WP_NSP1_FROM_SARSCOV2_INHIBITS_TRANSLATION_INITIATION_IN_THE_HOST_CELL	Cytoplasmic Ribosomal Proteins	0, 0, 0, 0, 0, 0, 0, 0, 0, 0, 0, 0, 0, 0, 0, 0, 0, 0, 0, 0, 0, 0, 0, 0, 0, 8e-04, 0.0058, 0.007, 0.0072	0	0.0317282870111683	0, 8e-04	0	21.9842	26.055	22.4132
Gap junciton/Calcium signalling	green	285	GO_MODULATION_OF_SYNAPTIC_TRANSMISSION, GO_REGULATION_OF_SYNAPSE_STRUCTURE_OR_ACTIVITY, GO_NEURON_DEVELOPMENT, GO_CELL_MORPHOGENESIS_INVOLVED_IN_NEURON_DIFFERENTIATION, GO_NEURON_PROJECTION_DEVELOPMENT, GO_NEURON_PROJECTION_MORPHOGENESIS, GO_REGULATION_OF_SYNAPTIC_PLASTICITY, GO_NEUROLOGICAL_SYSTEM_PROCESS, GO_CELL_MORPHOGENESIS_INVOLVED_IN_DIFFERENTIATION, GO_NEURON_DIFFERENTIATION, GO_CELL_PART…	KEGG_GAP_JUNCTION		WP_FRAGILE_X_SYNDROME, WP_SPLICING_FACTOR_NOVA_REGULATED_SYNAPTIC_PROTEINS, WP_CALCIUM_REGULATION_IN_THE_CARDIAC_CELL	Splicing factor NOVA regulated synaptic proteins, Calcium Regulation in the Cardiac Cell, Synaptic Vesicle Pathway, Pathogenic Escherichia coli infection, The effect of progerin on the involved genes in Hutchinson-Gilford Progeria Syndrome	0, 0, 0, 0, 0, 0, 0, 0, 0, 0, 0, 0, 0, 0, 0, 0, 1e-04, 1e-04, 1e-04, 1e-04, 1e-04, 2e-04, 2e-04, 2e-04, 2e-04, 3e-04, 3e-04, 6e-04, 6e-04, 7e-04, 7e-04, 9e-04, 0.0015, 0.0017, 0.0024, 0.0028, 0.0028, 0.0057, 0.0059, 0.0066, 0.008, 0.008, 0.008, 0.0086, 0.0091, 0.0091, 0.0098	0.0062		7e-04, 0.0027, 0.0044	0.0042, 0.0046, 0.0185, 0.0195, 0.0195	4.86438	9.35311	5.56296
Electron transport chain	lightyellow	133	GO_ELECTRON_TRANSPORT_CHAIN, GO_OXIDATIVE_PHOSPHORYLATION, GO_MITOCHONDRION_ORGANIZATION, GO_CELLULAR_RESPIRATION, GO_ENERGY_DERIVATION_BY_OXIDATION_OF_ORGANIC_COMPOUNDS, GO_GENERATION_OF_PRECURSOR_METABOLITES_AND_ENERGY, GO_NUCLEOSIDE_TRIPHOSPHATE_METABOLIC_PROCESS, GO_NUCLEOSIDE_MONOPHOSPHATE_METABOLIC_PROCESS, GO_MITOCHONDRIAL_RESPIRATORY_CHAIN_COMPLEX_ASSEMBLY, GO_GLYCOSYL_COMPOUND_METABOLIC_…	KEGG_OXIDATIVE_PHOSPHORYLATION, KEGG_PARKINSONS_DISEASE, KEGG_ALZHEIMERS_DISEASE, KEGG_HUNTINGTONS_DISEASE, KEGG_CARDIAC_MUSCLE_CONTRACTION	Oxidative phosphorylation	WP_ELECTRON_TRANSPORT_CHAIN_OXPHOS_SYSTEM_IN_MITOCHONDRIA, WP_NONALCOHOLIC_FATTY_LIVER_DISEASE, WP_MITOCHONDRIAL_COMPLEX_I_ASSEMBLY_MODEL_OXPHOS_SYSTEM, WP_OXIDATIVE_PHOSPHORYLATION, WP_MITOCHONDRIAL_CIV_ASSEMBLY, WP_MITOCHONDRIAL_CIII_ASSEMBLY	Electron Transport Chain (OXPHOS system in mitochondria), Nonalcoholic fatty liver disease, Mitochondrial complex I assembly model OXPHOS system, Oxidative phosphorylation	0, 0, 0, 0, 0, 0, 0, 0, 0, 0, 0, 0, 0, 0, 0, 0, 0, 0, 0, 0, 0, 0, 2e-04, 6e-04, 8e-04, 8e-04, 8e-04, 0.0026	0, 0, 0, 0, 0	3.89513404585453e-23	0, 0, 0, 0, 0, 0.0059	0, 0, 0, 0	5.64018	15.0983	30.5592
Oxidative phosphorylation	black	178	GO_MITOCHONDRION_ORGANIZATION, GO_NUCLEOSIDE_TRIPHOSPHATE_METABOLIC_PROCESS, GO_CELLULAR_RESPIRATION, GO_NUCLEOSIDE_MONOPHOSPHATE_METABOLIC_PROCESS, GO_NUCLEOBASE_CONTAINING_SMALL_MOLECULE_METABOLIC_PROCESS, GO_GLYCOSYL_COMPOUND_METABOLIC_PROCESS, GO_GENERATION_OF_PRECURSOR_METABOLITES_AND_ENERGY, GO_MITOCHONDRIAL_TRANSLATION, GO_PURINE_CONTAINING_COMPOUND_METABOLIC_PROCESS, GO_OXIDATIVE_PHOSPHOR…	KEGG_PARKINSONS_DISEASE, KEGG_OXIDATIVE_PHOSPHORYLATION, KEGG_HUNTINGTONS_DISEASE, KEGG_ALZHEIMERS_DISEASE, KEGG_CITRATE_CYCLE_TCA_CYCLE, KEGG_CARDIAC_MUSCLE_CONTRACTION, KEGG_PROPANOATE_METABOLISM, KEGG_VALINE_LEUCINE_AND_ISOLEUCINE_DEGRADATION	Oxidative phosphorylation, Terpenoid backbone biosynthesis, Tricarboxylic acid cycle and glyoxylate/dicarboxylate metabolism	WP_ELECTRON_TRANSPORT_CHAIN_OXPHOS_SYSTEM_IN_MITOCHONDRIA, WP_OXIDATIVE_PHOSPHORYLATION, WP_MITOCHONDRIAL_COMPLEX_I_ASSEMBLY_MODEL_OXPHOS_SYSTEM, WP_NONALCOHOLIC_FATTY_LIVER_DISEASE, WP_NAD_METABOLISM_IN_ONCOGENEINDUCED_SENESCENCE_AND_MITOCHONDRIAL_DYSFUNCTIONASSOCIATED_SENESCENCE, WP_MITOCHONDRIAL_CIV_ASSEMBLY, WP_MITOCHONDRIAL_CIII_ASSEMBLY, WP_NAD_METABOLISM, WP_RIBOFLAVIN_AND_COQ_DISORDERS, W…	Electron Transport Chain (OXPHOS system in mitochondria), Oxidative phosphorylation, Mitochondrial complex I assembly model OXPHOS system, Nonalcoholic fatty liver disease, NAD+ metabolism, TCA Cycle (aka Krebs or citric acid cycle), Glycolysis and Gluconeogenesis, Amino Acid metabolism, Metabolic reprogramming in colon cancer, TCA Cycle and Deficiency of Pyruvate Dehydrogenase complex (PDHc), Fa…	0, 0, 0, 0, 0, 0, 0, 0, 0, 0, 0, 0, 0, 0, 0, 0, 0, 0, 0, 0, 0, 0, 0, 0, 0, 0, 0, 0, 0, 0, 0, 0, 0, 0, 0, 0, 0, 0, 0, 0, 0, 0, 0, 0, 0, 0, 0, 1e-04, 1e-04, 1e-04, 2e-04, 4e-04, 5e-04, 6e-04, 6e-04, 0.0011, 0.0012, 0.0012, 0.0012, 0.0017, 0.0019, 0.003, 0.0034, 0.0047, 0.0049, 0.0051, 0.0074, 0.0083, 0.0095	0, 0, 0, 0, 3e-04, 0.0023, 0.0043, 0.0043	1.60277378658577e-22, 0.00179097237064844, 0.00296406841189172	0, 0, 0, 0, 0, 3e-04, 0.002, 0.0022, 0.0022, 0.0027, 0.0036, 0.0039, 0.0047, 0.0058, 0.006	0, 0, 0, 0, 0.0023, 0.0026, 0.0033, 0.0041, 0.0058, 0.015, 0.015, 0.0371	13.1149	16.9982	25.3273
Mitochondrial Fatty acid oxidation	darkgreen	56			Nicotinate and nicotinamide metabolism, Beta oxidation of unsaturated fatty acids (n-7) (mitochondrial), Beta oxidation of unsaturated fatty acids (n-9) (mitochondrial), Beta oxidation of di-unsaturated fatty acids (n-6) (mitochondrial), Fatty acid oxidation					0.0292199190532969, 0.0292199190532969, 0.0292199190532969, 0.0292199190532969, 0.0292199190532969			2.46639	3.7499	7.30655
Lysine metabolism	greenyellow	66	GO_CHROMATIN_MODIFICATION, GO_COVALENT_CHROMATIN_MODIFICATION, GO_CHROMATIN_ORGANIZATION, GO_PEPTIDYL_LYSINE_METHYLATION, GO_PEPTIDYL_LYSINE_MODIFICATION, GO_HISTONE_METHYLATION, GO_PROTEIN_ALKYLATION, GO_HISTONE_H3_K4_METHYLATION, GO_PEPTIDYL_LYSINE_DIMETHYLATION, GO_RESPONSE_TO_RETINOIC_ACID, GO_PROTEIN_ACETYLATION, GO_CELLULAR_RESPONSE_TO_RETINOIC_ACID, GO_MACROMOLECULE_METHYLATION	KEGG_LYSINE_DEGRADATION	Lysine metabolism	WP_HISTONE_MODIFICATIONS, WP_PATHWAYS_AFFECTED_IN_ADENOID_CYSTIC_CARCINOMA	Histone Modifications, Pathways Affected in Adenoid Cystic Carcinoma, Energy Metabolism, Circadian rythm related genes, Androgen receptor signaling pathway	0, 0, 0, 0, 0, 0, 3e-04, 0.0034, 0.0059, 0.006, 0.0062, 0.0068, 0.0069	0.0035	1.15728503232286e-06	0, 0	0, 0, 0.0067, 0.0222, 0.0318	11.226	5.80166	7.82879
Leukocyte migraiton and cellular adhesion	darkturquoise	73	GO_BIOLOGICAL_ADHESION, GO_INNATE_IMMUNE_RESPONSE, GO_SINGLE_ORGANISM_CELL_ADHESION, GO_CELL_CELL_ADHESION, GO_RESPONSE_TO_VIRUS, GO_RESPONSE_TO_TYPE_I_INTERFERON, GO_RESPONSE_TO_WOUNDING, GO_WOUND_HEALING, GO_VASCULATURE_DEVELOPMENT, GO_DEFENSE_RESPONSE, GO_REGULATION_OF_SMALL_GTPASE_MEDIATED_SIGNAL_TRANSDUCTION, GO_NEGATIVE_REGULATION_OF_VIRAL_GENOME_REPLICATION, GO_CELL_JUNCTION_ASSEMBLY, GO_A…	KEGG_LEUKOCYTE_TRANSENDOTHELIAL_MIGRATION, KEGG_CELL_ADHESION_MOLECULES_CAMS				0.0012, 0.0012, 0.0014, 0.0014, 0.0017, 0.0017, 0.0032, 0.0034, 0.0034, 0.0035, 0.0039, 0.0051, 0.0062, 0.0089, 0.0089, 0.0089, 0.0089, 0.0095, 0.0098	3e-04, 5e-04				7.49902	11.4657	15.243
Innate immune repsonse	darkorange	19	GO_IMMUNE_RESPONSE, GO_DEFENSE_RESPONSE, GO_INNATE_IMMUNE_RESPONSE, GO_INFLAMMATORY_RESPONSE, GO_B_CELL_MEDIATED_IMMUNITY, GO_REGULATION_OF_MYELOID_LEUKOCYTE_DIFFERENTIATION, GO_LYMPHOCYTE_MEDIATED_IMMUNITY, GO_IMMUNE_EFFECTOR_PROCESS, GO_COMPLEMENT_ACTIVATION, GO_HUMORAL_IMMUNE_RESPONSE_MEDIATED_BY_CIRCULATING_IMMUNOGLOBULIN, GO_ADAPTIVE_IMMUNE_RESPONSE_BASED_ON_SOMATIC_RECOMBINATION_OF_IMMUNE_R…	KEGG_COMPLEMENT_AND_COAGULATION_CASCADES, KEGG_PRION_DISEASES, KEGG_SYSTEMIC_LUPUS_ERYTHEMATOSUS		WP_MICROGLIA_PATHOGEN_PHAGOCYTOSIS_PATHWAY, WP_COMPLEMENT_ACTIVATION, WP_TYROBP_CAUSAL_NETWORK, WP_OXIDATIVE_DAMAGE, WP_COMPLEMENT_AND_COAGULATION_CASCADES, WP_ALLOGRAFT_REJECTION	Microglia Pathogen Phagocytosis Pathway, Complement Activation, TYROBP Causal Network, Oxidative Damage, Complement and Coagulation Cascades, Allograft Rejection, Spinal Cord Injury	0, 0, 0, 1e-04, 1e-04, 2e-04, 3e-04, 3e-04, 3e-04, 3e-04, 4e-04, 4e-04, 5e-04, 5e-04, 0.001, 0.0013, 0.0013, 0.0018, 0.0021, 0.0036, 0.0041, 0.0046, 0.0046, 0.0046, 0.0056, 0.0056, 0.0057, 0.0059, 0.0065, 0.0072, 0.0078	1e-04, 6e-04, 0.0022		0, 0, 1e-04, 2e-04, 2e-04, 4e-04	0, 0, 2e-04, 3e-04, 3e-04, 7e-04, 0.0295	5.73781	12.3653	13.6238
Complement and Coagulation Cascades	darkred	31	GO_PROTEIN_ACTIVATION_CASCADE, GO_COMPLEMENT_ACTIVATION, GO_HUMORAL_IMMUNE_RESPONSE_MEDIATED_BY_CIRCULATING_IMMUNOGLOBULIN, GO_ADAPTIVE_IMMUNE_RESPONSE_BASED_ON_SOMATIC_RECOMBINATION_OF_IMMUNE_RECEPTORS_BUILT_FROM_IMMUNOGLOBULIN_SUPERFAMILY_DOMAINS, GO_B_CELL_MEDIATED_IMMUNITY, GO_HUMORAL_IMMUNE_RESPONSE, GO_ADAPTIVE_IMMUNE_RESPONSE, GO_SKELETAL_SYSTEM_DEVELOPMENT, GO_BLOOD_VESSEL_MORPHOGENESIS, …	KEGG_COMPLEMENT_AND_COAGULATION_CASCADES, KEGG_SYSTEMIC_LUPUS_ERYTHEMATOSUS		WP_COMPLEMENT_AND_COAGULATION_CASCADES, WP_COMPLEMENT_ACTIVATION, WP_HUMAN_COMPLEMENT_SYSTEM	Complement and Coagulation Cascades, Complement Activation, Human Complement System, Primary Focal Segmental Glomerulosclerosis FSGS	0, 0, 0, 0, 0, 0, 1e-04, 1e-04, 1e-04, 1e-04, 2e-04, 3e-04, 5e-04, 5e-04, 5e-04, 7e-04, 0.0012, 0.0012, 0.0012, 0.0015, 0.002, 0.0022, 0.0027, 0.0029, 0.004, 0.0048, 0.0055, 0.0089, 0.0089, 0.0089, 0.0093, 0.0094, 0.0094	1e-04, 0.003		4e-04, 4e-04, 5e-04	5e-04, 5e-04, 7e-04, 0.0301	6.71158	8.59421	8.62785
Immune response to cytokine	tan	59	GO_IMMUNE_RESPONSE, GO_CYTOKINE_MEDIATED_SIGNALING_PATHWAY, GO_INNATE_IMMUNE_RESPONSE, GO_INTERFERON_GAMMA_MEDIATED_SIGNALING_PATHWAY, GO_DEFENSE_RESPONSE, GO_CELLULAR_RESPONSE_TO_INTERFERON_GAMMA, GO_RESPONSE_TO_INTERFERON_GAMMA, GO_RESPONSE_TO_CYTOKINE, GO_CELLULAR_RESPONSE_TO_CYTOKINE_STIMULUS, GO_REGULATION_OF_IMMUNE_RESPONSE, GO_RESPONSE_TO_TYPE_I_INTERFERON, GO_ANTIGEN_PROCESSING_AND_PRESEN…	KEGG_ANTIGEN_PROCESSING_AND_PRESENTATION, KEGG_GRAFT_VERSUS_HOST_DISEASE, KEGG_ALLOGRAFT_REJECTION, KEGG_AUTOIMMUNE_THYROID_DISEASE, KEGG_TYPE_I_DIABETES_MELLITUS, KEGG_CELL_ADHESION_MOLECULES_CAMS, KEGG_VIRAL_MYOCARDITIS, KEGG_INTESTINAL_IMMUNE_NETWORK_FOR_IGA_PRODUCTION, KEGG_LEISHMANIA_INFECTION, KEGG_SYSTEMIC_LUPUS_ERYTHEMATOSUS		WP_ALLOGRAFT_REJECTION, WP_TYPE_II_INTERFERON_SIGNALING_IFNG, WP_EBOLA_VIRUS_PATHWAY_ON_HOST, WP_THE_HUMAN_IMMUNE_RESPONSE_TO_TUBERCULOSIS, WP_PROTEASOME_DEGRADATION, WP_SARS_CORONAVIRUS_AND_INNATE_IMMUNITY, WP_SARSCOV2_INNATE_IMMUNITY_EVASION_AND_CELLSPECIFIC_IMMUNE_RESPONSE	Allograft Rejection, Type II interferon signaling (IFNG), Ebola Virus Pathway on Host, The human immune response to tuberculosis, Proteasome Degradation, Parkinsons Disease Pathway	0, 0, 0, 0, 0, 0, 0, 0, 0, 0, 0, 0, 0, 0, 0, 0, 0, 0, 0, 0, 0, 0, 0, 0, 0, 0, 0, 0, 0, 0, 0, 0, 0, 0, 0, 0, 0, 0, 0, 0, 0, 0, 0, 0, 0, 0, 0, 0, 0, 0, 0, 0, 1e-04, 1e-04, 1e-04, 1e-04, 2e-04, 2e-04, 3e-04, 3e-04, 3e-04, 4e-04, 5e-04, 6e-04, 8e-04, 0.001, 0.001, 0.001, 0.001, 0.0011, 0.0012, 0.0012, 0.0012, 0.0012, 0.0012, 0.0015, 0.0017, 0.0018, 0.0023, 0.0023, 0.0023, 0.0029, 0.0031, 0.0031, 0.00…	0, 0, 0, 0, 0, 0, 0, 0, 0, 0		0, 0, 0, 0, 0, 0.0023, 0.0044	0, 0, 0, 0, 0, 0.0336	5.54223	16.3177	15.1609
Glycolysis	midnightblue	52	GO_MUSCLE_SYSTEM_PROCESS, GO_MUSCLE_CONTRACTION, GO_ADP_METABOLIC_PROCESS, GO_STRIATED_MUSCLE_CONTRACTION, GO_GLUCOSE_METABOLIC_PROCESS, GO_NUCLEOTIDE_PHOSPHORYLATION, GO_ACTIN_MEDIATED_CELL_CONTRACTION, GO_RIBONUCLEOSIDE_DIPHOSPHATE_METABOLIC_PROCESS, GO_ACTIN_MYOSIN_FILAMENT_SLIDING, GO_MONOSACCHARIDE_BIOSYNTHETIC_PROCESS, GO_HEXOSE_METABOLIC_PROCESS, GO_ATP_GENERATION_FROM_ADP, GO_NUCLEOSIDE_D…	KEGG_GLYCOLYSIS_GLUCONEOGENESIS, KEGG_PENTOSE_PHOSPHATE_PATHWAY, KEGG_FRUCTOSE_AND_MANNOSE_METABOLISM	Glycolysis / Gluconeogenesis, Galactose metabolism, Pentose phosphate pathway	WP_GLYCOLYSIS_AND_GLUCONEOGENESIS, WP_STRIATED_MUSCLE_CONTRACTION_PATHWAY, WP_PATHWAYS_IN_CLEAR_CELL_RENAL_CELL_CARCINOMA	Glycolysis and Gluconeogenesis, Striated Muscle Contraction, Pathways in clear cell renal cell carcinoma	0, 0, 0, 0, 0, 0, 0, 0, 0, 0, 0, 0, 0, 0, 0, 0, 0, 0, 0, 0, 1e-04, 1e-04, 1e-04, 1e-04, 2e-04, 3e-04, 6e-04, 8e-04, 0.0022, 0.0027, 0.0031, 0.0033, 0.0034, 0.0034, 0.0046, 0.0072, 0.0082	0, 1e-04, 0.0081	1.20598508078278e-05, 0.0323950109352646, 0.0323950109352646	2e-04, 4e-04, 0.004	2e-04, 4e-04, 0.004	1.56955	8.39335	12.325
P53 signalling	skyblue	18		KEGG_P53_SIGNALING_PATHWAY			Genotoxicity pathway, TP53 Network		0.0081			0.026, 0.026	4.45746	22.5775	4.83017
Muscle contraction	white	18	GO_ACTIN_MYOSIN_FILAMENT_SLIDING, GO_ACTIN_MEDIATED_CELL_CONTRACTION, GO_REGULATION_OF_SKELETAL_MUSCLE_ADAPTATION, GO_ACTIN_FILAMENT_BASED_MOVEMENT, GO_MUSCLE_SYSTEM_PROCESS, GO_REGULATION_OF_MUSCLE_CONTRACTION, GO_MUSCLE_CONTRACTION, GO_VENTRICULAR_CARDIAC_MUSCLE_TISSUE_DEVELOPMENT, GO_REGULATION_OF_MUSCLE_SYSTEM_PROCESS, GO_STRIATED_MUSCLE_CONTRACTION, GO_CARDIAC_MUSCLE_TISSUE_MORPHOGENESIS, GO…	KEGG_CARDIAC_MUSCLE_CONTRACTION, KEGG_HYPERTROPHIC_CARDIOMYOPATHY_HCM, KEGG_DILATED_CARDIOMYOPATHY		WP_STRIATED_MUSCLE_CONTRACTION_PATHWAY	Striated Muscle Contraction	0, 0, 0, 0, 0, 0, 0, 0, 0, 0, 0, 0, 0, 0, 0, 0, 0, 0, 0, 0, 0, 0, 0, 0, 0, 1e-04, 2e-04, 3e-04, 3e-04, 3e-04, 6e-04, 0.0012, 0.0018, 0.0021, 0.0045, 0.0095	0, 0, 0		0	0	3.34828	15.4636	15.9924

## Sheet: FN; Community analysis
NETWORK COMMUNITY INFO			DE ANALYSIS	OVERREPRESENTATION ANALYSIS										SURVIVAL ANALYSIS	CORRELATION ANALYSIS
Community name	WGCNA id	Community size	Heart Failure PtvsCtrl P-Value (Welch)	Bedrest Fold change	Exercise Fold change	Cachexia Fold change	Senescence Fold change	Heart Failure DEG Fold change	Bedrest P-Value	Exercise P-Value	Cachexia P-Value	Senescence P-Value	Heart Failure DEG P-Value	Cox regression P-value (Wald)	VO2peak Pearson r	Daily activity (Accelerometer data) Pearson r	NT-proBNP Pearson r	Systolic function (LVEF) Pearson r	Days to Death Pearson r	VO2peak P-value	Daily activity (Accelerometer data) P-value	NT-proBNP P-value	Systolic function (LVEF) P-value	Days to Death P-value
Extracellular matrix remodelling	cyan	149	0.00404193	0.0268456	0.161074	0.127517	0.107383	0.134228	1	2.8624e-10	5.42966e-08	0.000508644	4.53294e-06	0.209895	0.203949	0.298798	-0.201725	-0.0395769	0.265782	0.124634	0.022705	0.128887	0.768022	0.043748
Ribosome and protein synthesis	pink	344	0.119684	0.116279	0.0465116	0.0290698	0.0232558	0.0290698	0.984114	0.111582	0.473364	0.970609	0.896591	0.0540699	-0.0888856	-0.127705	0.191246	-0.30669	-0.199773	0.507003	0.339416	0.150409	0.0192029	0.132708
Gap junciton/Calcium signalling	green	285	0.72748	0.0912281	0.0175439	0.0245614	0.0385965	0.00701754	0.999453	0.956816	0.666498	0.621361	0.999899	0.206525	-0.0302427	-0.190751	0.198264	-0.380021	-0.207023	0.8217	0.151488	0.135721	0.0032567	0.118933
Electron transport chain	lightyellow	133	0.194469	0.488722	0.0526316	0	0.0150376	0.0225564	7.75619e-19	0.151953	1	0.973865	0.911991	0.702293	0.107257	-0.0637886	-0.229356	-0.0792579	-0.00509554	0.422911	0.634281	0.0832963	0.554251	0.969718
Oxidative phosphorylation	black	178	0.000601332	0.370787	0.207865	0.0280899	0.0224719	0.224719	5.20621e-12	1.67779e-18	0.542036	0.934903	5.60724e-18	0.538004	0.233298	-0.0357249	-0.336149	0.105879	0.12911	0.0779888	0.790058	0.00988421	0.428928	0.334086
Mitochondrial Fatty acid oxidation	darkgreen	56	0.00578131	0.25	0.0535714	0	0.0178571	0.142857	0.0469388	0.280595	1	0.903644	0.0020461	0.0261154	0.194441	0.181814	-0.597804	0.159907	0.36342	0.143581	0.171962	7.23896e-07	0.230513	0.00504663
Lysine metabolism	greenyellow	66	0.811762	0.136364	0	0	0.0151515	0.030303	0.721514	1	1	0.93645	0.758283	0.00680548	0.180588	0.171984	0.00467119	-0.213743	0.252725	0.174921	0.19673	0.972239	0.107166	0.0556203
Leukocyte migraiton and cellular adhesion	darkturquoise	73	0.105452	0	0.123288	0.0273973	0.0684932	0.0273973	1	0.000703637	0.599002	0.181261	0.805322	0.334614	-0.1627	-0.259928	0.110843	-0.246396	-0.182917	0.222365	0.0487843	0.40748	0.0622508	0.169332
Innate immune repsonse	darkorange	19	0.0599211	0	0.0526316	0	0	0	1	0.470328	1	1	1	0.182241	0.0936017	0.235565	-0.118247	-0.242946	0.275289	0.484634	0.0750596	0.376673	0.0661238	0.0364837
Complement and Coagulation Cascades	darkred	31	0.959633	0.0645161	0.0645161	0.0645161	0.0967742	0	0.965045	0.271976	0.209689	0.133354	1	0.401155	-0.126227	0.0190033	0.179899	-0.306862	-0.0470871	0.34508	0.887406	0.1766	0.0191317	0.725594
Immune response to cytokine	tan	59	0.475052	0.0677966	0	0.0508475	0.169492	0	0.987538	1	0.221651	0.000144656	1	0.310643	-0.0672413	-0.16217	0.104738	-0.215351	0.108475	0.616009	0.223897	0.433949	0.104488	0.417632
Glycolysis	midnightblue	52	0.0670556	0.288462	0.0384615	0.0192308	0.0384615	0.0384615	0.0116052	0.513601	0.764631	0.634333	0.634333	0.219921	-0.0359489	0.138967	-0.252284	-0.138601	0.224499	0.788772	0.298171	0.0560635	0.299459	0.0902238
P53 signalling	skyblue	18	0.000130765	0.333333	0.0555556	0	0.166667	0.166667	0.050109	0.452331	1	0.0357226	0.0357226	0.000839759	-0.212508	-0.139429	0.345319	-0.307184	-0.357144	0.109259	0.296553	0.00793472	0.0189995	0.00592104
Muscle contraction	white	18	3.75488e-05	0.833333	0	0	0.0555556	0.5	4.36629e-10	1	1	0.529373	1.24964e-08	0.330259	0.108334	-0.212696	-0.250764	0.180784	-0.0631163	0.418245	0.108938	0.0576112	0.174445	0.637866

## Sheet: FN; Gene info & analysis
GENE INFO									UNIPROT & HUMAN PROTEIN ATLAS			DE ANALYSIS HEART FAILURE DATASET					SURVIVAL ANALYSIS HEART FAILURE DATASET
WGCNA Community id	WGCNA Community id	WGCNA Module Membership	Ensembl id	Gene symbol	Uniprot id	Entrez id	Name	Family	Location	Expression level in Skeletal muscle	Expression level Reliability	Average expression	log2FC	FC	P-value	FDR	Cox Hazard Ratio	Cox regression P-value (Wald)	Cox regression (quartiles) Hazard Ratio (mid)	Cox regression (quartiles) Hazard Ratio (high)	Cox regression (quartiles) P-value (Wald)
Complement and Coagulation Cascades	darkred	0.753416	ENSG00000158195	WASF2	Q9Y6W5	10163				Medium	Enhanced	4.75031	-0.135797	0.910167	0.00958364	0.129337	1.7924	0.469945	0.772106	1.24039	0.44347
Complement and Coagulation Cascades	darkred	0.838873	ENSG00000197747	S100A10	P60903	6281				Not detected	Enhanced	3.73865	-0.100223	0.932889	0.360004	0.713636	1.07868	0.849375	0.634489	0.995918	0.39121
Complement and Coagulation Cascades	darkred	0.831523	ENSG00000163191	S100A11	P31949	6282				Not detected	Enhanced	2.92627	-0.225008	0.85559	0.0652207	0.34083	1.6083	0.17592	0.918428	1.26866	0.647005
Complement and Coagulation Cascades	darkred	0.602534	ENSG00000235750	KIAA0040	Q15053	9674				Not detected	Approved	3.31914	-0.0962011	0.935493	0.35246	0.708514	0.678554	0.303794	0.524961	0.623209	0.181502
Complement and Coagulation Cascades	darkred	0.780919	ENSG00000163513	TGFBR2	P37173	7048						5.10187	0.0603338	1.04271	0.490362	0.797556	0.936953	0.891182	0.782443	1.01366	0.739644
Complement and Coagulation Cascades	darkred	0.635636	ENSG00000183580	FBXL7	Q9UJT9	23194				Not detected	Uncertain	1.4613	-0.0148609	0.989752	0.88609	0.967169	1.57583	0.304037	0.816167	1.81618	0.0767174
Complement and Coagulation Cascades	darkred	0.693471	ENSG00000145623	OSMR	Q99650	9180				High	Approved	2.44257	0.291897	1.22425	0.0133863	0.15367	1.7012	0.107328	1.88025	1.80294	0.180236
Complement and Coagulation Cascades	darkred	0.690329	ENSG00000120708	TGFBI	Q15582	7045			Secreted (curated)	Not detected	Enhanced	3.63898	-0.0470872	0.967889	0.659406	0.884254	0.57528	0.179156	1.16796	0.792781	0.57976
Complement and Coagulation Cascades	darkred	0.537993	ENSG00000054598	FOXC1	Q12948	2296	forkhead box C1	Fork head				0.508117	0.274983	1.20998	0.0414709	0.271753	2.21186	0.0132563	1.34501	2.03651	0.144003
Complement and Coagulation Cascades	darkred	0.612633	ENSG00000127946	HIP1	O00291	3092				Low	Enhanced	3.5706	-0.110339	0.92637	0.152632	0.49641	2.53276	0.0758267	1.49086	1.63581	0.390509
Complement and Coagulation Cascades	darkred	0.512733	ENSG00000106772	PRUNE2	Q8WUY3	158471				Medium	Uncertain	2.17216	0.0875436	1.06256	0.765623	0.926659	1.24397	0.0943354	0.966626	1.88137	0.104365
Complement and Coagulation Cascades	darkred	0.911406	ENSG00000026025	VIM	P08670	7431				Not detected	Enhanced	6.78086	-0.0650225	0.95593	0.547355	0.828895	1.54756	0.295733	1.30798	2.19611	0.0917681
Complement and Coagulation Cascades	darkred	0.730944	ENSG00000138119	MYOF	Q9NZM1	26509				Not detected	Enhanced	2.76108	0.111877	1.08063	0.476169	0.78931	1.27316	0.292289	2.02876	1.4672	0.175504
Complement and Coagulation Cascades	darkred	0.518089	ENSG00000050165	DKK3	Q9UBP4	27122			Secreted (curated)	Medium	Approved	2.32057	-0.163897	0.892611	0.184529	0.537461	1.36106	0.345901	1.65281	1.2648	0.397022
Complement and Coagulation Cascades	darkred	0.786608	ENSG00000197702	PARVA	Q9NVD7	55742				High	Approved	2.86291	-0.0640123	0.9566	0.565794	0.837487	1.07163	0.848635	0.978316	1.12203	0.91929
Complement and Coagulation Cascades	darkred	0.712583	ENSG00000026508	CD44	P16070	960				Not detected	Enhanced	3.67976	0.0742904	1.05284	0.518235	0.813616	0.818365	0.560827	0.641713	0.895127	0.463472
Complement and Coagulation Cascades	darkred	0.735628	ENSG00000149131	SERPING1	P05155	710			Secreted (curated)	Not detected	Supported	5.10369	-0.184922	0.879696	0.0613476	0.33107	0.860559	0.756163	0.815577	1.006	0.822148
Complement and Coagulation Cascades	darkred	0.64892	ENSG00000137509	PRCP	P42785	5547				Not detected	Approved	3.25957	-0.0700851	0.952582	0.280124	0.645456	0.678311	0.508716	1.04539	0.748833	0.61801
Complement and Coagulation Cascades	darkred	0.730245	ENSG00000196954	CASP4	P49662	837				Not detected	Approved	2.26258	-0.130522	0.913501	0.212762	0.569461	1.37947	0.394595	0.902081	1.20249	0.720121
Complement and Coagulation Cascades	darkred	0.631465	ENSG00000182326	C1S	P09871	716				Not detected	Supported	5.6801	0.182033	1.13448	0.0241223	0.210809	1.07992	0.876579	0.931447	1.01733	0.968794
Complement and Coagulation Cascades	darkred	0.812577	ENSG00000159403	C1R						Not detected	Uncertain	4.52286	-0.0055929	0.996131	0.958797	0.98916	0.89433	0.772933	0.758804	1.22243	0.430978
Complement and Coagulation Cascades	darkred	0.671153	ENSG00000139178	C1RL	Q9NZP8	51279			Secreted (curated)	Not detected	Supported	3.34471	0.164136	1.12049	0.127515	0.459395	1.22975	0.560507	1.05744	1.54381	0.416045
Complement and Coagulation Cascades	darkred	0.808812	ENSG00000111341	MGP	P08493	4256			Secreted (curated)	Not detected	Approved	4.27929	0.0866751	1.06192	0.48202	0.792667	1.28761	0.408473	0.721994	1.43255	0.179219
Complement and Coagulation Cascades	darkred	0.407329	ENSG00000111404	RERGL	Q9H628	79785				Medium	Uncertain	0.767334	-0.0637334	0.956785	0.796255	0.938843	1.14834	0.383138	1.48834	1.37152	0.538052
Complement and Coagulation Cascades	darkred	0.755896	ENSG00000166888	STAT6	P42226	6778	signal transducer and activator of transcription 6, interleukin-4 induced	STAT		Not detected	Approved	4.03898	-0.170763	0.888373	0.0235522	0.207878	1.83816	0.216539	1.18169	1.58648	0.419553
Complement and Coagulation Cascades	darkred	0.610886	ENSG00000110906	KCTD10	Q9H3F6	83892				Medium	Approved	3.79922	-0.00742142	0.994869	0.89288	0.969049	2.6646	0.238672	0.981606	1.18536	0.851686
Complement and Coagulation Cascades	darkred	0.642653	ENSG00000133110	POSTN	Q15063	10631			Golgi apparatus, Secreted (curated)	Medium	Enhanced	1.36186	0.365308	1.28816	0.18803	0.541094	1.48162	0.00379116	2.52545	3.21113	0.0125691
Complement and Coagulation Cascades	darkred	0.591001	ENSG00000157483	MYO1E	Q12965	4643				Not detected	Approved	3.03968	0.00543169	1.00377	0.945046	0.984809	1.28901	0.570765	1.28869	1.13629	0.786405
Complement and Coagulation Cascades	darkred	0.77242	ENSG00000182718	ANXA2	P07355	302			Cytoplasm, Golgi apparatus (membrane), Plasma membrane, Secreted (curated)	Not detected	Enhanced	5.51333	0.0322666	1.02262	0.720329	0.908663	1.21662	0.656232	1.13561	1.20222	0.870479
Complement and Coagulation Cascades	darkred	0.678751	ENSG00000125730	C3	P01024	718			Secreted (curated)	Not detected	Enhanced	5.07707	-0.0967595	0.935131	0.483337	0.793137	0.675779	0.191013	0.553165	0.703605	0.285529
Complement and Coagulation Cascades	darkred	0.659638	ENSG00000125841	NRSN2	Q9GZP1	80023				Medium	Approved	0.317356	-0.263296	0.833182	0.036905	0.256829	1.52772	0.219159	0.891434	1.40312	0.418582
Electron transport chain	lightyellow	0.737116	ENSG00000007923	DNAJC11	Q9NVH1	55735						5.28694	-0.199467	0.870872	0.000885883	0.0361081	1.10093	0.900844	1.37218	1.28702	0.674848
Electron transport chain	lightyellow	0.668384	ENSG00000117640	MTFR1L	Q9H019	56181				Low	Approved	6.93664	-0.112285	0.925122	0.0890206	0.393741	0.906851	0.871109	0.851708	0.87944	0.892525
Electron transport chain	lightyellow	0.657441	ENSG00000130770	ATP5IF1	Q9UII2	93974				Low	Supported	6.24949	-0.106646	0.928745	0.23935	0.602026	0.580185	0.306865	0.718302	0.545329	0.255168
Electron transport chain	lightyellow	0.808025	ENSG00000116353	MECR	Q9BV79	51102				Medium	Enhanced	4.60307	-0.0541868	0.963137	0.383801	0.727578	5.55586	0.0227653	1.54532	2.2515	0.0958077
Electron transport chain	lightyellow	0.737789	ENSG00000160050	CCDC28B	Q9BUN5	79140				Not detected	Uncertain	5.09147	-0.207403	0.866095	0.0547256	0.312763	0.883102	0.73967	0.709226	1.19442	0.360296
Electron transport chain	lightyellow	0.55725	ENSG00000163866	SMIM12	Q96EX1	113444				Medium	Approved	3.79062	-0.0500203	0.965923	0.366882	0.718049	0.867281	0.8424	1.23686	0.915159	0.691133
Electron transport chain	lightyellow	0.791383	ENSG00000116898	MRPS15	P82914	64960				Low	Supported	6.1872	-0.0758707	0.948769	0.172674	0.521936	1.56104	0.545081	1.02645	1.1562	0.910962
Electron transport chain	lightyellow	0.765831	ENSG00000168653	NDUFS5	O43920	4725				High	Supported	6.73692	-0.122924	0.918325	0.095778	0.405459	2.00212	0.324116	0.754305	1.09412	0.555938
Electron transport chain	lightyellow	0.71162	ENSG00000126088	UROD	P06132	7389				Not detected	Uncertain	5.21135	-0.130588	0.913459	0.020816	0.194726	0.668796	0.661934	0.467408	0.699893	0.12683
Electron transport chain	lightyellow	0.825336	ENSG00000116221	MRPL37	Q9BZE1	51253				Medium	Supported	6.03244	-0.16224	0.893637	0.0141831	0.158417	1.5051	0.569978	0.647404	1.25023	0.195641
Electron transport chain	lightyellow	0.264951	ENSG00000118292	C1orf54	Q8WWF1	79630			GPI anchored, Secreted (curated)	Medium	Approved	1.24706	-0.243319	0.8448	0.0649304	0.340336	0.657266	0.140933	1.24	0.691507	0.292292
Electron transport chain	lightyellow	0.286472	ENSG00000159208	CIART	Q8N365	148523				Not detected	Enhanced	4.51262	0.123383	1.08929	0.454014	0.77518	0.910225	0.738473	0.821515	0.910008	0.862116
Electron transport chain	lightyellow	0.861065	ENSG00000143575	HAX1	O00165	10456				Low	Approved	6.36254	-0.0943422	0.936699	0.120946	0.44869	0.966276	0.958451	0.842544	0.864074	0.875611
Electron transport chain	lightyellow	0.769381	ENSG00000163344	PMVK	Q15126	10654				Medium	Approved	4.21994	-0.103289	0.930908	0.270071	0.634556	1.76142	0.293461	1.30396	1.18273	0.774826
Electron transport chain	lightyellow	0.666807	ENSG00000160752	FDPS	P14324	2224				Medium	Approved	4.93897	-0.0547452	0.962764	0.2358	0.598086	2.40426	0.399313	1.10916	1.35778	0.688885
Electron transport chain	lightyellow	0.342234	ENSG00000163374	YY1AP1	Q9H869	55249				Not detected	Uncertain	5.92692	-0.073994	0.950004	0.0798227	0.374122	1.69696	0.637871	1.0013	1.33872	0.646689
Electron transport chain	lightyellow	0.790514	ENSG00000116586	LAMTOR2	Q9Y2Q5	28956				Medium	Approved	3.89853	-0.148241	0.90235	0.062505	0.333545	1.57814	0.464973	0.982827	0.93865	0.984507
Electron transport chain	lightyellow	0.738881	ENSG00000163382	NAXE	Q8NCW5	128240			Mitochondria, Secreted (curated)	Not detected	Enhanced	4.14862	-0.209134	0.865056	0.0106545	0.136368	1.44748	0.488141	1.14246	1.39374	0.658386
Electron transport chain	lightyellow	0.810853	ENSG00000143314	MRPL24	Q96A35	79590				Low	Approved	5.06771	-0.0820808	0.944694	0.209674	0.566267	2.86378	0.153506	1.18815	1.46892	0.57863
Electron transport chain	lightyellow	0.362035	ENSG00000158793	NIT1	Q86X76	4817				Not detected	Approved	4.05136	-0.0369583	0.974708	0.57621	0.842482	2.31349	0.168033	1.49797	1.8997	0.211782
Electron transport chain	lightyellow	0.76136	ENSG00000184924	PTRHD1	Q6GMV3	391356				Low	Approved	2.70108	-0.120827	0.91966	0.317748	0.68256	0.988595	0.970284	1.37666	0.670983	0.149691
Electron transport chain	lightyellow	0.817725	ENSG00000228474	OST4	P0C6T2	100128731						5.38528	-0.189886	0.876675	0.00650219	0.106539	0.99566	0.995393	0.965278	0.904105	0.960713
Electron transport chain	lightyellow	0.463779	ENSG00000158019	BABAM2	Q9NXR7	9577				Medium	Enhanced	4.79185	-0.0334176	0.977103	0.572596	0.84085	10.1869	0.00252546	1.89006	2.11436	0.108043
Electron transport chain	lightyellow	0.244716	ENSG00000057935	MTA3	Q9BTC8	57504	metastasis associated 1 family, member 3	zf-GATA		Medium	Approved	3.15997	-0.0527973	0.964065	0.4065	0.745299	1.04448	0.941904	1.01433	0.949818	0.983074
Electron transport chain	lightyellow	0.787755	ENSG00000135617	PRADC1	Q9BSG0	84279			Secreted (curated)	Medium	Approved	4.96393	-0.0271244	0.981374	0.72129	0.909192	1.16663	0.772553	0.677353	0.928154	0.530472
Electron transport chain	lightyellow	0.761248	ENSG00000163170	BOLA3	Q53S33	388962			Secreted (curated)	Low	Uncertain	4.06218	-0.151553	0.900281	0.055286	0.313844	2.30137	0.109071	1.23437	1.46454	0.582131
Electron transport chain	lightyellow	0.2518	ENSG00000168883	USP39	Q53GS9	10713				Medium	Supported	5.09882	-0.00274518	0.998099	0.954014	0.98722	1.40094	0.710214	1.10753	1.12701	0.938657
Electron transport chain	lightyellow	0.598592	ENSG00000115042	FAHD2A	Q96GK7	51011				Medium	Enhanced	4.50594	-0.0624907	0.957609	0.270179	0.63465	4.54772	0.0539318	1.64399	2.25686	0.0979152
Electron transport chain	lightyellow	0.730264	ENSG00000136732	GYPC	P04921	2995				Low	Enhanced	5.53252	-0.196693	0.872548	0.0448094	0.283539	0.579999	0.225376	0.662376	0.711759	0.484697
Electron transport chain	lightyellow	0.734325	ENSG00000127838	PNKD	Q8N490	25953				Low	Approved	4.16599	-0.100505	0.932706	0.209766	0.566279	2.99053	0.0697836	1.09943	1.92424	0.138555
Electron transport chain	lightyellow	0.712963	ENSG00000172428	COPS9	Q8WXC6	150678				Low	Uncertain	4.49614	-0.0710969	0.951914	0.459351	0.778894	0.991094	0.98317	0.952031	1.18693	0.816086
Electron transport chain	lightyellow	0.794611	ENSG00000060971	ACAA1	P09110	30				Low	Enhanced	4.91096	-0.13213	0.912483	0.0278645	0.226682	1.15318	0.856471	0.907076	1.16208	0.789042
Electron transport chain	lightyellow	0.701531	ENSG00000164051	CCDC51	Q96ER9	79714				Medium	Supported	2.71365	-0.034729	0.976215	0.665756	0.886298	0.873329	0.814017	0.569342	0.994503	0.228715
Electron transport chain	lightyellow	0.767005	ENSG00000168273	SMIM4	Q8WVI0	440957				Low	Uncertain	3.4274	-0.203853	0.868229	0.0419053	0.273633	0.949139	0.903565	0.965117	0.735484	0.662404
Electron transport chain	lightyellow	0.749539	ENSG00000065518	NDUFB4	O95168	4710				Medium	Enhanced	7.0825	-0.0486202	0.966861	0.342081	0.702208	0.804906	0.784212	0.553649	0.686767	0.246493
Electron transport chain	lightyellow	0.794252	ENSG00000270170	NCBP2AS2	Q69YL0	152217						2.98868	-0.142889	0.905704	0.118387	0.445231	1.22983	0.630337	1.03164	0.980868	0.989677
Electron transport chain	lightyellow	0.918488	ENSG00000169020	ATP5ME	P56385	521				Low	Enhanced	6.40739	-0.185451	0.879374	0.0414183	0.271599	1.76623	0.267469	0.584961	1.34337	0.0794484
Electron transport chain	lightyellow	0.725481	ENSG00000171421	MRPL36	Q9P0J6	64979				Not detected	Approved	4.08042	-0.0765661	0.948312	0.38884	0.731054	1.26007	0.637879	0.824192	1.30707	0.428031
Electron transport chain	lightyellow	0.876939	ENSG00000145494	NDUFS6	O75380	4726				Medium	Supported	5.58764	-0.0600608	0.959224	0.557092	0.834259	1.27281	0.544104	0.867747	1.26305	0.566586
Electron transport chain	lightyellow	0.934439	ENSG00000164405	UQCRQ	O14949	27089				Low	Approved	6.98063	-0.0219179	0.984922	0.785789	0.935684	1.36664	0.548696	0.899739	1.19765	0.715577
Electron transport chain	lightyellow	0.802413	ENSG00000131495	NDUFA2	O43678	4695				Medium	Approved	5.43338	0.0393635	1.02766	0.609179	0.861055	1.41549	0.52087	1.25059	1.40158	0.656685
Electron transport chain	lightyellow	0.618279	ENSG00000081791	DELE1	Q14154	9812				High	Uncertain	5.68335	0.0120031	1.00835	0.818981	0.945647	2.48966	0.229339	0.889614	1.83818	0.110521
Electron transport chain	lightyellow	0.70322	ENSG00000124570	SERPINB6	P35237	5269				High	Enhanced	6.07465	0.00829543	1.00577	0.889284	0.967642	4.23316	0.050163	0.657349	1.62317	0.0461221
Electron transport chain	lightyellow	0.760646	ENSG00000112514	CUTA	O60888	51596				Low	Uncertain	4.63932	-0.0846205	0.943033	0.385262	0.728863	1.66925	0.355433	0.496321	1.33529	0.0306574
Electron transport chain	lightyellow	0.806981	ENSG00000124562	SNRPC	P09234	6631				High	Supported	5.0724	-0.0805667	0.945686	0.219183	0.576881	1.7024	0.482836	0.53189	1.23308	0.0722482
Electron transport chain	lightyellow	0.821117	ENSG00000112651	MRPL2	Q5T653	51069				High	Approved	4.65564	-0.187212	0.878301	0.0120078	0.144818	2.47155	0.181061	0.809738	1.2991	0.424996
Electron transport chain	lightyellow	0.731285	ENSG00000112667	DNPH1	O43598	10591				Low	Enhanced	2.97583	-0.11326	0.924496	0.406615	0.745299	1.00334	0.991775	0.734309	0.9774	0.659348
Electron transport chain	lightyellow	0.709345	ENSG00000180992	MRPL14	Q6P1L8	64928				Medium	Uncertain	5.27423	-0.0584612	0.960288	0.443431	0.767854	1.34807	0.626618	0.951162	1.11472	0.905296
Electron transport chain	lightyellow	0.256221	ENSG00000203778	FAM229B	Q4G0N7	619208						1.9084	-0.114348	0.9238	0.221851	0.579375	1.73839	0.259984	0.915964	1.22361	0.732829
Electron transport chain	lightyellow	0.867701	ENSG00000169976	SF3B5	Q9BWJ5	83443				Medium	Approved	4.7394	-0.117405	0.921845	0.137898	0.47516	1.19185	0.757006	1.19833	1.14333	0.880528
Electron transport chain	lightyellow	0.691599	ENSG00000106305	AIMP2	Q13155	7965				Low	Supported	5.42046	0.108186	1.07787	0.19291	0.546715	1.59653	0.360528	0.980313	1.1997	0.824818
Electron transport chain	lightyellow	0.598475	ENSG00000136247	ZDHHC4	Q9NPG8	55146				Not detected	Approved	4.77333	-0.0481827	0.967154	0.346793	0.706154	0.583585	0.503453	1.14134	0.714004	0.448572
Electron transport chain	lightyellow	0.746379	ENSG00000189043	NDUFA4	O00483	4697				Medium	Approved	8.49852	-0.04048	0.972331	0.542518	0.826534	0.997122	0.996479	0.584844	1.01468	0.258904
Electron transport chain	lightyellow	0.54496	ENSG00000078967	UBE2D4	Q9Y2X8	51619				Medium	Approved	6.42767	-0.0275651	0.981075	0.610364	0.861185	0.37516	0.192209	0.546368	0.693335	0.239635
Electron transport chain	lightyellow	0.729837	ENSG00000106153	CHCHD2	Q9Y6H1	51142				Medium	Approved	7.39481	0.0177595	1.01239	0.771353	0.929493	4.06008	0.066494	0.941826	1.74129	0.168088
Electron transport chain	lightyellow	0.813138	ENSG00000146701	MDH2	P40926	4191				Medium	Enhanced	8.54644	-0.226426	0.85475	0.00331599	0.0727168	3.39559	0.0600914	0.583314	1.43817	0.0691631
Electron transport chain	lightyellow	0.741613	ENSG00000128524	ATP6V1F	Q16864	9296				Low	Supported	4.68806	-0.0738501	0.950099	0.391043	0.732558	1.91932	0.257716	1.01131	1.7621	0.195269
Electron transport chain	lightyellow	0.718424	ENSG00000085662	AKR1B1	P15121	231				Not detected	Enhanced	7.21287	0.0537218	1.03794	0.352897	0.708514	12.1	0.00565245	1.36388	1.99858	0.164641
Electron transport chain	lightyellow	0.878902	ENSG00000090266	NDUFB2	O95178	4708				Low	Approved	6.40762	-0.111096	0.925884	0.185414	0.538352	0.959534	0.93769	0.813287	1.08739	0.722611
Electron transport chain	lightyellow	0.79032	ENSG00000197448	GSTK1	Q9Y2Q3	373156				Low	Supported	6.31494	-0.111563	0.925584	0.10764	0.426944	1.80492	0.351631	0.633094	1.05354	0.348736
Electron transport chain	lightyellow	0.866012	ENSG00000147684	NDUFB9	Q9Y6M9	4715				Low	Approved	7.72494	-0.00202597	0.998597	0.978369	0.993964	2.14139	0.178115	0.860372	1.33746	0.46849
Electron transport chain	lightyellow	0.863961	ENSG00000179091	CYC1	P08574	1537				Medium	Supported	7.48387	-0.206657	0.866543	0.0148254	0.161896	1.18413	0.740976	0.684549	0.716613	0.530298
Electron transport chain	lightyellow	0.853939	ENSG00000137038	DMAC1	Q96GE9	90871				Medium	Approved	5.32876	-0.0680619	0.953919	0.353687	0.708708	1.52662	0.495428	1.01222	1.06771	0.982284
Electron transport chain	lightyellow	0.769274	ENSG00000164967	RPP25L	Q8N5L8	138716				Low	Uncertain	4.54359	-0.128431	0.914826	0.145614	0.487047	1.51624	0.393194	0.962489	1.4583	0.437506
Electron transport chain	lightyellow	0.795038	ENSG00000137133	HINT2	Q9BX68	84681				Not detected	Supported	4.11654	-0.0705393	0.952282	0.352367	0.708514	1.44666	0.490518	1.67742	1.50331	0.342721
Electron transport chain	lightyellow	0.907635	ENSG00000137106	GRHPR	Q9UBQ7	9380				Low	Enhanced	5.93416	-0.132211	0.912432	0.0699848	0.352883	1.97223	0.307247	1.41388	1.2785	0.637355
Electron transport chain	lightyellow	0.298452	ENSG00000106853	PTGR1	Q14914	22949				Low	Enhanced	2.48891	0.0559583	1.03955	0.632063	0.871429	1.57002	0.163222	1.37142	1.31727	0.643892
Electron transport chain	lightyellow	0.712215	ENSG00000175854	SWI5						Medium	Approved	2.10394	-0.0798196	0.946176	0.482243	0.792667	1.98755	0.0749968	1.31569	1.58143	0.46156
Electron transport chain	lightyellow	0.771775	ENSG00000167118	URM1	Q9BTM9	81605				Low	Approved	4.53425	-0.0960278	0.935605	0.190548	0.544086	2.04639	0.211465	1.08234	1.69767	0.278242
Electron transport chain	lightyellow	0.826952	ENSG00000054148	PHPT1	Q9NRX4	29085				Medium	Approved	5.97757	-0.129701	0.914021	0.24758	0.610138	1.24681	0.583529	1.33273	0.904648	0.548844
Electron transport chain	lightyellow	0.789013	ENSG00000148450	MSRB2	Q9Y3D2	22921				Medium	Enhanced	4.80312	-0.138216	0.908642	0.0385847	0.263228	0.464094	0.224871	0.387637	0.488204	0.0348129
Electron transport chain	lightyellow	0.528373	ENSG00000169740	ZNF32	P17041	7580	zinc finger protein 32	zf-C2H2				4.93184	0.0382419	1.02686	0.522081	0.815664	0.669975	0.53262	1.10968	0.605935	0.247874
Electron transport chain	lightyellow	0.763098	ENSG00000166228	PCBD1	P61457	5092	pterin-4 alpha-carbinolamine dehydratase/dimerization cofactor of hepatocyte nuclear factor 1 alpha	Transcription Co-factor		Not detected	Enhanced	4.54524	-0.242255	0.845423	0.0020134	0.0567599	0.615568	0.372817	0.740105	0.64638	0.458975
Electron transport chain	lightyellow	0.77238	ENSG00000107874	CUEDC2	Q9H467	79004				Not detected	Uncertain	5.26649	-0.0799261	0.946106	0.211129	0.567577	3.4487	0.100713	0.585175	1.41317	0.0578684
Electron transport chain	lightyellow	0.740592	ENSG00000158042	MRPL17	Q9NRX2	63875				Low	Uncertain	3.53715	-0.166003	0.891309	0.0154337	0.165716	1.80058	0.434742	0.463203	1.17797	0.0365613
Electron transport chain	lightyellow	0.172122	ENSG00000166788	SAAL1	Q96ER3	113174				Low	Approved	1.79059	-0.126463	0.916075	0.166194	0.513323	1.66504	0.238133	1.31288	1.08572	0.735103
Electron transport chain	lightyellow	0.672262	ENSG00000110442	COMMD9	Q9P000	29099				High	Uncertain	4.6903	-0.136956	0.909436	0.0160961	0.170002	0.345735	0.142959	0.796375	0.566932	0.316122
Electron transport chain	lightyellow	0.653196	ENSG00000134809	TIMM10	P62072	26519				Low	Supported	3.38107	-0.0196177	0.986494	0.807599	0.942618	1.15855	0.745941	1.38292	1.28505	0.649159
Electron transport chain	lightyellow	0.903209	ENSG00000126432	PRDX5	P30044	25824				Low	Enhanced	6.42875	-0.183878	0.880333	0.0291891	0.230968	1.05001	0.932074	0.812772	1.0424	0.765553
Electron transport chain	lightyellow	0.773172	ENSG00000174547	MRPL11	Q9Y3B7	65003				Not detected	Approved	4.50675	-0.109936	0.926629	0.0849284	0.384192	0.3246	0.0847759	1.46219	0.575969	0.047454
Electron transport chain	lightyellow	0.832339	ENSG00000167792	NDUFV1	P49821	4723				Low	Enhanced	7.65721	-0.262479	0.833654	0.00319361	0.071371	1.33744	0.60079	0.981522	1.33138	0.630492
Electron transport chain	lightyellow	0.740902	ENSG00000197345	MRPL21	Q7Z2W9	219927				Not detected	Approved	4.46151	-0.0938148	0.937042	0.137039	0.473935	1.65023	0.52551	0.98091	1.01375	0.995699
Electron transport chain	lightyellow	0.83302	ENSG00000150779	TIMM8B	Q9Y5J9	26521				Low	Approved	4.98423	-0.0687315	0.953476	0.347965	0.706839	1.24849	0.695566	1.25158	1.02996	0.797245
Electron transport chain	lightyellow	0.822405	ENSG00000111639	MRPL51	Q4U2R6	51258				Medium	Approved	5.76763	-0.122522	0.918581	0.0457809	0.28734	0.732008	0.670115	0.727007	0.762986	0.638644
Electron transport chain	lightyellow	0.741286	ENSG00000184752	NDUFA12	Q9UI09	55967				Medium	Supported	6.2615	-0.179644	0.882921	0.00201125	0.0567599	0.919584	0.921568	0.741852	0.916642	0.710975
Electron transport chain	lightyellow	0.79743	ENSG00000100804	PSMB5	P28074	5693				Not detected	Approved	6.51115	-0.0614736	0.958285	0.39261	0.734084	0.715087	0.580057	1.05527	1.04335	0.988008
Electron transport chain	lightyellow	0.767094	ENSG00000119705	SLIRP	Q9GZT3	81892				Low	Approved	4.92179	-0.0558821	0.962006	0.402165	0.74264	0.923859	0.898201	1.28823	0.755076	0.340842
Electron transport chain	lightyellow	0.694454	ENSG00000183648	NDUFB1	O75438	4707				Medium	Supported	5.78064	-0.169989	0.888849	0.0204149	0.192448	0.774625	0.676886	0.854116	1.1185	0.754801
Electron transport chain	lightyellow	0.685024	ENSG00000156411	ATP5MJ	P56378	9556				High	Approved	6.33971	-0.14981	0.901369	0.0209977	0.195737	1.31488	0.679665	1.14872	1.72772	0.285425
Electron transport chain	lightyellow	0.639112	ENSG00000182117	NOP10	Q9NPE3	55505				Medium	Supported	4.51863	-0.161605	0.89403	0.0271684	0.224322	0.578118	0.394792	0.594369	0.717691	0.346564
Electron transport chain	lightyellow	0.747675	ENSG00000140264	SERF2	P84101	10169						7.05292	-0.155065	0.898092	0.0580113	0.320605	1.62864	0.436327	0.727411	1.13116	0.47775
Electron transport chain	lightyellow	0.680015	ENSG00000178741	COX5A	P20674	9377				Low	Supported	7.66579	-0.0824996	0.94442	0.199336	0.554948	3.06167	0.103535	0.816282	1.25475	0.502373
Electron transport chain	lightyellow	0.788478	ENSG00000181991	MRPS11	P82912	64963				Medium	Enhanced	4.31021	-0.0975829	0.934598	0.135866	0.472016	0.897534	0.862156	1.14839	0.564944	0.148944
Electron transport chain	lightyellow	0.760067	ENSG00000161981	SNRNP25						Medium	Uncertain	5.24814	0.0544292	1.03845	0.495155	0.799992	2.056	0.163671	1.07969	1.33799	0.701496
Electron transport chain	lightyellow	0.863145	ENSG00000140990	NDUFB10	O96000	4716				Medium	Supported	7.51454	-0.101877	0.93182	0.145423	0.486582	1.52975	0.483307	1.35522	1.18821	0.709957
Electron transport chain	lightyellow	0.653004	ENSG00000103423	DNAJA3	Q96EY1	9093				High	Approved	6.32356	-0.155807	0.89763	0.00353193	0.0747251	1.05983	0.945578	0.864578	1.29745	0.513237
Electron transport chain	lightyellow	0.824738	ENSG00000079616	KIF22	Q14807	3835				Not detected	Enhanced	3.69713	-0.12487	0.917087	0.325418	0.689186	0.772118	0.418253	0.820838	0.532188	0.232204
Electron transport chain	lightyellow	0.767738	ENSG00000179958	DCTPP1	Q9H773	79077				Low	Uncertain	4.0001	-0.103019	0.931082	0.137854	0.47516	2.13217	0.231409	0.963232	1.9364	0.103294
Electron transport chain	lightyellow	0.197134	ENSG00000140876	NUDT7	P0C024	283927				Low	Supported	1.51366	-0.01685	0.988388	0.873331	0.961538	0.965267	0.92798	0.633123	1.19985	0.225866
Electron transport chain	lightyellow	0.861675	ENSG00000131143	COX4I1	P13073	1327				Medium	Supported	8.12915	-0.137832	0.908884	0.0548313	0.313052	1.50155	0.512603	1.13267	1.00661	0.929685
Electron transport chain	lightyellow	0.732684	ENSG00000171861	MRM3	Q9HC36	55178				Medium	Enhanced	3.58949	-0.100866	0.932473	0.129428	0.462921	1.29997	0.711702	0.511043	1.21196	0.0651325
Electron transport chain	lightyellow	0.811457	ENSG00000127774	EMC6	Q9BV81	83460				Not detected	Uncertain	4.37703	-0.173513	0.886681	0.177802	0.529308	1.02796	0.929648	1.37077	0.899773	0.469844
Electron transport chain	lightyellow	0.786261	ENSG00000142507	PSMB6	P28072	5694				Medium	Supported	6.36088	-0.124132	0.917556	0.0695862	0.352135	0.531027	0.380379	0.696057	0.908435	0.595902
Electron transport chain	lightyellow	0.814666	ENSG00000108528	SLC25A11	Q02978	8402				Medium	Approved	6.95882	-0.204111	0.868074	0.0200014	0.190684	1.72426	0.30324	0.813823	1.48799	0.244522
Electron transport chain	lightyellow	0.748622	ENSG00000091640	SPAG7	O75391	9552				Medium	Uncertain	6.51325	-0.166402	0.891062	0.0410802	0.270911	0.751092	0.574003	1.30685	0.719816	0.266901
Electron transport chain	lightyellow	0.641908	ENSG00000170315	UBB	P0CG47	7314				High	Supported	9.07116	-0.0895848	0.939793	0.238443	0.601184	1.16572	0.820362	0.713862	1.32651	0.250248
Electron transport chain	lightyellow	0.757778	ENSG00000178307	TMEM11	P17152	8834						5.21488	-0.0902224	0.939378	0.247046	0.609807	0.619941	0.379574	0.84747	0.720313	0.666078
Electron transport chain	lightyellow	0.839564	ENSG00000004142	POLDIP2	Q9Y2S7	26073						7.43245	-0.136247	0.909883	0.0159653	0.169082	1.3084	0.755428	1.24196	1.29559	0.752877
Electron transport chain	lightyellow	0.646111	ENSG00000131475	VPS25	Q9BRG1	84313	vacuolar protein sorting 25 homolog (S. cerevisiae)	Transcription Co-factor		Low	Uncertain	4.06106	-0.112498	0.924985	0.0909025	0.396927	1.30281	0.681708	1.04274	1.12638	0.944932
Electron transport chain	lightyellow	0.794823	ENSG00000183978	COA3	Q9Y2R0	28958				Medium	Approved	4.48397	-0.111452	0.925656	0.117478	0.443603	0.982124	0.978645	0.943186	1.0554	0.95327
Electron transport chain	lightyellow	0.781912	ENSG00000167085	PHB	P35232	5245				Medium	Supported	6.12514	-0.203369	0.86852	0.000843352	0.0350868	0.989917	0.990881	0.549665	1.08327	0.164337
Electron transport chain	lightyellow	0.660275	ENSG00000108826	MRPL27	Q9P0M9	51264				Low	Approved	4.70041	-0.149572	0.901518	0.00606954	0.101965	1.08961	0.921481	0.612889	0.984332	0.325708
Electron transport chain	lightyellow	0.66302	ENSG00000213246	SUPT4H1	P63272	6827	suppressor of Ty 4 homolog 1 (S. cerevisiae)	Chromatin Remodeling Factor				5.01886	-0.0835797	0.943713	0.0834489	0.380956	0.670816	0.665522	0.778276	0.742991	0.670383
Electron transport chain	lightyellow	0.723995	ENSG00000167863	ATP5PD	O75947	10476				Medium	Enhanced	7.30152	-0.0886505	0.940402	0.0958882	0.405589	2.30716	0.30945	0.844226	1.11482	0.750334
Electron transport chain	lightyellow	0.732935	ENSG00000125445	MRPS7	Q9Y2R9	51081				High	Supported	6.257	-0.198562	0.871419	0.00162124	0.0501667	1.34435	0.659257	0.957659	1.06306	0.960014
Electron transport chain	lightyellow	0.732992	ENSG00000224877	NDUFAF8	A1L188	284184				Not detected	Uncertain	3.69913	-0.104033	0.930429	0.221148	0.578437	0.895619	0.829147	0.430836	0.659818	0.0863371
Electron transport chain	lightyellow	0.790737	ENSG00000167468	GPX4	P36969	2879				Not detected	Enhanced	6.68001	-0.130654	0.913417	0.236674	0.599079	0.983519	0.968394	0.863311	0.877586	0.912698
Electron transport chain	lightyellow	0.729823	ENSG00000076662	ICAM3	P32942	3385				Not detected	Enhanced	2.0555	-0.354225	0.78229	0.00622128	0.103314	0.860698	0.624057	0.874319	0.878322	0.917883
Electron transport chain	lightyellow	0.862857	ENSG00000126267	COX6B1	P14854	1340				Medium	Supported	7.36781	-0.144461	0.904717	0.094166	0.402483	1.16691	0.737644	1.45087	0.930468	0.419992
Electron transport chain	lightyellow	0.824964	ENSG00000161281	COX7A1	P24310	1346						8.51762	-0.0764015	0.94842	0.540844	0.82565	1.01744	0.959351	0.501888	0.676317	0.177149
Electron transport chain	lightyellow	0.818015	ENSG00000178982	EIF3K	Q9UBQ5	27335				Low	Uncertain	7.50743	-0.0905071	0.939193	0.186042	0.539002	3.26205	0.0703655	0.788413	1.34681	0.330351
[truncated: 1,329 more rows]
