# Supplementary material for: Skeletal muscle transcriptional dysregulation of genes involved in senescence is associated with prognosis in severe heart failure
Source: Commun Med (Lond). 2026 Jan 16;6:97. doi: 10.1038/s43856-025-01362-z (PMC12891519; doi:10.1038/s43856-025-01362-z)
Supplement: Supplementary file 6 — Supplementary Data 3 [file 43856_2025_1362_MOESM6_ESM.zip]

Archive with 14 entries (14 files):
- Project_xml
- Workspace_1_xml
- Workspace_1_graphstore_bytes
- Workspace_1_Dhns_xml
- Workspace_1_Data_xml
- Workspace_1_attributemodel_xml
- Workspace_1_attributerows_xml
- Workspace_1_availablecolumns_xml
- Workspace_1_vizmodel_xml
- Workspace_1_statisticsmodel_xml
- Workspace_1_previewmodel_xml
- Workspace_1_layoutmodel_xml
- Workspace_1_filtermodel_xml
- Workspace_1_statisticsmodelui_xml
