# Supplementary material for: Skeletal muscle transcriptional dysregulation of genes involved in senescence is associated with prognosis in severe heart failure
Source: Commun Med (Lond). 2026 Jan 16;6:97. doi: 10.1038/s43856-025-01362-z (PMC12891519; doi:10.1038/s43856-025-01362-z)
Supplement: Supplementary file 6 — Supplementary Data 3 [file 43856_2025_1362_MOESM6_ESM.zip › Project_xml]

<?xml version="1.0" encoding="UTF-8"?><projectFile version="0.9"><lastModifiedDate>2022-02-02 16:22:09<!--yyyy-MM-dd HH:mm:ss--></lastModifiedDate><!--File saved with Gephi 0.9.2 201709242018--><project name="Project 1" ids="2"><metadata><title></title><keywords></keywords><description></description><author>alelov</author></metadata></project></projectFile>
