# Supplementary material for: Skeletal muscle transcriptional dysregulation of genes involved in senescence is associated with prognosis in severe heart failure
Source: Commun Med (Lond). 2026 Jan 16;6:97. doi: 10.1038/s43856-025-01362-z (PMC12891519; doi:10.1038/s43856-025-01362-z)
Supplement: Supplementary file 6 — Supplementary Data 3 [file 43856_2025_1362_MOESM6_ESM.zip › Workspace_1_Dhns_xml]

<?xml version="1.0" encoding="UTF-8"?><Dhns><!--Persistence from 'Dhns' (org.gephi.graph.LegacyGraphPersistenceProvider)--></Dhns>
