# Supplementary material for: Skeletal muscle transcriptional dysregulation of genes involved in senescence is associated with prognosis in severe heart failure
Source: Commun Med (Lond). 2026 Jan 16;6:97. doi: 10.1038/s43856-025-01362-z (PMC12891519; doi:10.1038/s43856-025-01362-z)
Supplement: Supplementary file 6 — Supplementary Data 3 [file 43856_2025_1362_MOESM6_ESM.zip › Workspace_1_vizmodel_xml]

<?xml version="1.0" encoding="UTF-8"?><vizmodel><!--Persistence from 'vizmodel' (org.gephi.visualization.VizModelPersistenceProvider)--><textmodel><shownodelabels enable="false"></shownodelabels><showedgelabels enable="false"></showedgelabels><selectedOnly value="false"></selectedOnly><nodefont name="Arial" size="32" style="1"></nodefont><edgefont name="Arial" size="32" style="1"></edgefont><nodesizefactor>0.5</nodesizefactor><edgesizefactor>0.5</edgesizefactor><nodecolor value="000000ff"></nodecolor><edgecolor value="808080ff"></edgecolor><colormode class="TextColorMode"></colormode><sizemode class="ScaledSizeMode"></sizemode><nodecolumns><column id="label"></column></nodecolumns><edgecolumns><column id="label"></column></edgecolumns></textmodel><cameraposition x="5701.066" y="-2998.4043" z="8659.369"></cameraposition><cameratarget x="5701.066" y="-2998.4043" z="0.0"></cameratarget><showedges value="true"></showedges><lightennonselectedauto value="true"></lightennonselectedauto><autoselectneighbor value="true"></autoselectneighbor><hidenonselectededges value="false"></hidenonselectededges><unicolorselected value="false"></unicolorselected><edgehasunicolor value="false"></edgehasunicolor><adjustbytext value="false"></adjustbytext><edgeSelectionColor value="false"></edgeSelectionColor><backgroundcolor value="ffffffff"></backgroundcolor><edgeunicolor value="80808080"></edgeunicolor><edgeInSelectionColor value="205f9aff"></edgeInSelectionColor><edgeOutSelectionColor value="c4424fff"></edgeOutSelectionColor><edgeBothSelectionColor value="f8d753ff"></edgeBothSelectionColor><edgeScale value="2.0"></edgeScale></vizmodel>
