# Supplementary material for: Skeletal muscle transcriptional dysregulation of genes involved in senescence is associated with prognosis in severe heart failure
Source: Commun Med (Lond). 2026 Jan 16;6:97. doi: 10.1038/s43856-025-01362-z (PMC12891519; doi:10.1038/s43856-025-01362-z)
Supplement: Supplementary file 6 — Supplementary Data 3 [file 43856_2025_1362_MOESM6_ESM.zip › Workspace_1_previewmodel_xml]

<?xml version="1.0" encoding="UTF-8"?><previewmodel><!--Persistence from 'previewmodel' (org.gephi.preview.PreviewPersistenceProvider)--><previewproperty name="edge.show">true</previewproperty><previewproperty name="node.border.width">0.0</previewproperty><previewproperty name="node.border.color">custom [0,0,0]</previewproperty><previewproperty name="node.opacity">100.0</previewproperty><previewproperty name="node.per.node.opacity">false</previewproperty><previewproperty name="node.label.show">false</previewproperty><previewproperty name="edge.label.show">false</previewproperty><previewproperty name="edge.thickness">1.0E-4</previewproperty><previewproperty name="edge.rescale-weight">true</previewproperty><previewproperty name="edge.rescale-weight.min">0.1</previewproperty><previewproperty name="edge.rescale-weight.max">1.0</previewproperty><previewproperty name="edge.color">mixed</previewproperty><previewproperty name="edge.opacity">15.0</previewproperty><previewproperty name="edge.curved">false</previewproperty><previewproperty name="edge.radius">0.0</previewproperty><previewproperty name="arrow.size">3.0</previewproperty><previewproperty name="node.label.font">Arial-0-12</previewproperty><previewproperty name="node.label.proportinalSize">true</previewproperty><previewproperty name="node.label.color">custom [0,0,0]</previewproperty><previewproperty name="node.label.shorten">false</previewproperty><previewproperty name="node.label.max-char">30</previewproperty><previewproperty name="node.label.outline.size">0.0</previewproperty><previewproperty name="node.label.outline.color">custom [255,255,255]</previewproperty><previewproperty name="node.label.outline.opacity">80.0</previewproperty><previewproperty name="node.label.box">false</previewproperty><previewproperty name="node.label.box.color">parent</previewproperty><previewproperty name="node.label.box.opacity">100.0</previewproperty><previewproperty name="edge.label.font">Arial-0-10</previewproperty><previewproperty name="edge.label.color">original</previewproperty><previewproperty name="edge.label.shorten">false</previewproperty><previewproperty name="edge.label.max-char">30</previewproperty><previewproperty name="edge.label.outline.size">0.0</previewproperty><previewproperty name="edge.label.outline.color">custom [255,255,255]</previewproperty><previewproperty name="edge.label.outline.opacity">80.0</previewproperty><previewsimplevalue name="directed" class="java.lang.Boolean">false</previewsimplevalue><previewsimplevalue name="canvas.moving" class="java.lang.Boolean">false</previewsimplevalue><previewsimplevalue name="edge.bezier-curveness" class="java.lang.Float">0.2</previewsimplevalue><previewsimplevalue name="pdf.margin.left" class="java.lang.Float">18.0</previewsimplevalue><previewsimplevalue name="pdf.margin.right" class="java.lang.Float">18.0</previewsimplevalue><previewsimplevalue name="background-color" class="java.awt.Color">[255,255,255]</previewsimplevalue><previewsimplevalue name="pfd.margin.bottom" class="java.lang.Float">18.0</previewsimplevalue><previewsimplevalue name="edge.max-weight" class="java.lang.Double">0.752839393336038</previewsimplevalue><previewsimplevalue name="pdf.landscape" class="java.lang.Boolean">false</previewsimplevalue><previewsimplevalue name="pdf.margin.top" class="java.lang.Float">18.0</previewsimplevalue><previewsimplevalue name="visibility-ratio" class="java.lang.Double">1.0</previewsimplevalue><previewsimplevalue name="edge.min-weight" class="java.lang.Double">0.0397974955877865</previewsimplevalue><managedrenderer class="org.gephi.preview.plugin.renderers.EdgeRenderer" enabled="true"></managedrenderer><managedrenderer class="org.gephi.preview.plugin.renderers.ArrowRenderer" enabled="true"></managedrenderer><managedrenderer class="org.gephi.preview.plugin.renderers.NodeRenderer" enabled="true"></managedrenderer><managedrenderer class="org.gephi.preview.plugin.renderers.NodeLabelRenderer" enabled="true"></managedrenderer><managedrenderer class="org.gephi.preview.plugin.renderers.EdgeLabelRenderer" enabled="true"></managedrenderer></previewmodel>
