# Supplementary material for: Skeletal muscle transcriptional dysregulation of genes involved in senescence is associated with prognosis in severe heart failure
Source: Commun Med (Lond). 2026 Jan 16;6:97. doi: 10.1038/s43856-025-01362-z (PMC12891519; doi:10.1038/s43856-025-01362-z)
Supplement: Supplementary file 6 — Supplementary Data 3 [file 43856_2025_1362_MOESM6_ESM.zip › Workspace_1_layoutmodel_xml]

<?xml version="1.0" encoding="UTF-8"?><layoutmodel><!--Persistence from 'layoutmodel' (org.gephi.layout.LayoutModelPersistenceProvider)--><selectedlayoutbuilder class="org.gephi.layout.plugin.scale.Expand"></selectedlayoutbuilder><properties><property layout="org.gephi.layout.plugin.forceAtlas2.ForceAtlas2" property="ForceAtlas2.barnesHutOptimization.name" class="java.lang.Boolean">true</property><property layout="org.gephi.layout.plugin.force.yifanHu.YifanHuLayout" property="YifanHu.theta.name" class="java.lang.Float">1.2</property><property layout="org.gephi.layout.plugin.force.yifanHu.YifanHuLayout" property="YifanHu.convergenceThreshold.name" class="java.lang.Float">1.0E-4</property><property layout="org.gephi.layout.plugin.forceAtlas2.ForceAtlas2" property="ForceAtlas2.edgeWeightInfluence.name" class="java.lang.Double">1.0</property><property layout="org.gephi.layout.plugin.force.yifanHu.YifanHuLayout" property="YifanHu.initialStepSize.name" class="java.lang.Float">20.0</property><property layout="org.gephi.layout.plugin.noverlap.NoverlapLayout" property="ratio" class="java.lang.Double">1.2</property><property layout="org.gephi.layout.plugin.noverlap.NoverlapLayout" property="margin" class="java.lang.Double">5.0</property><property layout="org.gephi.layout.plugin.forceAtlas2.ForceAtlas2" property="ForceAtlas2.strongGravityMode.name" class="java.lang.Boolean">false</property><property layout="org.gephi.layout.plugin.forceAtlas2.ForceAtlas2" property="ForceAtlas2.gravity.name" class="java.lang.Double">1.0</property><property layout="org.gephi.layout.plugin.force.yifanHu.YifanHuLayout" property="YifanHu.quadTreeMaxLevel.name" class="java.lang.Integer">10</property><property layout="org.gephi.layout.plugin.force.yifanHu.YifanHuLayout" property="YifanHu.adaptativeCooling.name" class="java.lang.Boolean">true</property><property layout="org.gephi.layout.plugin.forceAtlas2.ForceAtlas2" property="ForceAtlas2.linLogMode.name" class="java.lang.Boolean">false</property><property layout="org.gephi.layout.plugin.forceAtlas2.ForceAtlas2" property="ForceAtlas2.scalingRatio.name" class="java.lang.Double">2.0</property><property layout="org.gephi.layout.plugin.forceAtlas2.ForceAtlas2" property="ForceAtlas2.jitterTolerance.name" class="java.lang.Double">1.0</property><property layout="org.gephi.layout.plugin.scale.ContractLayout" property="ScaleLayout.scaleFactor.name" class="java.lang.Double">0.8</property><property layout="org.gephi.layout.plugin.force.yifanHu.YifanHuLayout" property="YifanHu.stepRatio.name" class="java.lang.Float">0.95</property><property layout="org.gephi.layout.plugin.force.yifanHu.YifanHuLayout" property="YifanHu.optimalDistance.name" class="java.lang.Float">100.0</property><property layout="org.gephi.layout.plugin.forceAtlas2.ForceAtlas2" property="ForceAtlas2.barnesHutTheta.name" class="java.lang.Double">1.2</property><property layout="org.gephi.layout.plugin.forceAtlas2.ForceAtlas2" property="ForceAtlas2.threads.name" class="java.lang.Integer">15</property><property layout="org.gephi.layout.plugin.scale.ExpandLayout" property="ScaleLayout.scaleFactor.name" class="java.lang.Double">1.2</property><property layout="org.gephi.layout.plugin.force.yifanHu.YifanHuLayout" property="YifanHu.relativeStrength.name" class="java.lang.Float">0.2</property><property layout="org.gephi.layout.plugin.forceAtlas2.ForceAtlas2" property="ForceAtlas2.adjustSizes.name" class="java.lang.Boolean">false</property><property layout="org.gephi.layout.plugin.noverlap.NoverlapLayout" property="speed" class="java.lang.Double">3.0</property><property layout="org.gephi.layout.plugin.forceAtlas2.ForceAtlas2" property="ForceAtlas2.distributedAttraction.name" class="java.lang.Boolean">false</property></properties></layoutmodel>
