# Supplementary material for: Skeletal muscle transcriptional dysregulation of genes involved in senescence is associated with prognosis in severe heart failure
Source: Commun Med (Lond). 2026 Jan 16;6:97. doi: 10.1038/s43856-025-01362-z (PMC12891519; doi:10.1038/s43856-025-01362-z)
Supplement: Supplementary file 6 — Supplementary Data 3 [file 43856_2025_1362_MOESM6_ESM.zip › Workspace_1_filtermodel_xml]

<?xml version="1.0" encoding="UTF-8"?><filtermodel><!--Persistence from 'filtermodel' (org.gephi.filters.FilterModelPersistenceProvider)--><autorefresh value="true"></autorefresh><queries><query id="0" builder="org.gephi.filters.plugin.edge.EdgeWeightBuilder" filter="org.gephi.filters.plugin.edge.EdgeWeightBuilder$EdgeWeightFilter" name="Edge Weight"><parameter index="0">Double - 0.03979726327708585 - 0.752839393336038</parameter></query><query id="1" parent="0" builder="org.gephi.filters.plugin.graph.DegreeRangeBuilder" filter="org.gephi.filters.plugin.graph.DegreeRangeBuilder$DegreeRangeFilter" name="Degree Range"><parameter index="0">Integer - 8 - 294</parameter></query></queries><savedqueries><savedquery id="2" builder="org.gephi.filters.plugin.edge.EdgeWeightBuilder" filter="org.gephi.filters.plugin.edge.EdgeWeightBuilder$EdgeWeightFilter" name="Edge Weight"><parameter index="0">Double - 0.03979726327708585 - 0.752839393336038</parameter></savedquery><savedquery id="3" parent="2" builder="org.gephi.filters.plugin.graph.DegreeRangeBuilder" filter="org.gephi.filters.plugin.graph.DegreeRangeBuilder$DegreeRangeFilter" name="Degree Range"><parameter index="0">Integer - 8 - 294</parameter></savedquery></savedqueries></filtermodel>
