# Supplementary material for: Skeletal muscle transcriptional dysregulation of genes involved in senescence is associated with prognosis in severe heart failure
Source: Commun Med (Lond). 2026 Jan 16;6:97. doi: 10.1038/s43856-025-01362-z (PMC12891519; doi:10.1038/s43856-025-01362-z)
Supplement: Supplementary file 7 — Supplementary Data 4 [file 43856_2025_1362_MOESM7_ESM.xlsx]

## Sheet: info
Community name	WGCNA id
Extracellular matrix remodelling	cyan
Ribosome and protein synthesis	pink
Gap junciton/Calcium signalling	green
Electron transport chain	lightyellow
Oxidative phosphorylation	black
Mitochondrial Fatty acid oxidation	darkgreen
Lysine metabolism	greenyellow
Leukocyte migraiton and cellular adhesion	darkturquoise
Innate immune repsonse	darkorange
Complement and Coagulation Cascades	darkred
Immune response to cytokine	tan
Glycolysis	midnightblue
P53 signalling	skyblue
Muscle contraction	white

## Sheet: eigengenes
ID	cyan	pink	green	lightyellow	black	darkgreen	greenyellow	darkturquoise	darkorange	darkred	tan	midnightblue	skyblue	white
1031	-0.0945503	-0.0339544	-0.0610866	-0.145656	0.0911037	0.00433484	-0.173191	-0.0399465	-0.140284	0.0191859	0.00311261	0.0077209	0.121853	0.0158849
1035	-0.178	0.106538	-0.0169749	0.175008	0.0158125	0.019261	-0.105242	-0.0976654	-0.17689	-0.149929	-0.145463	0.00141767	0.0150285	-0.00535601
1036	0.070054	0.0813754	0.00831449	0.0782879	0.0234673	-0.0288539	-0.155632	0.0802267	-0.0140951	0.109143	0.0187301	-0.0571793	0.145799	0.167849
1037	0.0449062	0.0980713	0.0565056	0.0173274	-0.153813	0.065459	-0.100258	0.0806241	0.0421268	0.0254301	0.0134967	0.270473	0.0442037	-0.131706
1038	-0.0577807	0.122574	0.0985096	0.0886821	-0.109379	0.102559	-0.0633631	0.167947	-0.109928	-0.00762775	0.0692914	0.200405	0.19409	-0.107757
1039	0.033629	0.057015	0.0716724	0.0194469	-0.0980719	0.111754	-0.165672	0.249931	0.0126821	0.156667	0.0533336	0.242092	0.102934	-0.0511344
1040	-0.0349288	0.162555	0.0384485	0.204752	0.123057	0.0641747	-0.178801	0.197678	-0.0589256	0.0482303	0.0425937	0.0964263	0.0300356	0.151915
1041	-0.00632185	0.17325	0.0386835	0.1263	0.0758558	-0.0762694	-0.0987293	0.185924	0.0292549	0.0733244	0.0972917	-0.0844045	0.0600997	0.142691
1047	-0.108932	0.089811	-0.00762322	0.194249	0.190776	0.101932	-0.063813	0.0793446	0.0444202	-0.069238	0.0500767	0.0832546	0.192405	0.00190959
1048	-0.115516	0.054778	-0.114816	0.00588241	-0.00877263	0.0316144	-0.0416745	-0.247037	-0.163334	-0.224055	-0.14894	0.0142516	-0.0883934	0.073548
1050	-0.0976775	-0.139179	-0.093737	-0.0745292	0.00282998	-0.0383176	-0.0932825	-0.200092	-0.216378	-0.154797	-0.171852	-0.127232	-0.178743	0.105688
1051	0.0462683	-0.229729	-0.047789	-0.239009	-0.0748934	0.0305806	-0.0639062	0.0519897	-0.0703186	-0.0494954	-0.0240977	-0.121403	-0.0158157	0.050573
1052	-0.495179	0.054525	-0.152697	-0.103058	-0.038659	-0.0162215	-0.0192136	-0.249587	-0.33173	-0.24551	-0.114578	0.0988018	-0.0771859	-0.224806
1053	-0.0498655	-0.0984008	-0.0624352	-0.0719272	0.0448527	0.159529	-0.144182	-0.0344109	-0.105694	-0.0892951	-0.0103205	0.0666483	-0.0848391	0.122873
1055	0.0647985	-0.165177	-0.0425791	-0.0675809	0.0581108	0.0929705	-0.128969	0.00229748	0.0132611	0.0396111	-0.0689945	0.00872504	-0.13684	-0.0802773
1056	-0.0624902	-0.1873	-0.0680798	-0.10277	0.0442422	0.0217996	0.033104	-0.181985	-0.333534	-0.224586	-0.180978	-0.142783	-0.126211	0.168007
1058	0.0287017	-0.179149	-0.0731923	-0.108912	0.208627	0.0476283	-0.03259	-0.00600937	-0.0367352	-0.00655588	0.0195953	-0.171267	-0.215834	0.141795
1059	0.102693	-0.158109	-0.0301327	-0.194587	-0.128229	-0.11084	-0.0241576	0.0241701	-0.0448494	0.0575072	0.00742527	-0.240121	0.115411	0.0383087
1071	0.0372548	-0.21615	-0.103337	-0.18389	0.0249911	0.171367	0.0530067	-0.302218	0.0138143	-0.0969834	-0.164167	0.0553545	-0.0468316	-0.0523476
1111	0.137667	-0.242213	-0.0461125	-0.17738	0.0941581	0.105492	-0.0405243	0.167408	-0.0329706	0.17774	-0.0204407	0.00428769	-0.141137	-0.158675
1126	-0.0394485	-0.055267	-0.0510865	-0.00473374	0.109382	0.0466822	-0.181799	-0.235905	-0.194369	-0.0250773	-0.0590892	0.0129641	0.129685	-0.0257598
1127	0.120255	-0.0388065	0.0434262	-0.0938795	-0.100334	-0.165671	-0.233768	0.155446	-0.108639	0.2464	-0.0166549	-0.0959137	0.316835	-0.171297
1130	0.158266	-0.152994	-0.0447097	-0.280064	-0.158727	-0.155759	-0.0876949	0.0152209	0.0264877	0.133393	0.0292068	-0.135274	0.0405945	-0.164763
1131	-0.0904605	-0.172522	-0.0851752	-0.177105	-0.0822206	-0.0601516	-0.0113181	-0.133345	-0.221024	-0.137237	-0.00394147	-0.194743	-0.00312308	0.0637466
1140	0.0215177	0.227848	0.0382204	0.317035	0.223751	0.0247233	-0.410549	0.158582	0.105355	0.0319336	0.0565976	-0.0291608	-0.114479	0.346533
419	-0.121997	0.0335634	-0.0465759	-0.01517	-0.141014	-0.162738	0.058856	-0.0609318	-0.0258614	-0.0910141	-0.101787	-0.114988	-0.0171188	-0.00944215
509	0.0386332	-0.0128101	0.0286084	0.188661	0.134345	0.199412	0.033716	0.0653406	0.0778195	-0.0199745	-0.00435322	0.184571	0.0283407	0.0315684
510	0.118471	-0.0171579	-0.045168	-0.129016	-0.0948697	-0.0245279	0.0589349	-0.0517754	0.0935983	0.118167	-0.0386359	0.103096	0.0979563	-0.255808
573	-0.176909	0.174867	-0.0477887	0.112878	0.0592089	0.0682532	0.0604312	-0.238865	-0.00841346	-0.219863	-0.0786852	0.147408	-0.0954542	-0.0258982
574	-0.0560891	-0.0149045	-0.00741594	0.0170418	-0.0400918	-0.053546	0.125529	-0.0471049	-0.0198916	-0.153758	-0.070663	-0.145494	-0.104585	0.135937
599	-0.00446472	-0.0159276	-0.0544685	0.0759239	0.190009	0.124356	0.0720319	-0.125729	-0.0630019	-0.117633	-0.0452368	-0.00602765	-0.148692	0.199566
604	0.126011	-0.00729453	-0.042731	-0.0165863	0.0113316	0.0443833	0.000697021	0.0371911	0.110174	0.0723334	0.0509815	0.0633582	-0.0509265	-0.0523222
606	0.159511	-0.00731088	0.0369955	0.0957391	0.0642664	0.0603608	0.235652	0.0128724	0.0815494	0.0616789	-0.0134429	0.0121838	-0.0298844	0.116388
607	0.0190857	-0.0814858	-0.00203598	-0.067956	-0.0897962	-0.110718	0.0594074	0.0598276	0.0522396	0.0986772	-0.00809902	0.0289098	0.0339934	-0.309896
608	0.0477792	0.0451174	-0.0474975	0.0852282	0.0283356	0.101802	0.0757568	-0.171732	0.0239114	-0.141226	-0.0405073	0.125788	-0.100833	-0.0977878
609	-0.0560633	0.408227	-0.0249987	0.246333	0.179564	-0.0630541	-0.242833	0.0509423	0.0721992	0.148592	0.0913883	0.140009	0.311406	-0.214064
610	0.0299647	-0.0834302	-0.0346623	0.123502	0.231027	0.0570114	0.0420829	-0.0592411	0.00500387	-0.0822143	-0.0917784	-0.16109	-0.253694	0.136828
611	-0.0625162	0.184124	0.0475222	-0.103548	-0.273909	-0.261261	0.0770854	0.190164	0.0128965	0.220342	0.474619	-0.0201634	0.172701	-0.184153
612	0.251493	-0.167173	-0.010869	-0.168271	-0.214705	-0.106924	0.148098	0.0101444	0.271042	0.20686	-0.0165531	-0.0375379	0.0180101	-0.179451
613	-0.307386	0.114407	0.911511	-0.0616782	-0.0209758	-0.236689	0.276859	-0.143612	-0.190147	-0.224021	-0.165893	-0.193923	-0.0423366	-0.0805615
614	0.0734183	0.00868594	-0.0287571	0.000439321	0.0164927	-0.039968	0.149773	-0.00978989	0.101389	0.0231226	-0.00933538	-0.0355179	-0.0230018	0.0422554
616	0.16227	0.00762922	0.0488283	-0.0530518	-0.246466	0.0144887	0.229286	0.0482407	0.20789	0.116751	0.0163721	0.074159	0.0714419	-0.0757502
628	0.195497	-0.0760669	0.0490192	-0.0684391	-0.122567	0.139035	0.116491	0.122549	0.228521	0.137115	0.0234676	0.183243	-0.0436153	-0.136771
630	-0.00533696	0.10362	-0.00609443	0.17894	0.0871106	0.0819109	-0.016599	-0.0801174	0.0866885	-0.0938297	-0.0716929	0.0825374	-0.140341	0.0337437
632	0.0908463	-0.144834	-0.0336976	-0.0650996	-0.0228127	-0.0793332	0.122099	0.0768068	0.0689375	0.0488798	0.0157715	-0.162482	-0.119827	0.0398401
633	-0.133765	0.138258	-0.0145016	0.115045	0.05525	-0.0110846	-0.0422716	0.0716651	0.0506269	0.0105404	0.121421	0.0725305	-0.0280005	0.0132924
634	-0.124764	0.1579	0.0135514	-0.0564335	-0.212213	-0.36143	0.0202548	0.0200786	-0.0175454	0.00763631	0.0143404	-0.291621	0.146088	0.12117
635	-0.131305	0.133528	0.0199564	0.165108	0.0760695	0.21338	0.0561396	0.0155125	-0.0624104	-0.162237	0.081725	0.21488	-0.0521711	0.0510528
636	-0.203739	0.0265075	-0.0701221	0.170648	0.199713	0.0711872	-0.0645377	0.0301479	-0.129191	-0.162365	-0.0179439	0.11222	0.0631629	0.0441746
637	0.160003	0.00343932	0.0322777	0.0289342	-0.0188914	0.155088	0.125128	0.0164403	0.102151	0.0556886	0.0333833	0.129967	-0.0661766	0.0487646
639	-0.0745635	0.196226	0.0322507	-0.0461238	-0.226442	-0.360735	0.0353572	-0.0200275	-0.00407618	0.0107188	0.0325703	-0.290861	0.177089	0.171605
640	-0.0513595	0.003568	-0.0207988	0.0556199	0.0365289	0.121622	0.0438626	-0.0627744	0.0159729	-0.120436	-0.0640343	0.121747	-0.0855619	0.0999394
670	0.152557	-0.184435	-0.025764	-0.0478382	0.0376926	0.00966845	0.0545967	0.0327195	0.100953	0.00884067	-0.0796278	-0.137281	-0.157829	0.138061
671	-0.0393351	-0.00272511	-0.0519154	-0.22442	-0.353919	-0.337259	0.235409	-0.19588	0.11244	0.0173749	-0.190175	-0.0294784	-0.0179723	-0.207832
684	0.169224	-0.0508958	0.0736092	0.130736	0.0107675	0.17138	0.22513	0.0980374	0.101441	0.0560821	-0.00563213	0.0963936	-0.102057	0.0624776
695	0.162761	0.0073167	0.0806978	0.0494717	0.0885835	-0.0741868	0.121167	0.280397	0.107746	0.36987	0.122367	-0.0610776	0.3908	0.00597333
807	0.106457	-0.0183266	-0.0354679	0.0579944	0.158235	0.0664808	-0.0280175	0.0773987	0.154349	0.0514132	0.0533852	0.00394707	-0.0798546	-0.0729877
808	0.0507503	-0.0215972	-0.015715	0.023501	0.0362243	0.0338557	0.0666493	0.0625151	0.353294	0.109704	0.65105	0.0272486	-0.0305957	-0.00735641

## Sheet: pheno
ID	peakVO2	daily activity (% time)	nt-probnp	systolic function (lvef)	days_to_death
1031	12	0.184388	3080		642
1035		0.190476	1700	20	113
1036	19.4	0.223365	2810	25	1043
1037	12.5	0.189266	1830	20	571
1038	12.4	0.158556	1570	32.5	1774
1039	9.6	0.166163	2420	16	224
1040	13.3	0.234185	6200	20	630
1041	17.2		11600	10	85
1047	20.8	0.24585	4340	26	749
1048	13.1	0.182921	1140	35	976
1050	11.1	0.276297	5360	20	493
1051	16.7	0.207946	524	30	1423
1052	8.8	0.170347	7260	31	1502
1053	11	0.174645	867	35	1402
1055	18.5	0.23408	419	35	1367
1056	20.1	0.16295	1320	35	1367
1058	15.8	0.145596	3270	25	1308
1059	9.9	0.31327	780	35	192
1071		0.35912	1110	20	2866
1111	11	0.262792	867	20	957
1126	18.7	0.244498	2280	27.5	1051
1127	16.8		7810	33	1255
1130	16.8	0.304422	17700	25	1335
1131	8.2	0.181599	3430	35	1244
1140	7.6	0.0944724	1400	35	1071
419	11.8	0.434372	6770	30	399
509	14.7			15	1925
510	15.1	0.434372	1990	17	1967
573	12	0.180949	826	27	2306
574	18.3	0.24257	1600	35	2313
599	20.8	0.527689	703	22.5	3328
604	14.6	0.183351	3120	22	2397
606		0.285572	1000	25	2198
607			5670	30	1811
608	20.4	0.490021	550	32	2320
609	13.3	0.322466	3660	15	595
610	22.6	0.234249	787	31	1707
611		0.171483	11700	13	2300
612	13.5	0.292058	1720	20	2214
613		0.130742	8680	10	210
614	18.7	0.130742	9900	17	2026
616	9.2	0.334568	2260	25	642
628	16.1		2610	15	2068
630	16.2	0.344879	583	28	2215
632		0.186763	2210	25	131
633	12.6		1780	35	2131
634	14.7	0.14032	4220	15	928
635	14.2	0.153469	1560	22	728
636		0.0591276	5980	25	386
637	29.9	0.36723	450	30	2414
639		0.141379	6480	20	144
640		0.246997		18	1105
670	13.3	0.167655	131	35	2040
671		0.196319	8480	25	133
684	13.8	0.232636	1880	22	1702
695	6.6	0.0933106		16	145
807	19.1		497	30	2038
808	15.1		759	23	1938
