# Supplementary material for: Skeletal muscle transcriptional dysregulation of genes involved in senescence is associated with prognosis in severe heart failure
Source: Commun Med (Lond). 2026 Jan 16;6:97. doi: 10.1038/s43856-025-01362-z (PMC12891519; doi:10.1038/s43856-025-01362-z)
Supplement: Supplementary file 8 — Supplementary Data 5 [file 43856_2025_1362_MOESM8_ESM.xlsx]

## Sheet: Fig. 5A
id	panel	group/terciles	eigengene	values
1035	systolic function (lvef)	low	-10.7981	20
1036	systolic function (lvef)	high	4.24972	25
1037	systolic function (lvef)	medium	2.72417	20
1038	systolic function (lvef)	low	-3.50518	32.5
1039	systolic function (lvef)	medium	2.04006	16
1040	systolic function (lvef)	medium	-2.1189	20
1041	systolic function (lvef)	medium	-0.383506	10
1047	systolic function (lvef)	low	-6.6082	26
1048	systolic function (lvef)	low	-7.00762	35
1050	systolic function (lvef)	low	-5.92546	20
1051	systolic function (lvef)	medium	2.8068	30
1052	systolic function (lvef)	low	-30.0393	31
1053	systolic function (lvef)	medium	-3.02502	35
1055	systolic function (lvef)	high	3.93091	35
1056	systolic function (lvef)	low	-3.79088	35
1058	systolic function (lvef)	medium	1.74115	25
1059	systolic function (lvef)	high	6.22974	35
1071	systolic function (lvef)	medium	2.26001	20
1111	systolic function (lvef)	high	8.35136	20
1126	systolic function (lvef)	medium	-2.39308	27.5
1127	systolic function (lvef)	high	7.29511	33
1130	systolic function (lvef)	high	9.60099	25
1131	systolic function (lvef)	low	-5.48765	35
1140	systolic function (lvef)	medium	1.30534	35
419	systolic function (lvef)	low	-7.40078	30
509	systolic function (lvef)	medium	2.34363	15
510	systolic function (lvef)	high	7.18688	17
573	systolic function (lvef)	low	-10.7319	27
574	systolic function (lvef)	low	-3.40256	35
599	systolic function (lvef)	medium	-0.270846	22.5
604	systolic function (lvef)	high	7.64426	22
606	systolic function (lvef)	high	9.67652	25
607	systolic function (lvef)	medium	1.15781	30
608	systolic function (lvef)	medium	2.89846	32
609	systolic function (lvef)	low	-3.401	15
610	systolic function (lvef)	medium	1.81776	31
611	systolic function (lvef)	low	-3.79246	13
612	systolic function (lvef)	high	15.2565	20
613	systolic function (lvef)	low	-18.6471	10
614	systolic function (lvef)	high	4.45382	17
616	systolic function (lvef)	high	9.84386	25
628	systolic function (lvef)	high	11.8595	15
630	systolic function (lvef)	medium	-0.323759	28
632	systolic function (lvef)	high	5.51106	25
633	systolic function (lvef)	low	-8.11465	35
634	systolic function (lvef)	low	-7.5686	15
635	systolic function (lvef)	low	-7.96542	22
636	systolic function (lvef)	low	-12.3595	25
637	systolic function (lvef)	high	9.70632	30
639	systolic function (lvef)	low	-4.52329	20
640	systolic function (lvef)	medium	-3.11565	18
670	systolic function (lvef)	high	9.25464	35
671	systolic function (lvef)	medium	-2.3862	25
684	systolic function (lvef)	high	10.2657	22
695	systolic function (lvef)	high	9.87366	16
807	systolic function (lvef)	high	6.45805	30
808	systolic function (lvef)	medium	3.07869	23
1031	nt-probnp	low	-5.73576	3080
1035	nt-probnp	low	-10.7981	1700
1036	nt-probnp	high	4.24972	2810
1037	nt-probnp	medium	2.72417	1830
1038	nt-probnp	low	-3.50518	1570
1039	nt-probnp	medium	2.04006	2420
1040	nt-probnp	medium	-2.1189	6200
1041	nt-probnp	medium	-0.383506	11600
1047	nt-probnp	low	-6.6082	4340
1048	nt-probnp	low	-7.00762	1140
1050	nt-probnp	low	-5.92546	5360
1051	nt-probnp	medium	2.8068	524
1052	nt-probnp	low	-30.0393	7260
1053	nt-probnp	medium	-3.02502	867
1055	nt-probnp	high	3.93091	419
1056	nt-probnp	low	-3.79088	1320
1058	nt-probnp	medium	1.74115	3270
1059	nt-probnp	high	6.22974	780
1071	nt-probnp	medium	2.26001	1110
1111	nt-probnp	high	8.35136	867
1126	nt-probnp	medium	-2.39308	2280
1127	nt-probnp	high	7.29511	7810
1130	nt-probnp	high	9.60099	17700
1131	nt-probnp	low	-5.48765	3430
1140	nt-probnp	medium	1.30534	1400
419	nt-probnp	low	-7.40078	6770
510	nt-probnp	high	7.18688	1990
573	nt-probnp	low	-10.7319	826
574	nt-probnp	low	-3.40256	1600
599	nt-probnp	medium	-0.270846	703
604	nt-probnp	high	7.64426	3120
606	nt-probnp	high	9.67652	1000
607	nt-probnp	medium	1.15781	5670
608	nt-probnp	medium	2.89846	550
609	nt-probnp	low	-3.401	3660
610	nt-probnp	medium	1.81776	787
611	nt-probnp	low	-3.79246	11700
612	nt-probnp	high	15.2565	1720
613	nt-probnp	low	-18.6471	8680
614	nt-probnp	high	4.45382	9900
616	nt-probnp	high	9.84386	2260
628	nt-probnp	high	11.8595	2610
630	nt-probnp	medium	-0.323759	583
632	nt-probnp	high	5.51106	2210
633	nt-probnp	low	-8.11465	1780
634	nt-probnp	low	-7.5686	4220
635	nt-probnp	low	-7.96542	1560
636	nt-probnp	low	-12.3595	5980
637	nt-probnp	high	9.70632	450
639	nt-probnp	low	-4.52329	6480
670	nt-probnp	high	9.25464	131
671	nt-probnp	medium	-2.3862	8480
684	nt-probnp	high	10.2657	1880
807	nt-probnp	high	6.45805	497
808	nt-probnp	medium	3.07869	759
1031	daily activity (% time)	low	-5.73576	0.184388
1035	daily activity (% time)	low	-10.7981	0.190476
1038	daily activity (% time)	low	-3.50518	0.158556
1047	daily activity (% time)	low	-6.6082	0.24585
1048	daily activity (% time)	low	-7.00762	0.182921
1050	daily activity (% time)	low	-5.92546	0.276297
1052	daily activity (% time)	low	-30.0393	0.170347
1056	daily activity (% time)	low	-3.79088	0.16295
1131	daily activity (% time)	low	-5.48765	0.181599
573	daily activity (% time)	low	-10.7319	0.180949
574	daily activity (% time)	low	-3.40256	0.24257
611	daily activity (% time)	low	-3.79246	0.171483
613	daily activity (% time)	low	-18.6471	0.130742
634	daily activity (% time)	low	-7.5686	0.14032
635	daily activity (% time)	low	-7.96542	0.153469
639	daily activity (% time)	low	-4.52329	0.141379
1037	daily activity (% time)	medium	2.72417	0.189266
1039	daily activity (% time)	medium	2.04006	0.166163
1040	daily activity (% time)	medium	-2.1189	0.234185
1051	daily activity (% time)	medium	2.8068	0.207946
1053	daily activity (% time)	medium	-3.02502	0.174645
1058	daily activity (% time)	medium	1.74115	0.145596
1071	daily activity (% time)	medium	2.26001	0.35912
1126	daily activity (% time)	medium	-2.39308	0.244498
1140	daily activity (% time)	medium	1.30534	0.0944724
610	daily activity (% time)	medium	1.81776	0.234249
630	daily activity (% time)	medium	-0.323759	0.344879
640	daily activity (% time)	medium	-3.11565	0.246997
671	daily activity (% time)	medium	-2.3862	0.196319
1036	daily activity (% time)	high	4.24972	0.223365
1055	daily activity (% time)	high	3.93091	0.23408
1059	daily activity (% time)	high	6.22974	0.31327
1111	daily activity (% time)	high	8.35136	0.262792
1130	daily activity (% time)	high	9.60099	0.304422
510	daily activity (% time)	high	7.18688	0.434372
604	daily activity (% time)	high	7.64426	0.183351
606	daily activity (% time)	high	9.67652	0.285572
612	daily activity (% time)	high	15.2565	0.292058
614	daily activity (% time)	high	4.45382	0.130742
616	daily activity (% time)	high	9.84386	0.334568
632	daily activity (% time)	high	5.51106	0.186763
637	daily activity (% time)	high	9.70632	0.36723
670	daily activity (% time)	high	9.25464	0.167655
684	daily activity (% time)	high	10.2657	0.232636
695	daily activity (% time)	high	9.87366	0.0933106
1081	patients vs controls	Control_HF	4.82287
1082	patients vs controls	Control_HF	-0.18341
1083	patients vs controls	Control_HF	-3.89923
1084	patients vs controls	Control_HF	2.52917
1085	patients vs controls	Control_HF	10.5485
1122	patients vs controls	Control_HF	2.92853
1123	patients vs controls	Control_HF	-4.02424
1124	patients vs controls	Control_HF	12.1973
1125	patients vs controls	Control_HF	15.6641
1144	patients vs controls	Control_HF	-0.0418893
1150	patients vs controls	Control_HF	9.63694
1154	patients vs controls	Control_HF	0.10792
1158	patients vs controls	Control_HF	-0.422862
1164	patients vs controls	Control_HF	7.2718
716	patients vs controls	Control_HF	1.3583
717	patients vs controls	Control_HF	4.53721
718	patients vs controls	Control_HF	4.03262
720	patients vs controls	Control_HF	3.10425
791	patients vs controls	Control_HF	8.40705
796	patients vs controls	Control_HF	-4.9116
1031	patients vs controls	Patients_HF	-6.94362
1035	patients vs controls	Patients_HF	-12.1287
1036	patients vs controls	Patients_HF	3.09249
1037	patients vs controls	Patients_HF	1.52651
1038	patients vs controls	Patients_HF	-4.81801
1039	patients vs controls	Patients_HF	0.800821
1040	patients vs controls	Patients_HF	-3.41707
1041	patients vs controls	Patients_HF	-1.81587
1047	patients vs controls	Patients_HF	-7.94807
1048	patients vs controls	Patients_HF	-8.41711
1050	patients vs controls	Patients_HF	-7.23677
1051	patients vs controls	Patients_HF	1.48828
1052	patients vs controls	Patients_HF	-31.6728
1053	patients vs controls	Patients_HF	-4.35218
1055	patients vs controls	Patients_HF	2.70475
1056	patients vs controls	Patients_HF	-5.13792
1058	patients vs controls	Patients_HF	0.653591
1059	patients vs controls	Patients_HF	5.01115
1071	patients vs controls	Patients_HF	1.189
1111	patients vs controls	Patients_HF	7.24225
1126	patients vs controls	Patients_HF	-3.59146
1127	patients vs controls	Patients_HF	6.01112
1130	patients vs controls	Patients_HF	8.29
1131	patients vs controls	Patients_HF	-6.78952
1140	patients vs controls	Patients_HF	0.205154
419	patients vs controls	Patients_HF	-8.94765
509	patients vs controls	Patients_HF	1.18425
510	patients vs controls	Patients_HF	5.95721
573	patients vs controls	Patients_HF	-12.1323
574	patients vs controls	Patients_HF	-4.76846
599	patients vs controls	Patients_HF	-1.50606
604	patients vs controls	Patients_HF	6.46184
606	patients vs controls	Patients_HF	8.42617
607	patients vs controls	Patients_HF	-0.0812723
608	patients vs controls	Patients_HF	1.70132
609	patients vs controls	Patients_HF	-4.62369
610	patients vs controls	Patients_HF	0.573593
611	patients vs controls	Patients_HF	-5.12321
612	patients vs controls	Patients_HF	13.9933
613	patients vs controls	Patients_HF	-19.9133
614	patients vs controls	Patients_HF	3.1269
616	patients vs controls	Patients_HF	8.57772
628	patients vs controls	Patients_HF	10.5354
630	patients vs controls	Patients_HF	-1.53512
632	patients vs controls	Patients_HF	4.21355
633	patients vs controls	Patients_HF	-9.43487
634	patients vs controls	Patients_HF	-8.87839
635	patients vs controls	Patients_HF	-9.2813
636	patients vs controls	Patients_HF	-13.8127
637	patients vs controls	Patients_HF	8.47852
639	patients vs controls	Patients_HF	-5.777
640	patients vs controls	Patients_HF	-4.31577
670	patients vs controls	Patients_HF	8.06316
671	patients vs controls	Patients_HF	-3.75231
684	patients vs controls	Patients_HF	9.10855
695	patients vs controls	Patients_HF	8.6688
807	patients vs controls	Patients_HF	5.30209
808	patients vs controls	Patients_HF	1.90167

## Sheet: Fig. 5B
id	panel	group/terciles	eigengene	values
1031	daily activity (% time)	medium	0.167499	0.184388
1035	daily activity (% time)	medium	0.744247	0.190476
1036	daily activity (% time)	low	-1.11492	0.223365
1037	daily activity (% time)	medium	2.52934	0.189266
1038	daily activity (% time)	high	3.96288	0.158556
1039	daily activity (% time)	high	4.3182	0.166163
1040	daily activity (% time)	medium	2.47972	0.234185
1047	daily activity (% time)	high	3.93868	0.24585
1048	daily activity (% time)	medium	1.22158	0.182921
1050	daily activity (% time)	low	-1.4806	0.276297
1051	daily activity (% time)	medium	1.18164	0.207946
1052	daily activity (% time)	medium	-0.626799	0.170347
1053	daily activity (% time)	high	6.16421	0.174645
1055	daily activity (% time)	high	3.59239	0.23408
1056	daily activity (% time)	medium	0.842339	0.16295
1058	daily activity (% time)	medium	1.84036	0.145596
1059	daily activity (% time)	low	-4.28286	0.31327
1071	daily activity (% time)	high	6.62165	0.35912
1111	daily activity (% time)	high	4.07624	0.262792
1126	daily activity (% time)	medium	1.8038	0.244498
1130	daily activity (% time)	low	-6.01854	0.304422
1131	daily activity (% time)	low	-2.32426	0.181599
1140	daily activity (% time)	medium	0.95531	0.0944724
419	daily activity (% time)	low	-6.28821	0.434372
510	daily activity (% time)	medium	-0.947759	0.434372
573	daily activity (% time)	high	2.63731	0.180949
574	daily activity (% time)	low	-2.06902	0.24257
599	daily activity (% time)	high	4.80514	0.527689
604	daily activity (% time)	medium	1.71498	0.183351
606	daily activity (% time)	medium	2.33234	0.285572
608	daily activity (% time)	high	3.93362	0.490021
609	daily activity (% time)	low	-2.43642	0.322466
610	daily activity (% time)	medium	2.20293	0.234249
611	daily activity (% time)	low	-10.0952	0.171483
612	daily activity (% time)	low	-4.13154	0.292058
613	daily activity (% time)	low	-9.14566	0.130742
614	daily activity (% time)	low	-1.54437	0.130742
616	daily activity (% time)	medium	0.559844	0.334568
630	daily activity (% time)	high	3.16504	0.344879
632	daily activity (% time)	low	-3.06544	0.186763
634	daily activity (% time)	low	-13.9657	0.14032
635	daily activity (% time)	high	8.245	0.153469
636	daily activity (% time)	high	2.75068	0.0591276
637	daily activity (% time)	high	5.99263	0.36723
639	daily activity (% time)	low	-13.9388	0.141379
640	daily activity (% time)	high	4.6995	0.246997
670	daily activity (% time)	medium	0.37359	0.167655
671	daily activity (% time)	low	-13.0317	0.196319
684	daily activity (% time)	high	6.62214	0.232636
695	daily activity (% time)	low	-2.86659	0.0933106
1035	systolic function (lvef)	medium	0.744247	20
1036	systolic function (lvef)	low	-1.11492	25
1037	systolic function (lvef)	medium	2.52934	20
1038	systolic function (lvef)	high	3.96288	32.5
1039	systolic function (lvef)	high	4.3182	16
1040	systolic function (lvef)	medium	2.47972	20
1041	systolic function (lvef)	low	-2.94706	10
1047	systolic function (lvef)	high	3.93868	26
1048	systolic function (lvef)	medium	1.22158	35
1050	systolic function (lvef)	low	-1.4806	20
1051	systolic function (lvef)	medium	1.18164	30
1052	systolic function (lvef)	medium	-0.626799	31
1053	systolic function (lvef)	high	6.16421	35
1055	systolic function (lvef)	high	3.59239	35
1056	systolic function (lvef)	medium	0.842339	35
1058	systolic function (lvef)	medium	1.84036	25
1059	systolic function (lvef)	low	-4.28286	35
1071	systolic function (lvef)	high	6.62165	20
1111	systolic function (lvef)	high	4.07624	20
1126	systolic function (lvef)	medium	1.8038	27.5
1127	systolic function (lvef)	low	-6.40156	33
1130	systolic function (lvef)	low	-6.01854	25
1131	systolic function (lvef)	low	-2.32426	35
1140	systolic function (lvef)	medium	0.95531	35
419	systolic function (lvef)	low	-6.28821	30
509	systolic function (lvef)	high	7.70528	15
510	systolic function (lvef)	medium	-0.947759	17
573	systolic function (lvef)	high	2.63731	27
574	systolic function (lvef)	low	-2.06902	35
599	systolic function (lvef)	high	4.80514	22.5
604	systolic function (lvef)	medium	1.71498	22
606	systolic function (lvef)	medium	2.33234	25
607	systolic function (lvef)	low	-4.27817	30
608	systolic function (lvef)	high	3.93362	32
609	systolic function (lvef)	low	-2.43642	15
610	systolic function (lvef)	medium	2.20293	31
611	systolic function (lvef)	low	-10.0952	13
612	systolic function (lvef)	low	-4.13154	20
613	systolic function (lvef)	low	-9.14566	10
614	systolic function (lvef)	low	-1.54437	17
616	systolic function (lvef)	medium	0.559844	25
628	systolic function (lvef)	high	5.37234	15
630	systolic function (lvef)	high	3.16504	28
632	systolic function (lvef)	low	-3.06544	25
633	systolic function (lvef)	medium	-0.42831	35
634	systolic function (lvef)	low	-13.9657	15
635	systolic function (lvef)	high	8.245	22
636	systolic function (lvef)	high	2.75068	25
637	systolic function (lvef)	high	5.99263	30
639	systolic function (lvef)	low	-13.9388	20
640	systolic function (lvef)	high	4.6995	18
670	systolic function (lvef)	medium	0.37359	35
671	systolic function (lvef)	low	-13.0317	25
684	systolic function (lvef)	high	6.62214	22
695	systolic function (lvef)	low	-2.86659	16
807	systolic function (lvef)	high	2.56882	30
808	systolic function (lvef)	medium	1.30819	23
1031	nt-probnp	medium	0.167499	3080
1035	nt-probnp	medium	0.744247	1700
1036	nt-probnp	low	-1.11492	2810
1037	nt-probnp	medium	2.52934	1830
1038	nt-probnp	high	3.96288	1570
1039	nt-probnp	high	4.3182	2420
1040	nt-probnp	medium	2.47972	6200
1041	nt-probnp	low	-2.94706	11600
1047	nt-probnp	high	3.93868	4340
1048	nt-probnp	medium	1.22158	1140
1050	nt-probnp	low	-1.4806	5360
1051	nt-probnp	medium	1.18164	524
1052	nt-probnp	medium	-0.626799	7260
1053	nt-probnp	high	6.16421	867
1055	nt-probnp	high	3.59239	419
1056	nt-probnp	medium	0.842339	1320
1058	nt-probnp	medium	1.84036	3270
1059	nt-probnp	low	-4.28286	780
1071	nt-probnp	high	6.62165	1110
1111	nt-probnp	high	4.07624	867
1126	nt-probnp	medium	1.8038	2280
1127	nt-probnp	low	-6.40156	7810
1130	nt-probnp	low	-6.01854	17700
1131	nt-probnp	low	-2.32426	3430
1140	nt-probnp	medium	0.95531	1400
419	nt-probnp	low	-6.28821	6770
510	nt-probnp	medium	-0.947759	1990
573	nt-probnp	high	2.63731	826
574	nt-probnp	low	-2.06902	1600
599	nt-probnp	high	4.80514	703
604	nt-probnp	medium	1.71498	3120
606	nt-probnp	medium	2.33234	1000
607	nt-probnp	low	-4.27817	5670
608	nt-probnp	high	3.93362	550
609	nt-probnp	low	-2.43642	3660
610	nt-probnp	medium	2.20293	787
611	nt-probnp	low	-10.0952	11700
612	nt-probnp	low	-4.13154	1720
613	nt-probnp	low	-9.14566	8680
614	nt-probnp	low	-1.54437	9900
616	nt-probnp	medium	0.559844	2260
628	nt-probnp	high	5.37234	2610
630	nt-probnp	high	3.16504	583
632	nt-probnp	low	-3.06544	2210
633	nt-probnp	medium	-0.42831	1780
634	nt-probnp	low	-13.9657	4220
635	nt-probnp	high	8.245	1560
636	nt-probnp	high	2.75068	5980
637	nt-probnp	high	5.99263	450
639	nt-probnp	low	-13.9388	6480
670	nt-probnp	medium	0.37359	131
671	nt-probnp	low	-13.0317	8480
684	nt-probnp	high	6.62214	1880
807	nt-probnp	high	2.56882	497
808	nt-probnp	medium	1.30819	759
1081	patients vs controls	Control_HF	6.1876
1082	patients vs controls	Control_HF	-0.387814
1083	patients vs controls	Control_HF	-0.0206848
1084	patients vs controls	Control_HF	0.337184
1085	patients vs controls	Control_HF	-2.33273
1122	patients vs controls	Control_HF	5.88558
1123	patients vs controls	Control_HF	7.41608
1124	patients vs controls	Control_HF	1.10443
1125	patients vs controls	Control_HF	-0.343194
1144	patients vs controls	Control_HF	1.14876
1150	patients vs controls	Control_HF	3.77246
1154	patients vs controls	Control_HF	5.20133
1158	patients vs controls	Control_HF	4.6182
1164	patients vs controls	Control_HF	3.18807
716	patients vs controls	Control_HF	0.109575
717	patients vs controls	Control_HF	-0.62323
718	patients vs controls	Control_HF	3.86007
720	patients vs controls	Control_HF	0.112216
791	patients vs controls	Control_HF	-3.1619
796	patients vs controls	Control_HF	4.98743
1031	patients vs controls	Patients_HF	-0.49049
1035	patients vs controls	Patients_HF	0.0159685
1036	patients vs controls	Patients_HF	-1.84979
1037	patients vs controls	Patients_HF	1.84645
1038	patients vs controls	Patients_HF	3.35713
1039	patients vs controls	Patients_HF	3.779
1040	patients vs controls	Patients_HF	1.90539
1041	patients vs controls	Patients_HF	-3.76314
1047	patients vs controls	Patients_HF	3.28043
1048	patients vs controls	Patients_HF	0.59639
1050	patients vs controls	Patients_HF	-2.34999
1051	patients vs controls	Patients_HF	0.473813
1052	patients vs controls	Patients_HF	-1.30907
1053	patients vs controls	Patients_HF	5.54358
1055	patients vs controls	Patients_HF	2.87797
1056	patients vs controls	Patients_HF	0.083729
1058	patients vs controls	Patients_HF	1.07988
1059	patients vs controls	Patients_HF	-5.1121
1071	patients vs controls	Patients_HF	6.05215
1111	patients vs controls	Patients_HF	3.44072
1126	patients vs controls	Patients_HF	1.0534
1127	patients vs controls	Patients_HF	-7.24693
1130	patients vs controls	Patients_HF	-6.78988
1131	patients vs controls	Patients_HF	-3.04697
1140	patients vs controls	Patients_HF	0.259771
419	patients vs controls	Patients_HF	-7.15135
509	patients vs controls	Patients_HF	7.17575
510	patients vs controls	Patients_HF	-1.60816
573	patients vs controls	Patients_HF	2.02221
574	patients vs controls	Patients_HF	-2.90374
599	patients vs controls	Patients_HF	4.08377
604	patients vs controls	Patients_HF	0.995905
606	patients vs controls	Patients_HF	1.63983
607	patients vs controls	Patients_HF	-4.96485
608	patients vs controls	Patients_HF	3.21336
609	patients vs controls	Patients_HF	-3.09991
610	patients vs controls	Patients_HF	1.39868
611	patients vs controls	Patients_HF	-10.9151
612	patients vs controls	Patients_HF	-4.83646
613	patients vs controls	Patients_HF	-9.90317
614	patients vs controls	Patients_HF	-2.30252
616	patients vs controls	Patients_HF	-0.0450178
628	patients vs controls	Patients_HF	4.74574
630	patients vs controls	Patients_HF	2.50811
632	patients vs controls	Patients_HF	-3.90358
633	patients vs controls	Patients_HF	-1.03921
634	patients vs controls	Patients_HF	-14.8958
635	patients vs controls	Patients_HF	7.72073
636	patients vs controls	Patients_HF	2.06676
637	patients vs controls	Patients_HF	5.47121
639	patients vs controls	Patients_HF	-14.8729
640	patients vs controls	Patients_HF	4.05972
670	patients vs controls	Patients_HF	-0.334473
671	patients vs controls	Patients_HF	-14.0516
684	patients vs controls	Patients_HF	6.01708
695	patients vs controls	Patients_HF	-3.54736
807	patients vs controls	Patients_HF	1.8888
808	patients vs controls	Patients_HF	0.620637

## Sheet: Fig. 5C
id	panel	group/terciles	eigengene	values
1031	daily activity (% time)	high	2.98021	0.184388
1035	daily activity (% time)	medium	0.367558	0.190476
1036	daily activity (% time)	high	3.56586	0.223365
1037	daily activity (% time)	high	1.08111	0.189266
1038	daily activity (% time)	high	4.74695	0.158556
1039	daily activity (% time)	high	2.5175	0.166163
1040	daily activity (% time)	medium	0.734595	0.234185
1047	daily activity (% time)	high	4.70573	0.24585
1048	daily activity (% time)	low	-2.16188	0.182921
1050	daily activity (% time)	low	-4.37161	0.276297
1051	daily activity (% time)	medium	-0.386812	0.207946
1052	daily activity (% time)	low	-1.88777	0.170347
1053	daily activity (% time)	low	-2.07495	0.174645
1055	daily activity (% time)	low	-3.34675	0.23408
1056	daily activity (% time)	low	-3.0868	0.16295
1058	daily activity (% time)	low	-5.27877	0.145596
1059	daily activity (% time)	high	2.82267	0.31327
1071	daily activity (% time)	medium	-1.14538	0.35912
1111	daily activity (% time)	low	-3.45186	0.262792
1126	daily activity (% time)	high	3.17176	0.244498
1130	daily activity (% time)	high	0.992839	0.304422
1131	daily activity (% time)	medium	-0.0763826	0.181599
1140	daily activity (% time)	low	-2.79987	0.0944724
419	daily activity (% time)	medium	-0.418683	0.434372
510	daily activity (% time)	high	2.39576	0.434372
573	daily activity (% time)	low	-2.33457	0.180949
574	daily activity (% time)	low	-2.55789	0.24257
599	daily activity (% time)	low	-3.63663	0.527689
604	daily activity (% time)	medium	-1.24553	0.183351
606	daily activity (% time)	medium	-0.730898	0.285572
608	daily activity (% time)	low	-2.46612	0.490021
609	daily activity (% time)	high	7.61621	0.322466
610	daily activity (% time)	low	-6.20472	0.234249
611	daily activity (% time)	high	4.22383	0.171483
612	daily activity (% time)	medium	0.440481	0.292058
613	daily activity (% time)	medium	-1.03545	0.130742
614	daily activity (% time)	medium	-0.562566	0.130742
616	daily activity (% time)	high	1.74729	0.334568
630	daily activity (% time)	low	-3.43238	0.344879
632	daily activity (% time)	low	-2.93067	0.186763
634	daily activity (% time)	high	3.57295	0.14032
635	daily activity (% time)	medium	-1.27597	0.153469
636	daily activity (% time)	high	1.5448	0.0591276
637	daily activity (% time)	medium	-1.61851	0.36723
639	daily activity (% time)	high	4.33115	0.141379
640	daily activity (% time)	low	-2.09263	0.246997
670	daily activity (% time)	low	-3.86009	0.167655
671	daily activity (% time)	medium	-0.439557	0.196319
684	daily activity (% time)	low	-2.49605	0.232636
695	daily activity (% time)	high	9.55797	0.0933106
1035	systolic function (lvef)	medium	0.367558	20
1036	systolic function (lvef)	high	3.56586	25
1037	systolic function (lvef)	high	1.08111	20
1038	systolic function (lvef)	high	4.74695	32.5
1039	systolic function (lvef)	high	2.5175	16
1040	systolic function (lvef)	medium	0.734595	20
1041	systolic function (lvef)	high	1.46989	10
1047	systolic function (lvef)	high	4.70573	26
1048	systolic function (lvef)	low	-2.16188	35
1050	systolic function (lvef)	low	-4.37161	20
1051	systolic function (lvef)	medium	-0.386812	30
1052	systolic function (lvef)	low	-1.88777	31
1053	systolic function (lvef)	low	-2.07495	35
1055	systolic function (lvef)	low	-3.34675	35
1056	systolic function (lvef)	low	-3.0868	35
1058	systolic function (lvef)	low	-5.27877	25
1059	systolic function (lvef)	high	2.82267	35
1071	systolic function (lvef)	medium	-1.14538	20
1111	systolic function (lvef)	low	-3.45186	20
1126	systolic function (lvef)	high	3.17176	27.5
1127	systolic function (lvef)	high	7.74897	33
1130	systolic function (lvef)	high	0.992839	25
1131	systolic function (lvef)	medium	-0.0763826	35
1140	systolic function (lvef)	low	-2.79987	35
419	systolic function (lvef)	medium	-0.418683	30
509	systolic function (lvef)	medium	0.693141	15
510	systolic function (lvef)	high	2.39576	17
573	systolic function (lvef)	low	-2.33457	27
574	systolic function (lvef)	low	-2.55789	35
599	systolic function (lvef)	low	-3.63663	22.5
604	systolic function (lvef)	medium	-1.24553	22
606	systolic function (lvef)	medium	-0.730898	25
607	systolic function (lvef)	medium	0.831392	30
608	systolic function (lvef)	low	-2.46612	32
609	systolic function (lvef)	high	7.61621	15
610	systolic function (lvef)	low	-6.20472	31
611	systolic function (lvef)	high	4.22383	13
612	systolic function (lvef)	medium	0.440481	20
613	systolic function (lvef)	medium	-1.03545	10
614	systolic function (lvef)	medium	-0.562566	17
616	systolic function (lvef)	high	1.74729	25
628	systolic function (lvef)	medium	-1.06672	15
630	systolic function (lvef)	low	-3.43238	28
632	systolic function (lvef)	low	-2.93067	25
633	systolic function (lvef)	medium	-0.684822	35
634	systolic function (lvef)	high	3.57295	15
635	systolic function (lvef)	medium	-1.27597	22
636	systolic function (lvef)	high	1.5448	25
637	systolic function (lvef)	medium	-1.61851	30
639	systolic function (lvef)	high	4.33115	20
640	systolic function (lvef)	low	-2.09263	18
670	systolic function (lvef)	low	-3.86009	35
671	systolic function (lvef)	medium	-0.439557	25
684	systolic function (lvef)	low	-2.49605	22
695	systolic function (lvef)	high	9.55797	16
807	systolic function (lvef)	low	-1.95304	30
808	systolic function (lvef)	medium	-0.748294	23
1031	nt-probnp	high	2.98021	3080
1035	nt-probnp	medium	0.367558	1700
1036	nt-probnp	high	3.56586	2810
1037	nt-probnp	high	1.08111	1830
1038	nt-probnp	high	4.74695	1570
1039	nt-probnp	high	2.5175	2420
1040	nt-probnp	medium	0.734595	6200
1041	nt-probnp	high	1.46989	11600
1047	nt-probnp	high	4.70573	4340
1048	nt-probnp	low	-2.16188	1140
1050	nt-probnp	low	-4.37161	5360
1051	nt-probnp	medium	-0.386812	524
1052	nt-probnp	low	-1.88777	7260
1053	nt-probnp	low	-2.07495	867
1055	nt-probnp	low	-3.34675	419
1056	nt-probnp	low	-3.0868	1320
1058	nt-probnp	low	-5.27877	3270
1059	nt-probnp	high	2.82267	780
1071	nt-probnp	medium	-1.14538	1110
1111	nt-probnp	low	-3.45186	867
1126	nt-probnp	high	3.17176	2280
1127	nt-probnp	high	7.74897	7810
1130	nt-probnp	high	0.992839	17700
1131	nt-probnp	medium	-0.0763826	3430
1140	nt-probnp	low	-2.79987	1400
419	nt-probnp	medium	-0.418683	6770
510	nt-probnp	high	2.39576	1990
573	nt-probnp	low	-2.33457	826
574	nt-probnp	low	-2.55789	1600
599	nt-probnp	low	-3.63663	703
604	nt-probnp	medium	-1.24553	3120
606	nt-probnp	medium	-0.730898	1000
607	nt-probnp	medium	0.831392	5670
608	nt-probnp	low	-2.46612	550
609	nt-probnp	high	7.61621	3660
610	nt-probnp	low	-6.20472	787
611	nt-probnp	high	4.22383	11700
612	nt-probnp	medium	0.440481	1720
613	nt-probnp	medium	-1.03545	8680
614	nt-probnp	medium	-0.562566	9900
616	nt-probnp	high	1.74729	2260
628	nt-probnp	medium	-1.06672	2610
630	nt-probnp	low	-3.43238	583
632	nt-probnp	low	-2.93067	2210
633	nt-probnp	medium	-0.684822	1780
634	nt-probnp	high	3.57295	4220
635	nt-probnp	medium	-1.27597	1560
636	nt-probnp	high	1.5448	5980
637	nt-probnp	medium	-1.61851	450
639	nt-probnp	high	4.33115	6480
670	nt-probnp	low	-3.86009	131
671	nt-probnp	medium	-0.439557	8480
684	nt-probnp	low	-2.49605	1880
807	nt-probnp	low	-1.95304	497
808	nt-probnp	medium	-0.748294	759
1081	patients vs controls	Control_HF	-2.71953
1082	patients vs controls	Control_HF	-3.49284
1083	patients vs controls	Control_HF	-4.05005
1084	patients vs controls	Control_HF	-2.14456
1085	patients vs controls	Control_HF	-1.88206
1122	patients vs controls	Control_HF	-2.161
1123	patients vs controls	Control_HF	-1.41949
1124	patients vs controls	Control_HF	-3.53935
1125	patients vs controls	Control_HF	0.939934
1144	patients vs controls	Control_HF	-0.849182
1150	patients vs controls	Control_HF	-0.565598
1154	patients vs controls	Control_HF	-1.37154
1158	patients vs controls	Control_HF	-1.8045
1164	patients vs controls	Control_HF	3.39738
716	patients vs controls	Control_HF	-4.11483
717	patients vs controls	Control_HF	-4.21909
718	patients vs controls	Control_HF	-2.41117
720	patients vs controls	Control_HF	-1.29506
791	patients vs controls	Control_HF	0.62343
796	patients vs controls	Control_HF	-5.13864
1031	patients vs controls	Patients_HF	3.70802
1035	patients vs controls	Patients_HF	0.998847
1036	patients vs controls	Patients_HF	4.35317
1037	patients vs controls	Patients_HF	1.76607
1038	patients vs controls	Patients_HF	5.44134
1039	patients vs controls	Patients_HF	3.27358
1040	patients vs controls	Patients_HF	1.44031
1041	patients vs controls	Patients_HF	2.11474
1047	patients vs controls	Patients_HF	5.38947
1048	patients vs controls	Patients_HF	-1.59583
1050	patients vs controls	Patients_HF	-3.72
1051	patients vs controls	Patients_HF	0.33471
1052	patients vs controls	Patients_HF	-1.13503
1053	patients vs controls	Patients_HF	-1.41525
1055	patients vs controls	Patients_HF	-2.65433
1056	patients vs controls	Patients_HF	-2.4125
1058	patients vs controls	Patients_HF	-4.79085
1059	patients vs controls	Patients_HF	3.47446
1071	patients vs controls	Patients_HF	-0.49805
1111	patients vs controls	Patients_HF	-2.84978
1126	patients vs controls	Patients_HF	3.9796
1127	patients vs controls	Patients_HF	8.46957
1130	patients vs controls	Patients_HF	1.70886
1131	patients vs controls	Patients_HF	0.533441
1140	patients vs controls	Patients_HF	-2.12066
419	patients vs controls	Patients_HF	0.130585
509	patients vs controls	Patients_HF	1.41269
510	patients vs controls	Patients_HF	2.96028
573	patients vs controls	Patients_HF	-1.72548
574	patients vs controls	Patients_HF	-1.88299
599	patients vs controls	Patients_HF	-2.96442
604	patients vs controls	Patients_HF	-0.65478
606	patients vs controls	Patients_HF	-0.0977789
607	patients vs controls	Patients_HF	1.5082
608	patients vs controls	Patients_HF	-1.72225
609	patients vs controls	Patients_HF	8.33341
610	patients vs controls	Patients_HF	-5.60195
611	patients vs controls	Patients_HF	4.80588
612	patients vs controls	Patients_HF	1.04178
613	patients vs controls	Patients_HF	-0.467637
614	patients vs controls	Patients_HF	0.0452462
616	patients vs controls	Patients_HF	2.38673
628	patients vs controls	Patients_HF	-0.422031
630	patients vs controls	Patients_HF	-2.77907
632	patients vs controls	Patients_HF	-2.3175
633	patients vs controls	Patients_HF	-0.00439012
634	patients vs controls	Patients_HF	4.21152
635	patients vs controls	Patients_HF	-0.65182
636	patients vs controls	Patients_HF	2.22719
637	patients vs controls	Patients_HF	-0.988771
639	patients vs controls	Patients_HF	4.99897
640	patients vs controls	Patients_HF	-1.46129
670	patients vs controls	Patients_HF	-3.22354
671	patients vs controls	Patients_HF	0.259793
684	patients vs controls	Patients_HF	-1.85812
695	patients vs controls	Patients_HF	10.2754
807	patients vs controls	Patients_HF	-1.30294
808	patients vs controls	Patients_HF	-0.0471172
