# Supplementary material for: Skeletal muscle transcriptional dysregulation of genes involved in senescence is associated with prognosis in severe heart failure
Source: Commun Med (Lond). 2026 Jan 16;6:97. doi: 10.1038/s43856-025-01362-z (PMC12891519; doi:10.1038/s43856-025-01362-z)
Supplement: Supplementary file 9 — Supplementary Data 6 [file 43856_2025_1362_MOESM9_ESM.xlsx]

## Sheet: Table 1
Id	HF_patients	Male	Age	BMI (kg/m2)	Systolic blood pressure (mmHg)	Time spent physically active (%)	peakVO2 (ml/kg/min)	NTproBNP (ng/l)	eGFR (ml)	Hemoglobin (g/L)	LVEF (%)	PA-pressure (mmHg)	LVEDD (mm)	TAPSE (mm)	E/e'	Left atrial area (cm2)	Atrial fibrillaiton	Diabetes	Hypertension	RAAS blockade	Betablockers	Mineral receptor antagonist	CRT	ICD
1031	1	1	61	30	110	0.184388	12	3080	64.0667	115							yes	yes	yes	yes	yes	no	no	yes
1035	1	1	61	44	110	0.190476		1700	161.412	168	20	0	88	6	9.41176	45	yes	no	yes	yes	yes	no	yes	yes
1036	1	1	73	24	130	0.223365	19.4	2810	41.1548	160	25	50	62	20	16	33	yes	no	yes	yes	yes	yes	yes	yes
1037	1	1	71	28	140	0.189266	12.5	1830	93.0365	160	20	50	65	18	28.5714	33	yes	yes	no	yes	yes	yes	no	no
1038	1	1	71	24	125	0.158556	12.4	1570	77.9853	167	32.5	0	66	12	8.75	21	no	no	yes	yes	yes	no	no	yes
1039	1	1	62	33	120	0.166163	9.6	2420	94.9017	154	16	70	65	12	28	26	no	yes	yes	yes	yes	yes	yes	yes
1040	1	1	82	25	135	0.234185	13.3	6200	47.946	162	20	42	63	8	40	37	yes	no	no	yes	yes	yes	yes	yes
1041	1	1	73	23	105		17.2	11600	70.6789	142	10	62.5	106	12	17.1429	51	no	no	no	yes	yes	yes	yes	yes
1047	1	1	69	24	125	0.24585	20.8	4340	56.6635	136	26	0	72	14		48	yes	yes	no	yes	yes	yes	yes	yes
1048	1	0	62	25	130	0.182921	13.1	1140	53.5686	139	35	90	50	7		36	yes	no	no	yes	yes	no	no	no
1050	1	1	78	29	120	0.276297	11.1	5360	34.9426	133	20	52	64	18	12.7273	38	yes	yes	yes	yes	yes	yes	no	yes
1051	1	1	78	29	140	0.207946	16.7	524	77.9806	153	30	27	60	17	15.5556	30	yes	yes	yes	yes	yes	no	no	no
1052	1	1	65	32	150	0.170347	8.8	7260	51.7963	152	31	65	56	17	22.5	27	no	no	yes	yes	yes	no	no	no
1053	1	1	72	37	110	0.174645	11	867	97.4611	170	35	0	59		16	26	no	yes	yes	yes	yes	no	no	no
1055	1	1	77	30	140	0.23408	18.5	419	56.6309	151	35	30	65	23	12	30	no	no	no	yes	yes	yes	yes	no
1056	1	1	61	37	140	0.16295	20.1	1320	115.309	145	35	0	64	13		33	yes	no	yes	yes	yes	yes	no	no
1058	1	1	70	28	110	0.145596	15.8	3270	69.6151	162	25	60	62	16	18.4615	36	yes	no	no	yes	yes	yes	no	yes
1059	1	0	81	27	140	0.31327	9.9	780	54.1196	144	35	30	55	25	31.4286	26	no	no	yes	yes	yes	no	no	no
1071	1	0	73	28	110	0.35912		1110	61.9743	146	20	24	58	10	14.2857	32	yes	yes	no	no	yes	yes	yes	yes
1081	0	1	62	25	150	0.349667	32.1	26	85.3059	146	58	30	43	21	9	19	no	no	yes	yes	no	no	no	no
1082	0	0	64	27	150	0.361307	20.5	332	79.0866	136	60	0	47	23	11.4286	20	no	no	no	no	no	no	no	no
1083	0	1	72	27	145		14.1	489	59.6701	137	45	40	56	14	10	23	no	no	yes	no	yes	no	no	no
1084	0	1	73	23	160	0.386797	29.1	33	69.4821	139	55	0	43	21	8.75	18	no	no	yes	no	no	no	no	no
1085	0	1	80	25	130		23.2	221	70.9801	143	54	30	54	28	7.2	21	no	no	yes	no	yes	no	no	no
1111	1	1	68	40	120	0.262792	11	867	89.1654	134	20	40	76	12	11.6667	36	no	yes	yes	yes	yes	yes	yes	yes
1122	0	0	66	26	190	0.440616	23.9	70	81.9835	134	60	25	42	19	13.8462	14	no	no	no	no	no	no	no	no
1123	0	0	65	30	120	0.363194	25.5	56	75.7022	143	55	30	40	18	8.57143	16	no	no	no	no	no	no	no	no
1124	0	0	63	23	120	0.516251	31.5	33	69.2805	155	57.5	30	52	24	5	18	no	no	no	no	no	no	no	no
1125	0	0	61	23	145	0.45532	25.4	291	68.0691	122	65	25	50	30	6.31579	17	no	no	no	no	no	no	no	no
1126	1	1	71	29	120	0.244498	18.7	2280	69.0135	145	27.5	55	68	14		37	yes	yes	yes	yes	yes	yes	no	no
1127	1	1	78	23	150		16.8	7810	34.3004	154	33	57	61	18		31	no	no	yes	yes	yes	no	no	no
1130	1	1	70	22	130	0.304422	16.8	17700	49.049	124	25	45	69	20		40	no	no	no	yes	yes	yes	no	no
1131	1	0	74	22	160	0.181599	8.2	3430	36.5258	105	35	35	49	18		23	yes	no	yes	yes	yes	no	no	no
1140	1	1	73	26	135	0.0944724	7.6	1400	54.451	127	35	0	62	10	7.14286	38	yes	yes	no	yes	yes	yes	no	no
1144	0	0	82	20	220	0.323622	23.8	58	41.2172	141	55	30	35	18	13.3333	15	no	no	yes	yes	yes	no	no	no
1150	0	0	73	22	185	0.317403	28.7	155	54.8731	141	65	0	42	23	8.33333	20	no	no	no	no	no	no	no	no
1154	0	0	72	25	130		30.5	165	49.504	150	57	25	43	18	10.6667	13	no	no	no	no	no	no	no	no
1158	0	1	82	26		0.310663	17.2	870	42.7518	114	55	0	53	16	18.1818	24	no	no	yes	yes	yes	no	no	no
1164	0	1	72	25	160		25	32	106.819	145	60	0	44	25	10	19	no	yes	yes	yes	no	no	no	no
419	1	1	62	22	135	0.434372	11.8	6770	56.9515	98	30	62.5	62	16	21.5556	22	no	no	yes	yes	yes	yes	no	yes
509	1	1	64	29	100		14.7		78.4936	141	15	75	63	9	15.5556	29	no	yes	no	yes	yes	yes	yes	yes
510	1	1	61	33	114	0.434372	15.1	1990	104.241	164	17	40	78	17	15	48	yes	no	yes	yes	yes	yes	yes	yes
573	1	1	61	27	112	0.180949	12	826	81.4867	154	27	0	75	16	16.3636	23	yes	no	no	yes	yes	yes	no	no
574	1	0	73	22	129	0.24257	18.3	1600	41.6587	156	35	52.5	46	19	23.6364	24	yes	no	yes	yes	yes	no	no	no
599	1	1	63	27	105	0.527689	20.8	703	84.6373	149	22.5	0	68	12	20	41	no	yes	no	yes	yes	yes	yes	yes
604	1	1	74	22	110	0.183351	14.6	3120	72.3156	127	22	65	66	16	15.5556	26	no	no	yes	yes	yes	no	no	yes
606	1	1	63	26	150	0.285572		1000	94.5946	135	25	37	77	18	14	32	no	no	no	yes	yes	no	no	no
607	1	1	81	28	140			5670	51.9558	126	30	47	51	11	22.2222	37	yes	no	no	yes	yes	yes	yes	yes
608	1	1	60	30	115	0.490021	20.4	550	96.0961	146	32	0	68	22	20	26	yes	no	no	yes	yes	yes	yes	yes
609	1	0	62	26	90	0.322466	13.3	3660	34.3087	118	15	52	69	17	26	29	no	yes	yes	yes	no	yes	no	yes
610	1	1	67	23	105	0.234249	22.6	787	70.5996	126	31	0	8	20	12.7273	17	no	no	no	yes	yes	yes	yes	yes
611	1	1	77	25	110	0.171483		11700	38.4544	112	13	35	64	10		31	yes	yes	yes	no	yes	no	yes	yes
612	1	0	73	25	170	0.292058	13.5	1720	67.9054	153	20	53	53	23	27.5	24	yes	no	yes	yes	yes	no	no	yes
613	1	1	72	27	95	0.130742		8680	26.6679	104	10	42	78	14	33.3333	35	yes	no	no	yes	no	yes	yes	yes
614	1	1	73	27	110	0.130742	18.7	9900	58.0633	147	17	33	62	18	27.5	24	yes	yes	no	yes	yes	no	no	yes
616	1	0	77	28	143	0.334568	9.2	2260	24.6078	122	25	50	58	11	26.6667	21	no	yes	yes	no	no	yes	no	no
628	1	1	63	34	100		16.1	2610	100.697	141	15	0	94	23	23.6364	26	no	yes	no	yes	yes	no	no	yes
630	1	1	66	40	120	0.344879	16.2	583	125.494	168	28	45	64	12	15	29	yes	yes	yes	yes	yes	yes	no	no
632	1	1	81	27	110	0.186763		2210	44.8695	143	25		59	8	11.25	28	yes	no	no	yes	yes	no	no	no
633	1	1	59	30	80		12.6	1780	60.3914	131	35	45	54	14	13.8462	45	yes	yes	yes	yes	yes	yes	no	yes
634	1	1	69	32	110	0.14032	14.7	4220	79.955	145	15	52	63	6		39	yes	yes	yes	yes	yes	yes	no	no
635	1	1	67	28	90	0.153469	14.2	1560	70.8477		22	47	65	14		31	no	yes	yes	yes	yes	no	yes	yes
636	1	1	73	35	100	0.0591276		5980	37.8555	135	25	77	69	10	21.8182	26	no	no	no	yes	yes	yes	no	yes
637	1	1	61	28	105	0.36723	29.9	450	92.832	127	30	0	71	18	10.9091	30	no	no	yes	yes	yes	no	no	yes
639	1	0	64	29	100	0.141379		6480	78.8425	127	20	50	61	12	20	24	yes	no	yes	yes	yes	yes	yes	yes
640	1	0	75	33	180	0.246997			26.7262	107	18	0	61	16	18.1818	37	yes	yes	yes	yes	yes	yes	no	no
670	1	1	68	29	120	0.167655	13.3	131	96.5856	141	35	0	54	12	5	18	no	no	no	yes	yes	no	no	yes
671	1	1	76	23	90	0.196319		8480	41.8213	154	25	0	80	13	24	24	no	no	yes	yes	yes	yes	yes	yes
684	1	0	80	30	123	0.232636	13.8	1880	53.4181	139	22	38	60	8	20	28	yes	no	yes	yes	yes	yes	no	yes
695	1	1	71	23	110	0.0933106	6.6		42.0739	103	16	40	65	11	32.5	26	no	yes	no	no	yes	yes	no	no
716	0	0	66	22	145	0.314409	29.6	37	73.9812	129	60	0	49	23	8.23529	17	no	no	yes	no	no	no	no	no
717	0	1	76	22	160	0.312088	34.6	87	60.9337	153	55	35	48	26	8.42105	16	no	no	yes	no	no	no	no	no
718	0	0	67	25	140	0.283285	25.7	74	55.8013	126	60	30	33	20	6.36364	10	no	no	yes	yes	yes	no	no	no
720	0	0	68	30	130	0.189877	18.2	112	101.945	131	60	0	45	18	6.66667	10	no	no	no	no	no	no	no	no
791	0	0	72	36	140	0.38795		102	91.335	134	60	0	41	25	11.7647	15	no	no	yes	yes	no	no	no	no
796	0	1	69	33	150	0.189845	12.9	430	62.801	138	60	0	52	28	10.7143	23	no	no	yes	yes	yes	no	no	no
807	1	1	67	28	90		19.1	497	56.5378	136	30	45	69	22	5.55556	31	no	no	yes	yes	yes	yes	no	yes
808	1	1	77	23	130		15.1	759	44.8764	135	23	0	59	19	20	24	no	yes	yes	yes	yes	yes	yes	yes

## Sheet: Supplementary Table 1
HF patients	Age	Male	BMI (kg/m2)	Functional status (NYHA-class)	NTproBNP (ng/l)	eGFR (ml)	LVEF (%)	Hypertension	Atrial fibrillaiton	Diabetes	RAAS blockade	Betablockers	Mineral receptor antagonist	CRT	ICD
1	61	Yes	30	III	3080	64.0667		yes	yes	yes	yes	yes	no	no	yes
1	61	Yes	44	III	1700	161.412	yes	yes	yes	no	yes	yes	no	yes	yes
1	73	Yes	24	III	2810	41.1548	yes	yes	yes	no	yes	yes	yes	yes	yes
1	71	Yes	28	III	1830	93.0365	yes	no	yes	yes	yes	yes	yes	no	no
1	71	Yes	24	III	1570	77.9853	yes	yes	no	no	yes	yes	no	no	yes
1	62	Yes	33	III	2420	94.9017	yes	yes	no	yes	yes	yes	yes	yes	yes
1	82	Yes	25	III	6200	47.946	yes	no	yes	no	yes	yes	yes	yes	yes
1	73	Yes	23	III	11600	70.6789	yes	no	no	no	yes	yes	yes	yes	yes
1	69	Yes	24	III	4340	56.6635	yes	no	yes	yes	yes	yes	yes	yes	yes
1	62	No	25	III	1140	53.5686	no	no	yes	no	yes	yes	no	no	no
1	78	Yes	29	III	5360	34.9426	yes	yes	yes	yes	yes	yes	yes	no	yes
1	78	Yes	29	III	524	77.9806	yes	yes	yes	yes	yes	yes	no	no	no
1	65	Yes	32	III	7260	51.7963	yes	yes	no	no	yes	yes	no	no	no
1	72	Yes	37	III	867	97.4611	no	yes	no	yes	yes	yes	no	no	no
1	77	Yes	30	III	419	56.6309	no	no	no	no	yes	yes	yes	yes	no
1	61	Yes	37	III	1320	115.309	no	yes	yes	no	yes	yes	yes	no	no
1	70	Yes	28	III	3270	69.6151	yes	no	yes	no	yes	yes	yes	no	yes
1	81	No	27	III	780	54.1196	no	yes	no	no	yes	yes	no	no	no
1	73	No	28	III	1110	61.9743	yes	no	yes	yes	no	yes	yes	yes	yes
1	68	Yes	40	III	867	89.1654	yes	yes	no	yes	yes	yes	yes	yes	yes
1	71	Yes	29	III	2280	69.0135	yes	yes	yes	yes	yes	yes	yes	no	no
1	78	Yes	23	III	7810	34.3004	yes	yes	no	no	yes	yes	no	no	no
1	70	Yes	22	III	17700	49.049	yes	no	no	no	yes	yes	yes	no	no
1	74	No	22	III	3430	36.5258	no	yes	yes	no	yes	yes	no	no	no
1	73	Yes	26	III	1400	54.451	no	no	yes	yes	yes	yes	yes	no	no
1	62	Yes	22	III	6770	56.9515	yes	yes	no	no	yes	yes	yes	no	yes
1	64	Yes	29	III		78.4936	yes	no	no	yes	yes	yes	yes	yes	yes
1	61	Yes	33	III	1990	104.241	yes	yes	yes	no	yes	yes	yes	yes	yes
1	61	Yes	27	III	826	81.4867	yes	no	yes	no	yes	yes	yes	no	no
1	73	No	22	III	1600	41.6587	no	yes	yes	no	yes	yes	no	no	no
1	63	Yes	27	III	703	84.6373	yes	no	no	yes	yes	yes	yes	yes	yes
1	74	Yes	22	III	3120	72.3156	yes	yes	no	no	yes	yes	no	no	yes
1	63	Yes	26	III	1000	94.5946	yes	no	no	no	yes	yes	no	no	no
1	81	Yes	28	IV	5670	51.9558	yes	no	yes	no	yes	yes	yes	yes	yes
1	60	Yes	30	III	550	96.0961	yes	no	yes	no	yes	yes	yes	yes	yes
1	62	No	26	III	3660	34.3087	yes	yes	no	yes	yes	no	yes	no	yes
1	67	Yes	23	III	787	70.5996	yes	no	no	no	yes	yes	yes	yes	yes
1	77	Yes	25	III	11700	38.4544	yes	yes	yes	yes	no	yes	no	yes	yes
1	73	No	25	III	1720	67.9054	yes	yes	yes	no	yes	yes	no	no	yes
1	72	Yes	27	III	8680	26.6679	yes	no	yes	no	yes	no	yes	yes	yes
1	73	Yes	27	III	9900	58.0633	yes	no	yes	yes	yes	yes	no	no	yes
1	77	No	28	III	2260	24.6078	yes	yes	no	yes	no	no	yes	no	no
1	63	Yes	34	III	2610	100.697	yes	no	no	yes	yes	yes	no	no	yes
1	66	Yes	40	III	583	125.494	yes	yes	yes	yes	yes	yes	yes	no	no
1	81	Yes	27	III	2210	44.8695	yes	no	yes	no	yes	yes	no	no	no
1	59	Yes	30	III	1780	60.3914	no	yes	yes	yes	yes	yes	yes	no	yes
1	69	Yes	32	III	4220	79.955	yes	yes	yes	yes	yes	yes	yes	no	no
1	67	Yes	28	III	1560	70.8477	yes	yes	no	yes	yes	yes	no	yes	yes
1	73	Yes	35	III	5980	37.8555	yes	no	no	no	yes	yes	yes	no	yes
1	61	Yes	28	III	450	92.832	yes	yes	no	no	yes	yes	no	no	yes
1	64	No	29	IV	6480	78.8425	yes	yes	yes	no	yes	yes	yes	yes	yes
1	75	No	33	III		26.7262	yes	yes	yes	yes	yes	yes	yes	no	no
1	68	Yes	29	III	131	96.5856	no	no	no	no	yes	yes	no	no	yes
1	76	Yes	23	III	8480	41.8213	yes	yes	no	no	yes	yes	yes	yes	yes
1	80	No	30	III	1880	53.4181	yes	yes	yes	no	yes	yes	yes	no	yes
1	71	Yes	23	III		42.0739	yes	no	no	yes	no	yes	yes	no	no
1	67	Yes	28	III	497	56.5378	yes	yes	no	no	yes	yes	yes	no	yes
1	77	Yes	23	III	759	44.8764	yes	yes	no	yes	yes	yes	yes	yes	yes
0	65	Yes		IV	35000	27	yes	yes	yes	yes	yes	yes	no	no	no
0	61	Yes		III	4480	35	yes	no	no	yes	yes	yes	no	no	no
0	79	Yes		III	1150	73	no	no	yes	yes	yes	yes	no	yes	yes
0	69	No		IV	2000	84	yes	yes	no	yes	yes	yes	no	no	no
0	49	Yes		III	998	62	yes	no	no	yes	yes	yes	no	no	no
0	77	Yes		III	3780	53	no	yes	no	no	yes	yes	no	no	no
0	41	Yes	23.0471	III	773	134	yes	no	no	no	yes	yes	no	no	no
0	66	Yes		III	1750	72	yes	yes	yes	no	yes	yes	no	no	no
0	68	Yes		III	2810	53	yes		yes	no	no	yes	yes	no	no
0	60	No		III	131	92	no	no	no	no	yes	yes	yes	no	no
0	49	Yes	26.8519	IV	1370	59	no		yes	no	yes	yes	no	yes	yes
0	66	Yes	32.3232	III	5510	77	yes	yes	yes	yes	yes	yes	yes	no	no
0	87	No		III	587	47	no	no	yes	no	no	yes	yes	no	no
0	65	No	29.6807	III	4720	68	yes	no	no	no	yes	yes	yes	no	no
0	58	Yes		III	848	94	no	yes	yes	yes	yes	yes	no	no	no
0	49	Yes	26.8519	III	510	87	no	no	no	no	yes	yes	no	yes	no
0	67	Yes		III	4050	45	yes	yes	no	yes	yes	yes	yes	no	no
0	68	Yes		III	1030	106	no	no	yes	no	yes	yes	yes	no	no
0	50	Yes		III	1140	54	yes	no	no	yes	yes	yes	no	no	yes
0	49	No		III	1250	49	no	no	no	no	yes	yes	yes	no	no
0	39	Yes	24.3932	III	4440	61	yes	no	yes	no	yes	yes	yes	no	no
0	61	Yes		III	2690	65	yes	no	yes	no	yes	yes	yes	no	no
0	81	Yes	26.8923	III	1240	75	no	yes	no	no	yes	yes	no	no	no
0	70	Yes	26.5928	III	1450	33	yes	no	yes	no	yes	yes	no	no	no
0	63	Yes		III	1150	67	no	yes	no	no	yes	yes	no	no	no
0	80	No		III	5560	27	no	yes	no	no	yes	yes	no	no	no
0	71	Yes		III	2680	53	yes	no	yes	no	yes	yes	yes	no	no
0	73	No		III	9180	115	no	no	no	no	yes	no	no	no	no
0	61	Yes		IV	10800	50	yes	yes	yes	yes	yes	yes	yes	no	no
0	72	No		III	2560	65	no	no	yes	yes	yes	yes	yes	no	no
0	81	Yes		III	10200	59	yes	no	no	no	yes	yes	no	no	no
0	56	Yes		III	76	74	no	yes	no	yes	yes	yes	no	no	no
0	69	Yes		III	11000	63	yes	yes	yes	yes	yes	yes	no	no	no
0	68	Yes	24.9064	III	3430	75	yes	no	yes	no	yes	yes	no	no	no
0	71	Yes	29.1687	III	2470	49	no	yes	yes	no	yes	yes	no	no	no
0	72	No		III	178	54	no	no	no	no	yes	yes	no	no	no
0	77	Yes	31.2637	III	8070	20	yes	yes	yes	no	yes	yes	no	no	yes
0	69	Yes	22.1453	III	1340	146	no	yes	no	no	yes	yes	no	no	no
0	52	Yes		III	36	66	yes	no	no	no	yes	yes	no	no	no
0	65	Yes		III	103	65	no	no	no	yes	yes	yes	no	no	no
0	66	Yes		III	946	64	no	yes	yes	no	yes	yes	yes	no	no
0	87	No	22.8395	III	5240	53	yes	yes	yes	no	yes	yes	no	no	no
0	62	Yes		III	234	64	yes	no	yes	no	yes	yes	yes	no	no
0	60	Yes		III	1950	81	no	no	yes	no	yes	yes	yes	no	no
0	45	Yes		III		152	no	no	no	no	no	no	yes	no	no
0	54	Yes	26.7933	III	10100	38	yes	no	no	no	yes	yes	yes	yes	yes
0	56	Yes	26.5378	III	124	67	no	yes	no	no	yes	yes	yes	no	no
0	79	Yes		III	4030	51	yes	yes	no	no	yes	no	no	no	no
0	67	Yes		III	2090	73	yes	no	no	yes	no	no	yes	no	no
0	83	Yes		III	1440	88	no	no	yes	yes	yes	yes	no	no	no
0	50	Yes	40.9995	III	263	124	yes	no	no	no	yes	yes	yes	no	no
0	71	Yes	29.7406	III	3360	48	no	yes	yes	no	yes	yes	no	no	no
0	81	No		III	4720	34	yes	no	yes	no	yes	yes	no	no	no
0	48	No		III	1250	84	yes	no	no	yes	yes	yes	yes	no	yes
0	69	Yes		III	1320	60	no	yes	yes	no	yes	yes	no	no	no
0	58	Yes		III	1030	78	yes	yes	yes	no	yes	yes	yes	no	no
0	72	Yes		III	1200	55	yes	no	no	no	yes	yes	yes	no	no
0	61	Yes	27.4406	III	450	59	no	no	no	no	yes	yes	no	no	no
0	67	Yes		III	1520	66	yes	no	yes	no	yes	yes	yes	no	no
0	61	Yes		III	2760	74	yes	yes	no	no	yes	yes	yes	no	no
0	69	No		IV	8060	24	yes	yes	yes	yes	yes	yes	yes	no	yes
0	77	No		III	282	51	no	no	no	yes	yes	yes	yes	no	no
0	69	Yes		III	5050	55	no	no	no	no	yes	yes	yes	no	no
0	61	No	28.9008	III	1720	56	yes	yes	yes	yes	yes	yes	yes	no	no
0	81	Yes	24.0454	III	3260	39	yes	no	no	no	no	yes	no	no	no
0	73	Yes	25.8806	III	6950	81	no	no	yes	no	yes	yes	no	no	no
0	75	No	31.6443	III	2340	31	yes	yes	yes	yes	yes	yes	yes	yes	yes
0	78	Yes		III	15600	24	yes	yes	yes	no	yes	no	no	no	no
0	69	No	28.0277	III	488	63	yes	no	no	no	yes	yes	no	no	no
0	84	Yes		III	1142	79	no	yes	yes	yes	yes	yes	no	no	no
0	54	Yes		III	595	74	yes	no	yes	no	yes	yes	no	no	yes
0	63	Yes		III	19200	17	no	no	yes	yes	yes	yes	no	no	no
0	80	Yes		III	618	43	no	no	no	no	yes	yes	no	no	no
0	73	Yes		III	833	81	no	no	no	no	no	yes	yes	no	no
0	83	Yes		III	2340	38	no	no	yes	no	yes	no	no	no	no
0	61	Yes	30.1276	III	2490	57	no	yes	no	no	yes	yes	no	yes	yes
0	78	Yes		III	12700	54	yes	no	no	no	yes	yes	yes	no	no
0	82	No		III	3100	41	no	no	yes	no	no	no	no	no	no
0	84	No		III	3040	24	yes	no	no	no	yes	yes	no	yes	yes
0	81	Yes		IV	4730	85	yes	yes	yes	no	yes	yes	no	no	no
0	80	Yes		III	1480	62	yes	yes	yes	no	yes	yes	yes	no	no
0	55	Yes		III		41	yes				yes	yes		no	no
0	68	Yes		III	3040	73	no	yes	no	yes	yes	no	yes	no	no
0	68	Yes		III	2370	64	yes	no	no	no	yes	yes	no	no	no
0	72	Yes		III	1720	101	yes	no	yes	no	yes	yes	yes	no	yes
0	79	No		III	2090	44	yes	yes	yes	yes	yes	yes	no	no	no
0	82	Yes		III	5820	76	no	yes	yes	no	yes	yes	yes	yes	yes
0	77	Yes		III	11500	41	yes	no	yes	no	yes	yes	yes	no	no
0	67	No	33.3947	III	3650	37	yes	no	no	no	yes	yes	no	no	yes
0	65	Yes		III	35000	19	yes	no	no	yes	yes	yes	no	no	no
0	70	Yes	34.2493	III	2320	59	no	yes	no	yes	yes	yes	no	no	no
0	69	Yes	32.4905	III	5260	59	yes	yes	yes	yes	yes	yes	yes	no	yes
0	81	No	27.301	III	4960	36	yes	no	no	no	yes	yes	no	no	no
0	51	Yes	29.4108	III	2020	103	yes	no	no	no	yes	yes	no	no	no
0	70	No	17.2111	III	30600	41	yes	yes	no	no	yes	yes	no	no	no
0	68	Yes		III	321	96	yes	no	no	no	yes	yes	yes	yes	no
0	68	Yes		III	321	94	yes	no	no	no	yes	yes	yes	yes	yes
0	78	Yes		III	26400	40	yes	no	no	no	yes	yes	yes	no	no
0	66	No		III	1240	85	no	no	yes	no	yes	no	no	no	no
0	77	No		III	3410	24	yes	yes	yes	yes	yes	yes	no	yes	yes
0	62	Yes		III		92	yes	yes	yes	yes	yes	yes	yes	no	no
0	74	Yes		III	1390	55	yes	no	no	yes	yes	yes	no	no	no
0	58	Yes	34.22	III	1050	65	yes	yes	no	no	yes	yes	yes	no	no
0	55	No		III	519	84	no	no	no	no	yes	no	no	no	no
0	74	Yes		III	3690	16	yes	yes	no	no	yes	yes	no	no	no
0	79	No		III	31587	47	yes	no	yes	no	yes	yes	yes	no	no
0	87	No		III	1310	52	yes	yes	yes	yes	yes	yes	yes	no	no
0	73	No		III	11900	94	yes	yes	yes	no	yes	yes	yes	no	no
0	61	Yes		III	2430	154	yes	no	no	no	yes	yes	no	no	no
0	55	Yes		III	1250	87	no	yes	yes	no	yes	yes	yes	no	no
0	66	Yes	22.6422	III	35000	35	yes	yes	no	no	yes	yes	yes	no	no
0	83	No		III	6440	40	yes		yes	yes	yes	yes	yes	no	no
0	63	Yes		III	238	79	yes	no	no	no	yes	yes		yes	yes
0	72	Yes		III	1270	53	yes	no	no	no	yes	yes	no	yes	yes
0	62	Yes		IV	3650	38	yes	yes	yes	yes	yes	yes	yes	yes	yes
0	63	Yes	28.7356	IV	933	71	no	no	yes	no	yes	yes	yes	no	no
0	85	Yes	23.7332	III	3000	36	yes	yes	no	no	yes	yes	yes	no	no
0	77	Yes		III	691	84	no	no	no	no	yes	yes	yes	no	no
0	61	Yes		III	1940	84	no	no	yes	yes	yes	yes	yes	no	no
0	82	Yes		III	1480	71	no	yes	yes	no	yes	yes	yes	no	no
0	76	Yes	23.8884	III	4710	37	no	no	yes	yes	yes	yes	no	no	no
0	58	No		III	1120	68	no	yes	no	no	yes	yes	no	no	no
0	80	Yes		III	938	46	no	yes	no	no	yes	yes	no	no	no
0	78	Yes		III	1440	61	no	yes	yes	yes	yes	yes	no	no	no
0	71	Yes		III	1850	66	yes	yes	no	no	yes	yes	no	no	yes
0	75	No		III	9320	36	no	no	no	no	no	yes	no	no	no
0	70	Yes		III	7620	165	no	no	yes	no	yes	yes	no	no	no
0	66	Yes		III	740	71	yes	yes	no	no	yes	yes	yes	no	no
0	79	Yes		III	8940	66	yes	no	yes	yes	yes	yes	no	no	no
0	53	Yes		III	771	138	no	yes	no	no	yes	yes	yes	yes	yes
0	73	Yes		III	3563	67	yes	yes	yes	no	yes	yes	no	no	no
0	79	No		III	3460	32	no	yes	yes	no	yes	yes	yes	no	no
0	60	Yes	37.037	IV	1240	80	no	yes	yes	yes	yes	yes	yes	no	no
0	74	Yes	26.5759	IV	10700	34	no	no	yes	yes	yes	yes	yes	yes	yes
0	52	No		III	206	118	yes	yes	yes	yes	yes	yes	yes	no	no
0	73	No		III	5560	54	yes	no	yes	no	yes	yes	yes	no	no
0	69	Yes		III	5190	71	yes	no	no	yes	yes	yes	no	no	no
0	56	Yes		III	614	91	yes	no	yes	no	yes	yes	yes	no	yes
0	61	Yes	42.1187	III	1130	41	yes	yes	yes	yes	yes	yes	yes	no	no
0	69	Yes	24.677	III	217	91	no	no	no	no	yes	yes	no	yes	no
0	62	Yes		III	3000	65	yes	no	no	no	yes	yes	no	no	no
0	69	Yes		III	759	64	no	yes	no	no	yes	yes	yes	no	no
0	84	No	19.8791	III	14200	32	yes	yes	yes	no	yes	yes	no	no	no
0	82	Yes		III	1060	60	no	no	no	no	yes	yes	yes	yes	no
0	53	Yes		III	3320	69	yes	yes	no	yes	yes	yes	no	no	no
0	55	Yes		III	1940	69	no	no	no	yes	yes	yes	no	no	no
0	65	Yes		III	9420	39	yes	yes	no	no	yes	yes	no	no	no
0	72	Yes		III	354	73	no	yes	yes	no	yes	yes	no	no	no
0	70	No		III	1430	68	no	yes	no	no	yes	yes	yes	no	no
0	65	Yes		III	1800	74	yes	yes	no	no	yes	yes	yes	yes	no
0	71	Yes		III	3250	63	yes	yes	yes	yes	yes	yes	yes	no	yes
0	69	Yes		III	3630	78	yes	no	no	yes	yes	yes	no	no	no
0	65	Yes		III	11600	31	yes	yes	no	no	yes	yes	yes	no	no
0	77	Yes		III	7590	64	yes		yes	no	yes	yes	yes	yes	yes
0	54	No	34.209	III	280	98	no	no	no	no	yes	yes	no	no	no
0	81	Yes		III	4250	38	yes	yes	no	no	yes	yes	no	no	no
0	79	No		III	2230	28	yes	yes	no	no	yes	yes	no	no	no
0	49	No		III	1480	72	yes	no	no	no	yes	yes	yes	no	yes
0	85	Yes		III	2670	30	yes	yes	no	no	yes	yes	no	no	no
0	83	Yes		III	3490	21	yes	yes	no	yes	yes	yes	no	yes	yes
0	75	No		III	2220	74	no	yes	yes	no	yes	yes	no	no	no
0	80	Yes		III	599	55	yes		yes	no	yes	yes	yes	no	no
0	66	Yes	22.7434	III	341	67	no	no	yes	yes	yes	yes	yes	no	no
0	74	Yes		III	640	35	no	yes	no	no	yes	yes	yes	no	no
0	51	No		III	826	79	no	no	no	no	yes	yes	yes	yes	yes
0	82	Yes		III	7190	54	yes	yes	yes	no	yes	yes	yes	yes	yes
0	71	No		III	770	56	yes	yes	yes	yes	yes	yes	yes	no	no
0	83	No		III	1480	63	no	yes	no	yes	yes	yes	no	no	no
0	77	Yes		III	4430	50	no	yes	yes	no	yes	yes	yes	no	no
0	69	No		III	600	88	yes	yes	no	no	yes	yes	yes	no	no
0	57	Yes		III	577	80	yes	no	yes	no	yes	yes	yes	no	yes
0	81	Yes	28.0864	III	4120	72	no	yes	yes	yes	yes	yes	no	no	no
0	66	Yes		III	204	105	no	no	no	yes	yes	yes	no	no	no
0	64	No	24.8981	III	2110	42	yes	yes	no	yes	yes	yes	no	no	yes
0	72	No		III	2180	59	no	yes	no	yes	yes	yes	yes	no	no
0	37	Yes		III	1030	66	yes	no	yes	no	yes	yes	yes	yes	yes
0	69	Yes		III	275	65	no	yes	yes	no	yes	yes	yes	no	no
0	77	Yes		IV	13100	28	yes	yes	no	no	no	yes	no	no	no
0	72	Yes		III	10100	46	no	yes	no	yes	yes	yes	no	no	no
0	55	No		III	916	43	yes			no	yes	yes	no	yes	yes
0	82	Yes		III	9330	39	yes	yes	no	no	yes	yes	yes	no	no
0	73	Yes		III	1670	40	yes	no	no	no	yes	yes	no	yes	yes
0	63	Yes		III	9830	31	yes	yes	yes	no	yes	yes	no	no	no
0	66	Yes		III	1915	107	yes	yes	yes	no	yes	yes	no	no	no
0	77	Yes		III	5530	43	yes	yes	yes	no	yes	yes	yes	no	no
0	73	No		III	35000	24	no	yes	no	no	yes	yes	no	no	no
0	66	Yes		III	11300	59	no	no	yes	no	yes	yes	no	no	no
0	80	Yes		III	3400	38	yes	no	yes	yes	yes	yes	no	no	yes
0	73	Yes		III	2200	38	no	yes	no	yes	yes	yes	yes	yes	yes
0	84	No		III	12900	43	yes	yes	yes	no	yes	yes	yes	no	no
0	73	Yes	22.5914	III	16100	73	yes	no	no	no	yes	yes	no	yes	yes
0	78	Yes		III	5650	43	yes	yes	yes	no	yes	yes	no	no	no
0	82	Yes		III	6280	55	yes	yes	yes	no	yes	yes	yes	yes	yes
0	90	No		III	1010	85	no		yes	no	yes	yes	no	no	no
0	62	Yes		III	869	58	yes	yes	yes	yes	yes	yes	no	yes	yes
0	45	Yes		III	403	81	yes	no	no	no	yes	yes	yes	yes	yes
0	68	Yes		III	1020	62	yes	no	no	yes	yes	yes	yes	yes	yes
0	76	No		III	1421	42	yes	yes	yes	no	yes	yes	yes	no	no
0	63	No		III	1140	55	no	no	yes	no	yes	yes	yes	no	no
0	74	Yes	22.0195	III	16100	61	yes	no	no	no	yes	yes	yes	yes	yes
0	67	Yes		III		22	yes	no	no	yes	yes	yes	no	no	no
0	76	Yes		III	3700	31	no	no	yes	no	yes	yes	no	no	no
0	62	Yes		IV	1740	89	yes	yes	no	no	yes	yes	yes	no	no
0	58	Yes		III	2260	42	yes	no	no	no	yes	yes	yes	no	yes
0	70	No	26.5338	III		43	no	no	no	no	yes	yes	yes	no	no
0	79	Yes		III	3650	36	yes	yes	yes	no	yes	yes	yes	yes	yes
0	68	Yes		III	2740	48	no	no	no	no	yes	yes	yes	no	yes
0	61	Yes		III	3530	67	yes	yes	yes	no	yes	yes	no	no	no
0	59	Yes		III	1440	67	yes	yes	yes	yes	yes	yes	yes	no	no
0	72	Yes		III	6900	47	yes	no	no	no	yes	yes		yes	yes
0	54	Yes		III	1620	71	yes	no	no	no	yes	yes	yes	no	no
0	75	Yes		III	4940	37	no	yes	yes	yes	yes	yes	no	no	yes
0	81	Yes		III	13900	69	yes	no	no	yes	yes	yes	yes	no	yes
0	83	Yes		III		43	no	yes	no	no	yes	yes	no	yes	yes
0	84	No		III		36	yes	yes	yes	no	yes	yes	yes	no	no
0	78	Yes		IV	13100	24	yes	yes	yes	no	yes	yes	no	no	no
0	73	Yes		III		94	no	yes	yes	no	yes	yes	no	no	no
0	65	Yes		III	376	75	no	no	yes	yes	yes	yes	no	no	no
0	88	No	20.148	III		35	yes	no	yes	no	yes	yes	no	no	no
0	66	Yes	26.5625	IV	6240	54	yes	no	yes	yes	yes	yes	no	yes	yes
0	61	Yes		III	2240	40	no	yes	yes	no	yes	yes	yes	no	no
0	83	Yes		III	6280	52	yes	yes	yes	no	yes	yes	yes	yes	yes
0	74	Yes		III		44	yes	no	yes	no	yes	yes	no	no	yes
0	75	Yes		III	886	32	yes	yes	no	no	yes	yes	yes	no	yes
0	88	No		III	5910	56	no	yes	yes	no	yes	yes	no	no	no
0	84	Yes		III		66	no	yes	no	no	yes	yes	no	no	no
0	77	No		III		51	yes	no	yes	yes	yes	yes	yes	no	no
0	46	No		III	403	97	no	yes	no	no	yes	yes	yes	no	no
0	62	Yes		III	14900	43	yes	no	no	no	yes	yes	no	no	no
0	80	Yes		IV	28500	24	yes	yes	yes	yes	yes	yes	no	yes	yes
0	75	Yes		III	886	32	no	yes	no	no	yes	yes	yes	no	yes
0	57	Yes		III		60	no	yes	yes	no	no	yes	yes	no	no
0	52	No		III	745	75	no	yes	no	no	yes	yes	no	no	no
0	76	Yes	24.0741	III		51	yes	yes	yes	yes	yes	yes	yes	no	no
0	62	Yes		III	2080	48	yes	yes	yes	no	yes	yes	yes	no	no
0	34	Yes		III	15000	34	yes	yes	no	no	yes	yes	yes	no	no
0	65	Yes		III	449	61	no	no	yes	yes	no	yes	yes	no	no
0	76	Yes	23.4568	III		51	yes	yes	yes	yes	yes	yes	yes	no	no
0	69	Yes		III	1970	49	yes	no	no	yes	yes	yes	yes	yes	yes
0	63	Yes		III		106	no	yes	no	no	yes	yes	no	no	no
0	80	Yes	20.6758	III	2400	72	yes	yes	yes	no	yes	yes	no	no	no
0	62	Yes		III	2080	59	no	yes	yes	no	yes	yes	yes	no	no
0	77	Yes		III	12000	47	yes	yes	yes	no	yes	yes	yes	no	yes
0	70	Yes		III	5370	63	yes	yes	no	no	yes	yes	yes	no	no
0	83	Yes		III	3720	41	yes	yes	yes	no	yes	yes	no	yes	yes
0	74	Yes		III		76	yes	no	no	no	no	yes	no	yes	no
0	76	No		III		65	no	no	yes	no	yes	yes	yes	yes	yes
0	81	Yes	21.3889	III		58	yes		yes	no	yes	yes	yes	no	no
0	69	Yes		III	10000	61	yes	no	yes	no	yes	yes	yes	yes	yes
0	71	No		III		67	yes	yes	yes	no	yes	yes	yes	no	no
0	70	Yes		III		74	yes	no	yes	no	yes	yes	no	no	no
0	79	No		III		84	no	yes	no	no	yes	yes	no	no	no
0	44	Yes		III		105	no	no	no	no	yes	yes	yes	no	no
0	65	Yes	38.8209	III	15600	81	yes	yes	no	yes	yes	yes	yes	no	no
0	78	No		III		32	no	no	yes	no	yes	yes	no	yes	no
0	56	Yes		III	998	64	yes	no	yes	no	yes	yes	no	yes	yes
0	65	Yes	33.0813	III	2490	53	yes	yes	no	no	yes	yes	yes	yes	yes
0	81	Yes		III	2460	78	no	yes	yes	no	yes	yes	yes	no	no
0	74	Yes		III		59	yes	yes	no	no	yes	yes	no	no	yes
0	68	Yes		III		102	yes	yes	no	no	yes	yes	yes	no	no
0	86	Yes		III		69	yes	yes	yes	yes	yes	yes	no	no	no
0	63	No		III		136	yes	yes	no	yes	yes	yes	yes	no	no
0	84	Yes		III	12000	46	yes	yes	yes	no	yes	yes	yes	yes	yes
0	76	No		III		39	yes	no	yes	no	yes	yes	no	no	no
0	73	No		IV		36	no	no	yes	no	yes	yes	no	no	no
0	65	Yes	41.977	III	1730	92	no	no	no	yes	yes	yes	yes	no	no
0	71	Yes	25.5206	III	9000	57	no	yes	yes	no	yes	yes	yes	no	yes
0	77	Yes		III		46	no	yes	no	yes	yes	yes	yes	no	no
0	76	Yes	24.6713	III		31	no	yes	yes	yes	no	yes	no	yes	yes
0	75	Yes	22.6852	III	6250	61	yes	yes	yes	yes	yes	yes	no	yes	yes
0	59	Yes	15.9675	III		53	yes	no	no	no	yes	yes	yes	no	no
0	82	Yes	23.8751	III	8050	27	yes	yes	no	no	no	yes	yes	no	no
0	78	Yes	23.7353	III		50	yes	yes	yes	no	yes	yes	no	no	no
0	75	Yes	46.875	III		27	no	yes	no	yes	yes	yes	yes	yes	yes
0	69	Yes		III		94	no	yes	no	no	yes	yes	yes	no	no
0	68	Yes	33.2515	III	1040	68	no	no	yes	yes	yes	yes	yes	no	no
0	87	Yes	23.3011	III		38	no	yes	no	no	no	yes	no	no	no
0	66	Yes	31.6387	III		67	yes	yes	yes	yes	yes	yes	yes	yes	yes
0	42	Yes	24.2587	III	3260	79	yes	no	no	no	yes	yes	yes	no	no
0	47	Yes	32.6531	III		114	no	no	no	yes	yes	yes	yes	no	no
0	77	Yes	33.3333	III		40	no	yes	no	yes	yes	yes	yes	no	no
0	71	Yes	25.8264	III	800	86	yes	no	no	no	yes	yes	no	no	no
0	49	No	24.1672	III		102	yes	no	no	no	yes	yes	yes	no	no
0	52	Yes	35.6465	III		59	yes		no	no	yes	yes	yes	no	no
0	77	Yes	24.751	III	5710	67	yes	no	yes	no	yes	yes	no	no	no
0	81	Yes	34.2593	III		35	yes	yes	yes	no	yes	yes	no	no	yes
0	64	Yes	21.3859	III	1030	127	no	yes	no	no	yes	yes	no	no	no
0	93	Yes	24.677	III		33	no	yes	no	no	no	yes	no	no	no
0	75	Yes	32.1799	III		48	yes	yes	no	yes	yes	yes	no	no	no
0	86	Yes	22.2291	III	8500	63	yes	no	yes	yes	yes	yes	no	no	no
0	71	No	25.0995	III	21300	28	no	no	yes	no	yes	yes	yes	no	no
0	57	No		III		61	no	no	no	no	yes	yes	yes	no	no
0	66	Yes	27.7177	III		64	yes	yes	yes	yes	yes	yes	yes	yes	yes
0	63	Yes	23.5134	III		82	yes	no	no	no	yes	yes	no	no	no
0	75	Yes	46.875	III	8410	42	yes	yes	no	yes	yes	yes	yes	yes	yes
0	76	No	20.5688	III		37	no	yes	yes	no	yes	yes	no	no	no
0	84	Yes	24.5435	III	5460	43	yes	yes	yes	no	yes	yes	no	yes	yes
0	69	Yes	22.8931	III	25500	31	no	yes	yes	no	yes	yes	no	no	no
0	75	Yes	23.1084	III	8160	33	yes	no	yes	no	yes	yes	no	yes	yes
0	76	Yes	20.984	IV	12000	47	yes	no	yes	no	yes	yes	no	yes	yes
0	75	Yes	29.0367	III	1330	51	yes	no	yes	yes	yes	yes	no	no	no
0	44	No	20.7157	III		106	yes	no	no	no	yes	yes	no	no	no
0	68	Yes	24.9896	III		58	yes	yes	yes	yes	yes	yes	yes	yes	yes
0	62	Yes	27.3438	III		112	yes	yes	no	yes	yes	yes	yes	no	no
0	84	Yes	25.4325	III		44	no	yes	yes	no	yes	yes	no	no	no
0	57	Yes	33.1961	III		90	yes	no	no	no	yes	yes	yes	no	no
0	70	Yes	22.8931	III	12400	37	yes	yes	yes	no	yes	yes	no	no	no
0	78	No		III	6680	78	yes	no	yes	no	yes	yes	yes	no	no
0	85	Yes	19.7551	III		48	no	yes	yes	no	no	yes	no	yes	no
0	55	Yes	25.1808	III	808	79	yes	yes	yes	no	yes	yes	yes	yes	yes
0	75	Yes	46.2945	III	3380	35	yes	yes	no	yes	yes	yes	no	yes	yes
0	80	Yes	34.6021	III	546	63	yes	no	no	no	yes	yes	no	no	yes
0	51	Yes	30.2469	III		80	yes	no	yes	no	yes	yes	no	no	no
0	87	Yes	23.5294	III	12600	32	no	yes	yes	no	no	yes	no	no	no
0	83	Yes	27.7744	III		30	yes	no	yes	no	no	yes	no	no	no
0	90	Yes	26.6696	III		48	yes	yes	no	yes	yes	yes	no	no	no
0	71	No	17.9418	III		33	yes	no	no	yes	no	yes	no	no	no
0	83	No	29.1749	III		53	no	no	no	yes	yes	yes	yes	no	no
0	66	Yes	26.5381	III	1310	109	yes	no	yes	yes	yes	yes	yes	no	no
0	23	Yes	25.6612	III		398	yes	no	no	no	yes	yes	yes	no	no
0	88	Yes	20.5897	III	7070	102	yes	no	yes	no	yes	yes	no	no	no
0	83	Yes	21.551	III	15733	42	yes	yes	no	no	yes	yes	yes	yes	yes
0	65	No	23.7332	III		24	no	yes	yes	yes	no	yes	no	no	no
0	82	No	28.578	III	8230	60	no	no	yes	no	yes	yes	no	no	no
0	74	Yes	28.089	III	1200	88	yes	no	yes	no	yes	yes	yes	no	no
0	47	Yes	36.0021	III		91	no	no	no	yes	yes	yes	yes	no	yes
0	71	No	34.2403	III		81	yes	no	yes	yes	yes	yes	yes	yes	yes
0	55	Yes	27.7177	III		76	yes	no	yes	yes	yes	yes	yes	no	yes
